# Supplementary material for: Distinct p63 and p73 Protein Interactions Predict Specific Functions in mRNA Splicing and Polyploidy Control in Epithelia
Source: Cells. 2020 Dec 25;10(1):25. doi: 10.3390/cells10010025 (PMC7824480; doi:10.3390/cells10010025)
Supplement: Supplementary file 1 [file cells-10-00025-s001.xlsx]

## Sheet: All p53 Family Interactions
																	Expression in the organs, GTE portal
	p53	p63	p73	intersection	Expressed in skin based on single cell RNA-seq data	Basal1	Basal2	WNT1	folliucular	Channal	mitotic	Spinous	Granular	mel1	mel2	Average expression in skin	Skin - Not Sun Exposed (Suprapubic)	Skin - Sun Exposed (Lower leg)	Vagina	Esophagus - Mucosa	Fallopian Tube	Cervix - Ectocervix	Cervix - Endocervix	Minor Salivary Gland	Lung
WWOX	p53	p63	p73	p53 p63 p73	1	0	7.01586	0	0	0	0	6.98844	6.90288	7.03279	7.07319	5.43964	4.8824	5.06572	5.75281	4.03169	5.3088	7.81982	6.86342	4.86484	4.36723
CDC14A	p53			p53	0	0	0	0	0	0	0	0	0	0	0	5.70846	4.79755	5.45734	5.52194	1.94131	8.78003	6.04656	6.20149	3.79755	8.83237
MAGEB18	p53			p53	0	0	0	0	0	0	0	0	0	0	0	0	0	0	0	0	0	0	0	0	0
DVL2	p53			p53	1	0	0	0	0	0	7.08789	7.09227	0	0	7.10379	47.8395	43.5595	47.0744	51.5113	32.6617	54.0987	72.1069	70.3581	28.2347	30.9498
TP53BP1	p53		p73	p53 p73	0	0	0	0	0	0	0	0	0	0	0	17.9064	10.4651	10.4841	18.1761	8.14403	19.8321	33.7195	33.5782	13.4232	13.3349
BAK1	p53			p53	0	0	0	0	0	0	0	0	0	0	0	19.909	22.1096	25.1977	17.1244	34.1503	14.2198	13.4075	17.1789	14.0354	21.7576
ATM	p53			p53	1	6.96097	6.97706	0	6.9891	6.98843	6.95083	6.93608	6.84804	7.15494	7.47961	8.10967	4.88768	4.76455	8.71088	3.5944	10.9905	11.4836	12.7729	6.38993	9.39258
BLM	p53			p53	0	0	0	0	0	0	0	0	0	0	0	0.738385	0.56131	0.652561	0.806441	1.37249	0.471034	0.389067	0.418139	0.829905	1.14452
BRCA1	p53	p63	p73	p53 p63 p73	1	6.91317	0	6.94975	6.9556	6.91624	7.00397	6.9186	0	6.90924	6.90195	1.9784	1.97328	1.76098	2.27155	2.62378	2.04151	2.25586	1.85659	1.28058	1.74144
ATR	p53			p53	0	0	0	0	0	0	0	0	0	0	0	8.33909	6.65923	6.68152	8.14532	5.9852	10.2124	10.4348	10.8195	7.6684	8.4454
TFAP2A	p53			p53	1	7.8988	7.78401	7.33841	0	7.72361	7.87666	0	7.51062	8.31352	8.88816	21.4659	63.1613	62.6002	19.1571	25.6304	0.427318	1.33899	1.1334	19.4995	0.245256
EPHA3	p53			p53	0	0	0	0	0	0	0	0	0	0	0	4.32325	0.881688	1.05353	10.0857	0.9815	2.96476	8.99152	8.58552	3.2712	2.0938
BARD1	p53			p53	1	7.27863	7.286	7.10235	7.10939	7.12529	7.38146	7.30283	7.07351	7.03839	7.0876	6.81538	13.991	12.0994	6.84346	6.55293	4.4428	6.0572	4.42085	2.58073	4.35001
RAD51	p53			p53	0	0	0	0	0	0	0	0	0	0	0	1.38229	1.80558	1.85813	1.66035	3.99317	0.455403	0.447844	0.577061	0.787918	0.855127
BRCA2	p53			p53	1	6.95461	0	0	6.98218	6.93462	7.07172	6.93177	6.90972	6.92459	6.87949	0.551226	0.574774	0.610934	0.5395	0.88946	0.263541	0.38218	0.383005	0.499805	0.817832
BRE	p53			p53	0	0	0	0	0	0	0	0	0	0	0	34.1465	26.4962	30.3435	32.7301	22.9327	38.4366	56.5541	46.5555	20.0536	33.2164
BRCC3	p53			p53	1	0	0	6.99431	0	0	7.09289	7.048	6.9449	0	0	12.6178	9.78268	10.4489	13.7026	18.8584	11.3202	11.1472	13.0264	15.2848	9.98872
MDM2	p53	p63	p73	p53 p63 p73	1	7.05071	0	0	0	7.07527	7.06703	7.08843	0	0	6.94602	12.7867	10.8738	11.2564	14.5096	10.6284	12.0338	13.7262	13.9375	9.86897	18.2454
TP53	p53	p63	p73	p53 p63 p73	1	7.07011	7.10861	0	7.16659	7.1555	7.1543	7.10588	7.00761	0	7.07008	27.2385	35.1604	36.9609	25.292	25.8356	28.1616	28.4806	29.5011	18.8346	16.9199
RPA1	p53			p53	1	0	0	7.17098	0	0	7.161	7.09786	6.99669	7.19452	7.20094	38.4656	38.8274	43.564	38.1354	31.0495	44.9005	44.5926	47.284	29.2298	28.6074
CHEK1	p53			p53	1	6.94436	6.97724	0	6.99008	0	7.04001	6.94046	0	6.9169	6.88576	2.47381	2.44307	2.432	3.1024	4.00479	1.84807	2.56111	2.35245	1.74302	1.77738
PRKDC	p53			p53	1	7.34674	7.37751	0	7.493	0	7.55972	7.37308	7.06211	7.55809	7.58372	23.433	22.2145	24.4279	24.0193	23.4241	25.943	27.5953	25.8314	16.4433	20.9978
S100B	p53			p53	1	6.57723	6.56621	6.57885	6.57397	6.55895	6.58331	6.57763	6.58661	7.39172	7.73799	11.4538	12.238	10.9043	13.5661	8.09872	5.70356	17.8864	16.8638	12.4423	5.38096
SFN	p53	p63		p53 p63	1	11.6439	11.6659	9.89267	10.8121	11.1851	12.1263	12.5025	11.3388	8.67559	8.52737	857.971	1729.08	1575.38	1018.23	3222.79	2.35843	2.70856	5.37369	94.2487	71.57
TFAP2C	p53			p53	1	8.02195	7.93425	7.47128	7.82652	7.9429	7.94975	7.99391	0	7.10194	7.12994	39.8152	81.1713	71.5763	37.5348	42.306	2.70161	40.2317	47.7608	32.625	2.42921
CDKN1A	p53		p73	p53 p73	1	8.11637	8.01049	7.34914	7.61868	8.1311	8.17839	8.5212	8.461	7.59863	7.49057	173.94	238.885	212.855	182.63	144.321	250.708	152.6	106.993	74.9705	201.494
Banp	p53			p53	0	0	0	0	0	0	0	0	0	0	0	5.80405	4.39194	4.75209	5.47779	3.51185	8.00296	7.52227	8.47388	4.5683	5.53535
LINC01194	p53			p53	0	0	0	0	0	0	0	0	0	0	0	0	0	0	0	0	0	0	0	0	0
EP300	p53	p63	p73	p53 p63 p73	1	0	0	7.02483	7.07726	7.05943	0	0	0	7.15774	7.05158	35.0801	34.3183	37.3123	34.9206	28.5754	42.4079	35.1974	42.926	27.0384	33.0249
PRMT1	p53			p53	1	7.58925	7.73287	7.41065	7.74596	7.76011	7.72848	7.60742	7.24974	7.81137	7.7798	81.3629	56.2231	55.9661	81.4208	60.3285	117.602	117.93	119.156	49.727	73.9127
CARM1	p53	p63		p53 p63	0	0	0	0	0	0	0	0	0	0	0	47.7824	35.7754	36.9296	53.9721	48.3691	57.5664	65.9018	67.5703	29.9037	34.0532
ANKRD2	p53			p53	0	0	0	0	0	0	0	0	0	0	0	0.972906	1.50966	2.7992	0.822787	0.682806	0.460332	0.458517	0.368753	0.603447	1.05065
YBX1	p53			p53	1	10.5671	10.3917	9.6159	9.95941	0	10.4462	9.96393	8.63916	10.8584	10.7678	446.648	347.175	344.376	476.961	386.041	540.238	530.232	520.631	298.962	575.214
APTX	p53			p53	1	0	7.07151	7.01843	0	0	7.07771	0	0	0	7.07791	19.3097	21.9779	22.5438	19.1055	18.5863	18.8797	20.1654	21.4293	13.4588	17.6408
PARP1	p53			p53	1	7.39602	7.49946	7.33286	7.39536	7.3266	7.48715	7.3168	6.89563	8.07576	7.86534	28.9301	20.869	22.2095	30.837	28.6775	30.7528	34.0459	36.7299	27.3076	28.9417
XRCC1	p53			p53	0	0	0	0	0	0	0	0	0	0	0	31.5313	26.7947	30.1091	30.2551	19.2791	37.366	47.6326	43.2814	20.7778	28.2858
CABLES2	p53			p53	0	0	0	0	0	0	0	0	0	0	0	7.66007	6.34163	6.34925	7.20571	4.81195	12.1432	9.49647	10.827	5.39932	6.36609
CABLES1	p53			p53	1	6.87194	6.86726	6.88456	6.89058	6.84008	6.86679	6.86477	6.87469	7.23636	7.44858	8.6834	13.9623	12.0919	7.14185	4.34174	8.4445	6.14153	8.23802	6.38178	11.407
RPL11	p53		p73	p53 p73	1	12.5956	12.627	12.7401	12.8272	12.4746	12.609	12.7737	11.2362	11.8567	11.8543	947.573	1101.25	1028.49	937.031	702.153	1002.56	1222.08	1160.77	662.2	711.624
CDKN2A	p53	p63		p53 p63	0	0	0	0	0	0	0	0	0	0	0	0.93661	0.323147	0.363026	1.11324	2.11788	1.49742	0.60848	0.732269	0.595078	1.07895
MDC1	p53			p53	0	0	0	0	0	0	0	0	0	0	0	21.5373	15.4268	16.8393	20.7953	10.0374	30.2649	31.912	31.9029	15.3022	21.3551
PHB	p53			p53	1	7.43875	7.51479	7.2859	7.54166	0	7.64774	7.54459	0	8.02475	8.21425	108.823	90.1848	93.6206	103.547	114.521	106.927	100.401	113.79	153.829	102.587
MTA1	p53			p53	0	0	0	0	0	0	0	0	0	0	0	65.0813	48.0975	45.2042	66.1345	38.5081	99.6554	88.0748	95.2702	49.3089	55.4777
MTA2	p53			p53	0	0	0	0	0	0	0	0	0	0	0	81.8671	92.6688	90.7361	85.5713	106.932	71.2605	84.2685	81.1403	52.8553	71.3707
PML	p53	p63		p53 p63	1	7.05182	7.09552	6.94035	0	0	7.03861	0	6.93707	0	7.03589	35.3275	25.2386	28.0356	35.1526	18.5468	39.7692	49.5124	47.8071	24.7341	49.1508
EEF2	p53			p53	1	10.6723	10.6857	10.1525	10.8056	10.7363	10.5345	10.6138	9.13331	10.21	10.2158	1440.58	1447.52	1475.33	1336.93	1226.73	1510.84	1740.27	1850.12	1240.2	1137.29
TP53INP1	p53			p53	0	0	0	0	0	0	0	0	0	0	0	25.1724	20.9062	23.7055	20.0554	17.1672	27.9104	17.2702	22.8811	29.2518	47.4037
ING4	p53			p53	1	7.09429	0	7.22036	7.15209	7.183	7.09678	0	0	0	7.22495	46.3847	41.7121	44.8846	47.6462	27.7211	57.6464	60.3484	67.5934	36.1878	33.7221
ING5	p53			p53	0	0	0	0	0	0	0	0	0	0	0	18.1241	15.1687	13.8517	18.5058	10.6683	24.2531	20.9047	30.3594	15.1931	14.2124
Hipk1	p53			p53	1	6.97292	6.98893	6.95351	6.96516	6.98586	7.00809	0	7.2133	6.99718	0	28.0856	28.251	29.7573	27.7833	23.542	31.371	28.8436	31.4675	18.0751	33.6798
TP53RK	p53			p53	1	7.16013	0	7.03515	7.10547	0	7.22536	7.29751	7.33079	7.25584	7.23635	12.7536	14.7577	13.7835	12.4499	11.6608	14.2372	12.8919	14.3339	10.5072	10.1599
RCHY1	p53	p63	p73	p53 p63 p73	1	7.13309	7.13352	0	0	0	0	0	7.00335	0	7.14363	11.4551	7.68352	7.13808	11.3761	9.03641	14.235	13.5049	15.2659	11.7246	13.1311
UBE2A	p53			p53	1	7.24335	7.25779	7.21139	7.24923	0	0	0	0	7.38169	7.39435	60.2718	50.6902	52.7172	65.9916	70.5721	65.831	68.4332	66.4298	38.9584	62.8227
PTEN	p53			p53	1	7.03587	7.05872	7.00356	7.09831	0	7.05165	7.03968	6.98302	7.45194	7.58928	35.4501	20.5921	21.2513	40.2848	18.2745	50.9678	62.3698	59.7096	13.6866	31.9142
RRM2B	p53			p53	0	0	0	0	0	0	0	0	0	0	0	12.4468	8.73727	9.11245	10.9715	8.17818	14.3729	13.9103	14.6566	11.3656	20.7165
RRM2	p53			p53	1	6.90965	6.90188	0	0	6.9024	7.02853	0	0	6.89924	6.89669	4.23446	2.61374	2.37878	5.50529	22.8907	0.264697	0.183772	0.629302	1.23858	2.40528
HIF1A	p53	p63	p73	p53 p63 p73	1	7.18598	7.24408	0	7.30977	7.58325	7.15291	7.07878	7.07112	7.17445	7.16819	73.8347	52.3212	53.9722	77.7761	82.894	59.9228	64.8785	75.6418	66.0859	131.02
HDAC1	p53		p73	p53 p73	1	0	7.28744	7.27308	0	7.30141	0	7.13647	7.09116	7.26335	7.2564	98.4708	62.4569	61.5915	120.161	123.008	103.923	121.458	122.348	83.2424	88.0485
CREBBP	p53		p73	p53 p73	1	0	0	0	0	0	7.19328	7.17289	0	0	7.12016	32.7563	32.6256	34.8621	32.8936	19.5768	36.5419	41.0886	48.0856	21.6586	27.4741
SMARCB1	p53			p53	1	7.25889	0	7.2369	0	0	7.32927	7.23475	7.12966	7.4614	7.41406	58.7841	55.9425	57.2442	56.7427	50.5249	61.34	75.6025	79.8149	46.2678	45.5776
SMARCA4	p53			p53	1	7.13522	7.16106	7.06707	0	7.27734	7.29391	7.2777	0	7.27941	7.36447	45.6851	53.4027	51.1087	46.8005	57.8092	38.5626	38.3664	44.7169	40.0622	40.3367
SMARCC1	p53			p53	1	7.32582	0	7.19956	7.41069	0	7.48189	7.43815	7.26147	0	7.53257	33.3422	41.9272	42.6187	32.7134	30.2995	26.1249	34.0506	37.5494	27.694	27.102
SUMO1	p53	p63	p73	p53 p63 p73	1	8.39086	8.37881	8.23082	8.19479	0	8.20049	0	7.71381	8.07704	8.10648	64.2995	56.712	53.803	66.3889	53.847	71.8663	78.3266	74.4266	50.7385	72.5865
UBE2I	p53	p63	p73	p53 p63 p73	1	7.69668	0	7.61916	0	7.62949	7.80186	7.75356	7.54458	7.95153	7.96256	45.5265	37.799	39.2901	44.3199	34.378	62.5448	54.1441	66.8126	29.7819	40.6684
CHD3	p53		p73	p53 p73	1	7.3487	7.39871	7.44691	0	0	0	7.09964	6.94677	0	7.15288	91.2702	48.5561	44.1168	83.7608	52.9101	122.596	180.927	166.679	53.6544	68.2318
HIPK3	p53		p73	p53 p73	1	7.15864	7.15551	0	0	7.06417	0	7.10972	0	0	0	45.0839	34.915	39.1452	44.8372	27.5777	64.1574	57.5775	55.1988	33.2669	49.0795
TDG	p53	p63	p73	p53 p63 p73	1	0	7.15315	0	0	0	7.17059	7.18891	0	7.08315	7.03217	15.3907	16.0948	14.642	16.7504	18.6692	15.3503	15.0268	16.8365	11.0508	14.0954
TADA3	p53			p53	1	7.06049	7.08393	7.21652	0	0	7.03722	7.02205	6.96204	7.25248	7.1969	56.3746	38.6385	41.9805	55.3986	41.0063	74.5123	73.3531	78.4936	40.9716	63.0172
CREB1	p53			p53	1	0	0	7.10329	7.11357	7.1065	7.12933	7.1078	7.03986	7.18423	7.28678	13.2285	11.3185	11.2094	13.8486	9.18119	14.0407	18.1826	17.3547	10.2897	13.6311
HIPK2	p53	p63	p73	p53 p63 p73	1	6.86506	6.85628	6.99846	0	6.92277	6.87412	6.86379	0	7.3627	7.21434	11.1983	4.74126	5.0076	9.88837	12.3801	12.0887	8.55892	9.76117	19.0149	19.3439
KAT2B	p53	p63	p73	p53 p63 p73	0	0	0	0	0	0	0	0	0	0	0	23.9864	17.5127	19.6469	33.0966	25.5074	18.0846	29.3456	27.9512	20.9919	23.7411
KIAA0087	p53			p53	0	0	0	0	0	0	0	0	0	0	0	0.137832	0.0351171	0.0541156	0.118264	0.0465382	0.237139	0.219332	0.293759	0.041124	0.195097
RAB4A	p53			p53	1	7.87868	7.83378	7.49642	7.83568	7.48755	7.64687	7.68026	0	7.33373	7.45641	38.247	39.7677	43.7911	40.39	29.7677	33.5503	39.5392	36.9811	54.3036	26.132
THAP8	p53			p53	0	0	0	0	0	0	0	0	0	0	0	9.27074	8.20247	7.74852	10.1767	6.63226	10.9304	15.3112	13.1633	4.51629	6.75552
CCDC106	p53			p53	0	0	0	0	0	0	0	0	0	0	0	13.7451	10.5149	10.1832	11.9118	7.79292	22.9877	13.1231	21.6094	11.2678	14.3155
FAM173A	p53			p53	1	6.86111	6.86522	6.90784	6.91969	6.85145	6.84412	6.87398	7.13278	7.26498	7.28885	17.9195	13.1006	12.5591	17.6392	15.6589	19.912	21.5275	23.8805	16.2066	20.7911
S100A8	p53			p53	1	7.41854	7.71563	6.97054	7.83716	7.27413	7.84681	7.77573	8.21076	7.27475	7.68999	2421.87	24.0687	13.6914	8012.39	13073.3	82.2092	37.5641	24.4674	31.2351	497.947
ZCCHC10	p53			p53	1	0	0	7.07889	0	7.16838	0	7.10306	0	0	0	12.359	7.98533	7.51951	14.0692	13.364	14.2748	16.1266	15.2085	9.9558	12.7275
ANXA3	p53			p53	1	7.05745	7.01371	7.00369	7.17192	0	6.91603	6.88043	0	6.92888	6.86652	39.8063	11.3262	11.0043	15.9202	56.7656	13.1664	5.83712	6.53202	113.636	124.069
ARL3	p53			p53	1	7.0681	7.12761	7.25201	7.11533	7.26579	7.08244	7.03589	7.0184	7.53764	7.31231	19.5232	11.9931	13.6326	17.7094	7.02658	34.8787	30.3732	31.0598	10.5462	18.4895
ATF3	p53	p63	p73	p53 p63 p73	1	9.13649	9.24129	8.35424	8.33462	8.0291	8.68816	8.67258	8.13255	8.54591	7.97825	47.2651	94.2427	42.3269	34.6438	7.66258	87.2956	33.7221	25.0897	23.772	76.6309
BCR	p53			p53	0	0	0	0	0	0	0	0	0	0	0	21.7618	22.8407	26.5789	19.6308	23.6019	21.3408	18.6734	18.882	17.3359	26.9714
CCT5	p53			p53	1	7.59578	0	7.38471	0	7.79907	7.85287	0	7.22566	7.77912	7.96477	81.5365	71.5577	73.1617	85.6814	107.077	75.7363	89.7591	80.2834	71.897	78.6747
COX17	p53			p53	1	7.01854	7.01377	7.08437	7.02555	7.16688	7.08714	7.05328	7.59531	7.62876	7.77287	27.1677	17.4062	16.4818	27.1487	20.9377	36.8119	32.4	25.9673	25.7598	41.5962
DLEU1	p53			p53	1	7.22305	7.20669	7.0975	0	7.20243	7.27997	7.2892	7.06175	7.05919	7.06787	0.410293	0.596431	0.657265	0.442234	0.531085	0.298394	0.277194	0.284835	0.282841	0.322359
FXYD6	p53			p53	1	6.78452	6.8047	7.58052	7.38326	6.80124	6.79703	6.7813	0	6.82313	6.85407	52.0415	11.4302	11.8931	47.9496	6.66837	157.387	84.2072	78.7522	13.7296	56.3565
GSTM4	p53			p53	1	7.01121	0	7.00505	7.05528	7.09443	7.06223	6.99751	6.91218	7.20591	7.12118	13.3966	9.94701	10.742	16.9895	12.453	16.1333	17.4744	17.2382	10.1236	9.46825
HSPB1	p53			p53	1	0	11.1496	11.0179	11.0565	12.063	11.3405	11.6339	11.7577	11.8791	11.2529	1714.16	1856.71	1490.12	3375.94	4133.86	1320.92	1409.07	739.881	546.079	554.875
PNP	p53			p53	1	7.32501	7.35948	6.96329	7.09332	7.32161	7.40547	7.44914	0	7.12451	7.14436	36.2328	33.0193	28.8402	51.0329	83.9889	28.3821	11.5349	16.7248	17.9713	54.6005
STX5	p53			p53	1	7.09342	7.10407	7.10083	7.12167	0	0	7.16701	0	7.20748	7.23381	56.3761	51.2655	56.8824	54.2947	37.8031	55.0927	72.2831	75.0059	51.0106	53.747
WDR33	p53			p53	1	7.41727	7.44614	7.27893	0	0	7.40963	7.40036	0	7.31849	7.31294	19.5924	19.385	20.3096	19.8094	13.3136	24.6295	22.3916	24.9277	13.5204	18.0451
ARIH2	p53			p53	1	7.1517	0	7.13388	7.14377	0	0	7.14897	7.07705	7.21494	7.28243	29.8267	22.8653	23.6998	27.5754	22.272	38.7161	34.9744	39.6091	25.2115	33.5163
BTBD2	p53			p53	0	0	0	0	0	0	0	0	0	0	0	78.7433	73.752	77.5003	80.1982	67.9947	95.7572	96.0385	107.076	54.3178	56.0554
CCL18	p53			p53	1	6.87403	6.8725	6.87897	6.87743	6.87497	6.87466	6.87203	6.86984	7.00821	6.94254	12.0574	0.775519	0.396963	0.0674621	0.512251	0.255643	0	0.049684	2.39807	104.061
CDC42	p53			p53	1	8.26802	8.26513	8.22266	8.27743	8.05729	8.3483	8.33804	8.23879	8.66398	8.56393	124.658	128.292	127.068	132.129	128.261	125.029	133.648	119.945	92.9473	134.605
EIF2S2	p53			p53	1	0	7.81446	7.61905	7.68484	7.66563	7.83661	0	0	0	7.87967	67.5979	60.3588	56.7605	67.56	81.705	64.0523	68.8941	63.3588	58.2019	87.4899
LAMA4	p53			p53	0	0	0	0	0	0	0	0	0	0	0	50.6091	14.2682	16.6314	35.1291	13.079	119.984	82.0075	92.875	9.32289	72.1844
MAD2L1BP	p53			p53	0	0	0	0	0	0	0	0	0	0	0	15.558	13.8139	14.7837	13.7342	17.5042	16.9974	13.4063	16.7662	17.3333	15.6825
MPHOSPH6	p53			p53	1	7.29199	7.29258	7.07621	7.15537	7.14569	7.37721	7.38304	0	7.18248	7.26734	21.8214	24.5369	23.2597	21.2998	28.4058	19.6193	17.8882	18.8364	20.5257	22.0212
PAFAH1B3	p53			p53	1	7.05532	0	7.20735	7.27129	7.33578	7.22798	6.96741	6.85651	7.43996	7.33936	18.5901	13.6319	11.2312	19.7242	25.7634	18.3565	23.9481	27.5712	15.84	11.2443
PCDHA4	p53			p53	0	0	0	0	0	0	0	0	0	0	0	0.0838173	0.0391419	0.0373418	0.0563813	0.034543	0.105632	0.0785551	0.169303	0.0595179	0.17394
PPA1	p53			p53	1	8.35976	8.47259	7.96596	8.52926	8.68739	8.77619	8.57625	7.92675	7.75902	7.82655	135.273	101.519	95.8906	185.344	171.068	118.328	114.453	112.469	129.097	189.284
PSMD11	p53			p53	1	7.47254	0	7.29068	0	7.52068	7.54952	7.50591	7.61345	0	7.5023	49.2976	54.8948	60.3845	48.5861	50.5429	46.6741	48.5645	46.6787	34.9514	52.4017
SAT1	p53			p53	1	8.41002	8.17801	6.88364	6.58378	9.64422	7.8184	7.64934	6.72151	11.0823	12.5817	395.682	153.941	167.43	246.548	268.472	354.294	230.147	370.858	594.219	1175.23
SERPINB9	p53			p53	1	6.86115	6.8595	6.85813	6.86239	6.86384	6.85921	6.85954	0	6.86692	6.86021	14.3871	4.48184	3.85092	14.2867	11.7256	19.0963	16.133	12.4796	6.85258	40.5777
SNRPN	p53			p53	1	7.1826	0	7.54722	7.07614	7.1328	6.95992	6.9658	6.91111	7.47585	7.53182	32.0384	14.8671	14.3678	31.425	11.067	45.4599	47.447	54.8768	31.4514	37.384
SULT1E1	p53			p53	1	0	7.71894	7.3025	7.18747	6.97787	7.23364	7.00519	7.04243	7.08781	6.70636	9.53453	20.9936	28.2874	25.6369	0.46022	0.166188	0.46198	0.529323	5.83038	3.44479
TK1	p53			p53	1	6.91069	6.93905	0	7.02813	0	7.26793	6.9247	0	6.90081	6.9186	10.1119	9.82373	9.02885	10.5427	33.4055	3.43317	2.4682	3.58258	6.70349	12.0189
Tmsb4x	p53			p53	1	11.3063	11.3825	11.8139	0	10.9103	0	10.9469	10.6846	8.48698	9.53776	1560.15	839.379	855.111	1453.29	611.218	1683.52	2305.16	2217.01	722.753	3353.87
CDKN2C	p53			p53	1	6.96897	6.97324	6.9611	6.9667	0	7.0394	7.03158	0	6.94466	7.08809	13.0045	10.3919	11.3506	15.6472	8.66099	14.1494	22.3529	19.6585	5.59667	9.23237
ERH	p53			p53	1	8.05071	8.13909	8.1742	8.12423	0	8.14156	7.96638	7.60201	8.11416	8.2399	101.328	75.8763	74.0694	100.347	88.998	124.222	141.306	131.723	77.8935	97.5134
ZNF24	p53			p53	1	7.159	7.18551	7.17837	7.18242	0	7.14964	7.13883	7.0828	7.53892	7.55608	22.5744	17.4384	16.9885	21.2999	16.7996	30.1373	21.0972	29.3301	22.3381	27.7402
PLAGL1	p53		p73	p53 p73	1	6.98053	6.99815	0	7.03924	6.975	6.99955	7.10268	7.41022	6.90543	6.8309	25.9302	36.5191	32.6822	27.6358	19.2209	17.8947	28.5984	27.9442	19.9224	22.9543
THRB	p53			p53	0	0	0	0	0	0	0	0	0	0	0	4.67364	7.09388	7.4636	5.51622	2.65513	4.17063	4.27653	3.02842	3.0591	4.79928
ELL	p53			p53	1	7.18106	7.13358	7.03326	0	0	7.12684	7.14741	0	6.97917	7.00244	22.4799	23.216	26.0278	21.3912	14.5771	24.4999	24.2017	26.2613	13.457	28.6873
E4F1	p53			p53	0	0	0	0	0	0	0	0	0	0	0	37.7457	43.3106	45.3998	37.2697	24.7015	39.5471	44.2247	45.1574	28.1135	31.9868
ABL1	p53		p73	p53 p73	0	0	0	0	0	0	0	0	0	0	0	77.0174	43.4367	51.2822	71.3419	37.4568	124.413	127.497	135.025	43.5295	59.1749
GSK3B	p53			p53	1	7.10249	7.12865	7.11072	0	0	7.11946	7.12034	7.24374	7.21728	7.23783	17.9804	22.0345	22.1031	16.0087	15.9299	17.2143	14.4985	17.2367	17.4935	19.3046
HSP90AA1	p53			p53	1	10.1705	10.508	10.4522	10.2111	10.0711	10.2211	9.97496	10.7091	11.0012	11.3397	362.299	320.609	275.642	370.819	291.255	404.298	374.169	416.749	362.505	444.645
TOP1	p53			p53	1	7.49572	7.51564	7.2658	0	0	7.51994	7.53968	7.80784	7.28423	7.24814	55.4348	46.2338	48.3602	59.0036	56.8563	56.2334	53.9084	56.091	42.4053	79.8209
WWOX	p53	p63	p73	p53 p63 p73	1	0	7.01586	0	0	0	0	6.98844	6.90288	7.03279	7.07319	5.43964	4.8824	5.06572	5.75281	4.03169	5.3088	7.81982	6.86342	4.86484	4.36723
BRF1	p53			p53	0	0	0	0	0	0	0	0	0	0	0	15.4894	13.8744	14.5094	15.1943	9.22476	21.6284	19.4844	21.9839	9.9638	13.5414
ESR1	p53			p53	1	6.94884	7.0524	7.00301	6.9587	6.90014	6.94695	6.91699	0	0	6.82874	25.6203	0.842961	0.728544	45.5687	0.309111	43.2436	48.6505	88.8666	0.563924	1.80915
EIF2AK2	p53			p53	1	7.09974	7.21693	7.30706	7.16551	7.10122	7.03688	6.94037	6.82267	7.27675	7.28654	12.8109	5.49849	6.16789	13.3824	7.1913	16.8086	21.1055	20.3923	10.2391	14.5128
S100A4	p53			p53	1	7.21652	7.14395	0	6.99671	7.01886	7.2682	7.21479	6.89397	7.00938	6.67534	299.484	210.499	268.827	416.132	107.604	166.363	372.519	364.004	160.856	628.555
HMGB1	p53		p73	p53 p73	1	9.86862	9.87935	9.90606	9.94221	9.89577	10.1816	9.63814	8.42255	10.09	10.2005	87.6462	61.6634	55.8829	93.4337	60.5681	122.346	133.305	129.298	51.9747	80.3442
APEX1	p53		p73	p53 p73	1	7.83735	7.99176	7.72563	7.97459	7.90709	7.88575	7.76139	7.13407	0	7.85439	131.398	138.657	136.665	118.782	109.55	150.294	133.868	177.505	97.4498	119.807
HNF4A	p53			p53	0	0	0	0	0	0	0	0	0	0	0	0.038947	0.0272816	0.0326484	0.0282849	0.0220773	0.112445	0.0300941	0.0249919	0.0106912	0.0620082
NDN	p53			p53	1	6.88211	6.9586	7.20401	6.93126	6.97437	6.88752	6.86024	6.86644	7.55698	7.24927	71.1681	16.1537	19.7347	80.5853	21.8478	105.741	166.822	169.661	18.9809	40.9868
PLK3	p53			p53	1	7.07942	7.16705	6.99836	7.11726	7.1455	0	7.14939	8.05536	6.94092	7.01277	24.053	33.7718	27.6734	21.3879	23.727	27.9557	18.0971	15.4877	11.4646	36.9115
HTT	p53			p53	0	0	0	0	0	0	0	0	0	0	0	19.2369	23.2075	24.7013	17.0426	17.6846	17.9246	16.7052	17.2761	12.8963	25.694
PTGS2	p53			p53	1	7.01811	7.05355	6.9438	6.90601	6.84901	6.87972	6.86521	6.89381	6.85399	6.82141	4.23526	1.70962	1.37595	2.68146	1.1852	4.17833	1.57247	2.43123	1.09882	21.8843
AURKA	p53		p73	p53 p73	1	6.92202	0	6.914	6.91636	6.92163	6.98024	0	6.89076	6.90238	0	2.39344	2.25373	2.53465	2.4757	6.7533	1.30356	1.39463	1.14692	1.57585	2.10266
RFC1	p53			p53	1	7.43252	7.45964	7.60632	7.4835	0	7.42153	7.29997	7.10014	0	7.52082	22.9688	20.2092	21.7999	22.4667	15.4606	25.645	30.2906	29.3908	18.2943	23.1619
CDK1	p53		p73	p53 p73	1	6.89903	6.91148	0	0	6.91899	7.12706	6.91807	0	6.90171	6.9254	6.29527	6.34649	6.23825	8.90212	21.0463	2.58477	2.77456	2.55091	2.41712	3.79694
CDK2	p53		p73	p53 p73	1	6.88455	6.89242	6.87592	6.89243	6.86731	6.93103	6.89321	6.8408	7.61831	7.77492	26.1441	29.0526	28.0593	23.6365	17.4045	29.7575	27.3293	30.7073	15.8249	33.5253
CCNA2	p53		p73	p53 p73	1	6.89666	6.89199	0	0	6.89696	7.01763	6.90234	0	6.89823	6.89023	6.93969	4.54602	4.82347	10.3052	15.7595	4.14375	9.94416	6.12733	2.68154	4.1262
PIN1	p53	p63	p73	p53 p63 p73	1	7.16949	7.1999	7.17111	7.19766	7.25557	7.27164	7.27199	7.16724	7.79664	7.93243	40.0293	31.3973	31.2878	38.8107	30.1515	57.3103	53.4995	55.6879	23.1678	38.9511
GPS2	p53			p53	0	0	0	0	0	0	0	0	0	0	0	80.1379	68.9654	77.8857	75.6084	56.9783	89.1672	99.0677	106.316	65.9802	81.2721
CCNG1	p53		p73	p53 p73	1	7.33706	7.30806	7.32953	7.32686	7.12389	7.20056	7.16651	6.99362	7.33395	7.6047	63.4133	32.5342	33.8375	69.3158	45.618	72.9333	96.9054	86.8502	71.367	61.3584
YWHAZ	p53			p53	1	9.0536	8.95609	8.52713	8.64244	8.2974	9.23138	9.10539	8.27956	9.02311	8.97074	214.296	219.339	211.804	276.62	385.921	183.122	191.056	171.161	126.393	163.245
MDM4	p53	p63	p73	p53 p63 p73	1	0	0	7.15961	0	7.14925	7.21815	7.21149	0	0	7.15291	21.7077	24.7669	23.1136	19.5122	11.1043	25.8469	27.6032	26.9948	14.1777	22.2494
TFDP1	p53			p53	1	7.18278	7.20263	0	7.21923	7.10371	7.30001	0	0	0	7.06588	41.1471	40.3506	38.762	48.3435	57.2823	35.714	44.1956	41.465	31.1477	33.0635
NFKBIA	p53			p53	1	11.473	11.1909	9.0637	9.79194	10.645	11.0052	11.159	10.6879	10.0266	9.39025	264.021	320.135	291.804	269.442	170.612	238.966	217.848	205.574	164.329	497.478
ZNF148	p53			p53	1	7.31845	7.33257	7.38262	7.31016	7.33285	0	7.23732	7.14056	0	7.25516	9.73071	7.42867	7.40938	10.3947	6.49931	11.3847	14.0935	12.0724	8.77337	9.52039
PPP1R13L	p53			p53	1	7.33496	7.31426	0	7.31056	7.52531	7.31174	7.40237	7.47736	6.88484	7.02207	98.0873	235.869	241.995	106.987	142.756	17.3586	28.2741	27.3429	52.2163	29.9872
MED1	p53			p53	0	0	0	0	0	0	0	0	0	0	0	11.6574	11.2938	12.1968	11.7401	9.20354	14.7454	12.4968	13.7261	8.94031	10.5733
WRN	p53			p53	1	0	7.04174	0	0	0	7.05193	7.04059	0	0	6.97973	8.73345	9.31785	9.36668	8.64148	5.2259	10.2943	9.26221	11.4017	7.86094	7.22999
TBP	p53			p53	0	0	0	0	0	0	0	0	0	0	0	19.1789	15.6018	16.6941	19.866	14.006	26.9502	23.2485	23.3984	14.5688	18.2766
CDC14B	p53			p53	0	0	0	0	0	0	0	0	0	0	0	6.85374	4.80423	5.80874	7.53558	3.37503	8.28912	9.51768	10.807	4.70709	6.8392
STK11	p53	p63		p53 p63	0	0	0	0	0	0	0	0	0	0	0	32.1407	30.2558	32.0251	33.5821	26.0213	36.367	35.9202	42.6577	22.2514	30.1853
MED17	p53			p53	1	7.16259	7.17305	0	0	0	7.18052	7.19285	0	0	7.11555	10.1891	8.68123	9.44251	10.2873	6.17114	13.2145	13.9022	14.7905	7.41908	7.79347
IFI16	p53			p53	1	7.83408	8.13129	0	0	7.54376	7.64681	7.42761	6.89654	8.38538	8.35067	79.0715	55.4438	59.5243	80.3222	73.0892	85.173	84.2888	93.3445	74.8634	105.594
GTF2H1	p53			p53	1	7.2486	7.26075	7.14541	0	7.13926	0	7.18291	7.08562	7.29815	7.35734	17.6867	17.3732	18.8102	18.4459	15.8666	16.8134	20.1244	20.1883	15.7701	15.7878
PIAS1	p53		p73	p53 p73	1	7.31985	7.33055	0	0	0	7.1829	7.1758	0	7.17051	7.10082	19.416	16.3689	18.5367	18.3367	14.9517	27.9937	21.133	23.6779	13.167	20.5786
EFEMP2	p53			p53	0	0	0	0	0	0	0	0	0	0	0	90.4165	28.4689	34.337	91.6852	17.3064	153.344	185.789	176.049	31.0019	95.7669
ERCC3	p53			p53	0	0	0	0	0	0	0	0	0	0	0	52.7441	46.2383	47.5012	52.4061	33.2708	69.4821	71.1663	71.5084	35.8713	47.2524
ERCC2	p53			p53	0	0	0	0	0	0	0	0	0	0	0	11.2124	10.9666	11.6807	10.8397	8.33204	12.6016	12.8913	13.9796	9.85941	9.76049
ERCC6	p53			p53	0	0	0	0	0	0	0	0	0	0	0	5.34503	6.61707	7.03814	6.31715	4.98842	4.02242	6.05557	5.13846	4.35248	3.57556
MAPK8	p53			p53	0	0	0	0	0	0	0	0	0	0	0	11.2842	8.72008	9.02748	12.1786	8.93982	11.8997	14.6925	14.2992	10.4207	11.3794
MAPK9	p53			p53	0	0	0	0	0	0	0	0	0	0	0	12.6201	8.65133	9.42409	12.907	9.01899	14.4619	15.2662	16.6196	11.8451	15.3869
MAPK10	p53			p53	0	0	0	0	0	0	0	0	0	0	0	4.5413	0.323082	0.330889	9.92427	0.741068	5.11794	10.7411	10.9409	0.362154	2.3903
CEBPZ	p53		p73	p53 p73	1	7.43883	7.47982	0	7.401	0	7.42223	0	7.12885	0	7.41639	25.3332	20.7873	19.9024	25.9805	21.3833	34.2076	29.5379	31.3357	19.4809	25.383
PPP4C	p53			p53	1	0	7.56648	7.30229	7.52222	7.54189	7.68886	7.71701	0	7.66142	7.79185	88.6362	92.9077	93.9186	88.2053	117.046	82.7098	81.8131	82.3715	63.0634	95.6907
NCL	p53			p53	1	9.70009	9.79433	9.06356	9.42069	0	9.98143	9.63698	8.04744	9.43104	0	222.605	218.289	220.242	223.626	217.821	266.117	241.926	262.074	163.778	189.576
TSG101	p53			p53	1	7.24102	7.23568	7.16499	7.21151	7.35454	7.21467	7.22884	0	7.58498	7.6731	44.3565	43.6027	46.9475	48.9139	46.8637	43.0284	46.5221	45.9422	35.813	41.5752
TAF1	p53			p53	0	0	0	0	0	0	0	0	0	0	0	18.2472	16.9821	17.3464	17.7162	10.8814	23.4309	23.854	26.339	12.0461	15.6289
TOP2A	p53			p53	1	6.9257	6.92681	0	0	6.94858	7.21836	6.96359	0	6.9215	6.89923	5.1725	6.79301	7.17007	6.72965	20.5008	0.497691	0.295794	0.686135	1.50817	2.37118
TOP2B	p53			p53	1	7.20036	7.20843	0	7.29817	7.18857	7.33783	7.31532	0	0	7.1915	65.4617	60.3343	60.5526	75.0568	48.5949	76.9119	71.9487	88.4979	47.7217	59.5366
EGR1	p53			p53	1	9.60138	9.38405	8.32167	8.47476	8.87765	9.43491	9.75221	8.94123	7.91625	7.92379	271.412	422.033	205.976	135.371	106.034	1108.48	123.124	80.8897	63.2504	197.546
PRKRIR	p53			p53	0	0	0	0	0	0	0	0	0	0	0	#N/A	#N/A	#N/A	#N/A	#N/A	#N/A	#N/A	#N/A	#N/A	#N/A
CDK7	p53			p53	1	7.27412	7.26292	7.05516	7.0809	0	7.1463	7.17093	0	7.06145	7.04588	26.1399	32.0249	32.7651	28.5239	39.8015	18.4743	21.424	21.6468	20.1163	20.4827
MNAT1	p53			p53	1	7.08246	0	7.16419	7.14988	7.15768	7.09323	7.0549	7.01679	7.13952	7.16647	9.46164	6.33883	6.44659	9.82054	7.42563	12.9034	11.2401	13.5481	8.77553	8.656
GNL3	p53			p53	1	7.7282	7.82439	7.36541	7.61487	7.60812	7.93532	7.91037	7.50969	0	7.7445	73.7306	70.9217	66.0115	88.8765	94.4026	68.1516	72.3171	72.9323	71.7538	58.2079
TAF1B	p53			p53	1	7.1542	7.1924	0	7.12558	7.0248	7.15783	0	6.98518	0	0	6.95385	6.06136	5.62354	8.78148	7.06688	7.8118	8.02404	8.47806	4.17497	6.56251
TAF1A	p53			p53	0	0	0	0	0	0	0	0	0	0	0	3.53355	1.82288	1.83323	4.04617	2.5156	4.32819	5.58351	5.56782	2.83541	3.26918
TAF1C	p53			p53	0	0	0	0	0	0	0	0	0	0	0	65.0467	51.1479	51.7104	66.6651	39.1548	86.5449	70.6934	107.849	44.2525	67.4024
MAPK3	p53			p53	0	0	0	0	0	0	0	0	0	0	0	78.0599	53.397	66.0498	88.2608	90.0225	91.5441	101.78	92.885	44.5541	74.0458
MAPK1	p53			p53	1	7.0662	7.05334	6.98605	7.0778	6.99733	7.09151	7.06826	7.28479	7.28784	7.26636	28.6689	30.1179	30.6689	28.8947	27.1915	29.3714	29.7374	25.9988	21.7875	34.2516
TOPORS	p53			p53	1	7.37982	7.40967	7.26475	0	0	7.3459	7.37204	7.1595	0	0	14.1758	12.1474	11.6472	14.7975	11.9473	18.9347	14.1561	18.0842	11.4894	14.3788
USP7	p53			p53	1	7.02894	7.03247	6.99113	7.03657	0	7.07754	0	7.30156	0	7.02413	58.4645	63.2443	67.6504	58.6605	56.9118	60.7079	65.8293	61.6756	41.7388	49.762
HSPA9	p53		p73	p53 p73	1	7.59918	0	7.55017	0	7.8356	0	7.61738	7.43958	7.82205	8.0064	120.374	121.159	125.16	121.816	121.326	115.044	125.706	125.515	115.8	111.839
ING1	p53			p53	1	7.4483	7.42159	7.15742	7.21862	7.27508	7.39113	7.43065	7.19767	7.37102	0	7.38344	5.45438	5.22602	6.70693	3.92193	12.4727	8.99954	9.98195	4.61557	9.07198
POLA1	p53			p53	0	0	0	0	0	0	0	0	0	0	0	6.99969	6.54778	6.65617	7.52557	5.60787	8.36223	8.82669	9.15647	4.53576	5.77863
SMN1	p53			p53	0	0	0	0	0	0	0	0	0	0	0	5.23446	4.24052	4.02278	5.58856	3.63448	6.52357	7.70257	7.57369	3.27297	4.55097
TEP1	p53			p53	0	0	0	0	0	0	0	0	0	0	0	13.0567	10.0074	11.7382	12.9134	8.44823	13.5639	14.4562	15.3669	12.6773	18.3388
CCNH	p53			p53	1	7.10391	0	0	7.07406	7.10364	7.08694	7.07609	7.01907	0	7.21969	19.385	14.75	14.9123	20.154	12.8856	21.3318	24.9381	22.9531	17.5557	24.984
TP53BP2	p53			p53	1	7.00571	0	6.97631	6.98745	6.99613	7.00508	6.99004	0	7.15248	7.07435	21.4975	18.3717	21.409	21.5533	16.9708	21.4793	21.615	22.0353	18.3394	31.7033
KPNB1	p53			p53	1	7.49728	7.50208	7.314	0	7.4792	7.66455	0	0	7.67975	7.6355	58.0974	44.6906	47.9294	62.6646	61.3815	68.7846	64.3707	63.7815	45.2517	64.0221
HSPA8	p53			p53	1	8.71249	8.82269	8.05333	8.31554	8.82202	8.81066	8.78494	0	9.82572	10.1194	297.072	174.137	161.337	292.273	410.661	317.195	282.12	266.137	335.889	433.897
WT1	p53			p53	0	0	0	0	0	0	0	0	0	0	0	14.7624	0.0134118	0.00578543	9.4951	0.0114358	75.1864	19.9892	28.0653	0	0.0948825
PTTG1	p53			p53	1	7.2763	0	7.194	0	7.40873	7.70679	7.30959	7.07	0	7.26581	11.907	15.0388	14.0685	17.3149	41.6336	2.04931	3.47556	2.9363	3.86065	6.78493
TAF9	p53			p53	1	0	7.38124	7.30078	7.38219	0	7.45599	7.44533	7.21601	7.29397	7.42277	35.5163	35.3391	33.5768	35.4224	32.2552	40.0618	38.4701	39.4289	31.109	33.9834
CUL9	p53			p53	0	0	0	0	0	0	0	0	0	0	0	19.2188	22.5627	21.6853	18.3232	15.7086	19.6239	20.3635	23.4669	13.7513	17.4838
NR3C1	p53			p53	1	7.42971	7.43123	7.73053	0	7.24458	7.42502	0	7.12977	0	0	18.6708	18.2678	20.7671	21.8527	11.5512	18.5239	21.144	19.5098	11.6789	24.7418
FKBP3	p53			p53	1	7.34364	7.373	7.4619	7.4887	0	7.43875	7.3732	0	7.48827	7.52947	56.5312	49.6019	45.1972	62.7438	64.8645	61.0104	70.9597	64.248	43.8441	46.3116
RYBP	p53			p53	1	7.27172	7.24546	7.06797	7.13148	0	0	7.1931	0	0	7.11934	18.6659	15.1561	14.2504	17.407	11.637	21.7983	23.2297	27.2451	11.8004	25.469
AIMP2	p53			p53	1	7.03485	7.05018	6.9962	7.05484	0	7.11343	7.09753	7.00337	7.19222	7.25456	14.7576	16.5627	18.7696	14.5935	17.5074	14.4615	11.4222	13.6468	13.5225	12.3326
UCHL1	p53			p53	0	0	0	0	0	0	0	0	0	0	0	15.7111	5.40661	6.44034	36.6683	4.29702	8.78753	35.9819	25.3728	5.25494	13.1908
CFLAR	p53			p53	1	6.96496	6.99078	6.96669	7.13803	7.08253	7.01264	7.07428	7.69378	7.01549	6.95051	32.2076	22.407	22.3907	29.8279	17.4954	40.618	30.4119	34.5538	24.1295	68.0345
ITCH	p53	p63	p73	p53 p63 p73	0	0	0	0	0	0	0	0	0	0	0	26.3948	21.1406	24.0941	29.3765	31.4895	24.0434	30.2426	28.5481	21.2449	27.3737
DHFR	p53			p53	1	6.91817	6.92688	6.98799	6.98952	0	7.07205	6.92595	0	0	6.94371	4.19337	2.75574	2.71744	5.09002	6.0099	3.99584	5.05017	4.47392	3.57287	4.07444
CCAR1	p53			p53	1	7.44524	7.48095	7.29946	7.42325	0	7.48967	7.43072	7.11851	7.30595	0	38.8888	35.5324	35.586	42.4181	30.9501	37.901	46.5567	48.5247	33.1955	39.3349
PSME3	p53			p53	1	7.03825	7.05198	6.99263	7.02975	0	7.09785	7.1019	0	7.09626	7.139	40.3349	43.9386	46.8297	37.9919	49.7361	40.1912	38.2842	35.8931	33.323	36.8261
HSPA4	p53		p73	p53 p73	1	7.18919	7.1942	7.13139	0	0	7.27535	0	7.13801	7.27382	7.41145	42.4593	38.7292	40.8602	42.1614	66.0589	46.2009	40.4021	35.5359	33.0087	39.1768
STUB1	p53		p73	p53 p73	1	7.55751	7.5222	7.47866	7.40834	0	7.46792	7.53747	7.88227	7.94165	7.93728	86.2826	102.828	108.736	81.5032	69.9817	85.463	93.368	93.1294	64.7442	76.7901
PTK2	p53			p53	1	7.0836	7.09405	7.03397	7.08466	7.02904	0	7.04231	0	7.1282	7.14845	18.7149	13.4309	14.8189	18.0295	10.5648	21.0326	25.8504	23.9187	18.3433	22.4448
NUMB	p53			p53	1	7.06933	7.06255	0	0	0	7.06977	7.08291	0	7.07608	7.02328	34.5624	27.0156	27.5367	33.243	26.0459	39.1276	39.1317	37.8876	29.0907	51.9824
SERPINH1	p53			p53	1	7.49728	7.6273	7.41378	7.29428	7.16768	7.11406	6.96482	6.93167	7.33482	7.34855	71.1402	30.6452	30.2299	65.0434	20.8533	96.5408	99.7826	142.65	26.1465	128.37
COPS5	p53			p53	1	7.34748	7.36253	7.20956	0	0	7.3743	7.33357	7.12659	0	7.40139	28.98	26.5503	25.8981	31.0513	29.3667	30.3271	32.6006	31.8446	24.5228	28.6585
VRK1	p53			p53	1	6.99934	7.01342	0	7.01349	7.15256	7.10839	6.98078	6.94714	7.00622	0	7.75387	7.10606	6.9678	8.3818	9.39468	9.93027	9.03006	7.38875	5.19062	6.39475
ZMIZ1	p53			p53	0	0	0	0	0	0	0	0	0	0	0	50.2759	38.6175	44.1436	49.9605	42.6274	44.7549	70.7429	88.3996	29.2822	43.9544
ZMIZ2	p53			p53	0	0	0	0	0	0	0	0	0	0	0	68.1972	65.9418	64.4892	60.2413	48.7105	87.4943	65.361	74.4485	62.633	84.455
CDK5	p53			p53	0	0	0	0	0	0	0	0	0	0	0	13.1977	14.225	14.8733	11.7564	15.2149	10.5533	12.2252	14.9857	11.8453	13.1002
ZMYND11	p53			p53	1	0	7.15125	7.15749	0	0	0	7.09588	6.98701	7.21731	7.2655	49.7004	33.7665	34.6661	48.4853	25.4273	71.0298	71.2051	77.5911	36.8877	48.2444
KAT7	p53			p53	1	7.07327	0	7.02774	0	0	7.07853	0	0	0	0	16.1385	17.0861	19.0335	15.8052	11.746	18.13	19.198	19.6559	11.5151	13.0763
ETHE1	p53			p53	1	7.01355	0	6.97857	7.18254	7.26552	6.94502	6.897	7.03836	7.35042	7.29179	37.4997	26.9723	26.8701	46.9187	63.0723	32.1834	32.1791	33.0332	36.1844	40.0836
CHD8	p53			p53	1	7.08978	0	7.06619	7.09213	7.15778	0	7.1453	7.23718	0	0	24.4137	28.9879	32.6938	23.1892	19.0242	24.4412	25.5468	26.7264	17.4762	21.6375
DAPK1	p53			p53	0	0	0	0	0	0	0	0	0	0	0	11.7267	5.44025	6.50014	4.43772	3.16409	17.6409	6.57461	11.5681	17.0872	33.1274
TXN	p53			p53	1	9.94729	9.86789	8.85718	9.81401	9.27247	10.141	9.95486	9.24964	9.17626	9.84427	286.149	203.12	198.04	260.817	1026.32	177.062	159.985	175.92	159.169	214.912
SIZ1	p53			p53	0	0	0	0	0	0	0	0	0	0	0	#N/A	#N/A	#N/A	#N/A	#N/A	#N/A	#N/A	#N/A	#N/A	#N/A
OTUD5	p53			p53	0	0	0	0	0	0	0	0	0	0	0	61.8027	56.1006	59.0477	60.3657	42.1195	80.427	71.9867	77.2918	44.0087	64.8769
USP11	p53			p53	0	0	0	0	0	0	0	0	0	0	0	67.9341	27.8222	31.4079	65.596	22.7481	113.378	122.551	129.128	33.3933	65.3822
USP39	p53			p53	0	0	0	0	0	0	0	0	0	0	0	33.4847	30.1524	33.1121	32.9768	25.6807	37.8015	39.2514	40.2757	24.5831	37.5284
WDR48	p53			p53	1	0	7.0902	7.04423	0	0	7.09078	7.10165	0	7.12885	7.14316	18.0552	15.2898	15.7094	17.5929	10.7699	21.4864	26.1741	25.9782	13.1933	16.3032
PADI4	p53			p53	0	0	0	0	0	0	0	0	0	0	0	1.37846	0.114668	0.0887166	0.254331	0.147818	1.19054	0.343125	0.287386	0.135235	9.84431
NR4A1	p53			p53	1	8.19691	8.25049	7.2464	7.3375	7.65195	7.81268	7.86875	7.54522	9.07775	8.32317	124.139	129.007	103.042	111.844	17.1741	293.963	126.684	94.5539	45.4126	195.573
FBXO11	p53			p53	1	0	0	0	0	0	0	7.05857	0	7.11417	7.13175	25.5879	21.9024	22.3566	26.0319	19.3333	30.8252	27.6527	31.1636	20.1318	30.8932
UBE2N	p53			p53	1	0	7.71032	7.47505	7.57243	7.49826	7.79421	7.74018	7.95046	0	7.81165	36.3533	35.1031	34.1627	36.8859	39.4464	41.7302	34.8573	39.1947	27.4421	38.3571
HDAC2	p53	p63	p73	p53 p63 p73	1	7.37193	7.44065	7.33809	7.50741	7.48118	7.46136	7.34874	7.29682	0	7.50216	16.6519	14.8675	15.0264	17.1755	14.6004	19.2706	20.1077	22.1763	12.0894	14.5533
SP1	p53		p73	p53 p73	0	0	0	0	0	0	0	0	0	0	0	44.9843	45.3122	47.9665	45.0176	48.2918	52.293	42.5787	48.0452	37.7262	37.6274
STAT6	p53			p53	1	7.08912	0	7.06647	7.08472	0	7.07863	7.0835	0	7.16348	7.14234	172.144	152.895	149.626	181.192	137.423	190.997	212.691	215.319	120.727	188.423
TAF6	p53			p53	0	0	0	0	0	0	0	0	0	0	0	31.3762	23.0675	23.4827	31.331	20.5185	38.9306	46.1919	50.5262	21.5283	26.8093
RFWD2	p53			p53	0	0	0	0	0	0	0	0	0	0	0	27.1186	30.0816	32.3646	26.165	23.1749	23.2733	30.0888	29.7633	21.6131	27.5428
ADH5	p53	p63	p73	p53 p63 p73	1	7.54315	7.59253	7.73417	7.45298	7.47473	7.29272	7.05671	6.84706	7.66263	7.86602	88.5762	42.8045	54.3489	88.4998	69.1499	133.127	119.933	137.41	59.3978	92.515
AGBL2	p53	p63	p73	p53 p63 p73	0	0	0	0	0	0	0	0	0	0	0	1.28639	0.456215	0.413249	0.77842	0.392598	4.66324	0.953783	1.69237	0.670326	1.55733
ASF1A	p53		p73	p53 p73	1	7.24724	7.22738	0	0	0	7.19983	7.20473	0	7.04205	7.09239	14.3441	12.3515	12.1571	14.6158	12.6675	16.6369	16.7003	17.8692	10.5549	15.5438
ASPM	p53	p63	p73	p53 p63 p73	1	6.92259	6.90409	0	6.96178	6.91596	7.14627	6.92282	0	6.91634	6.87784	0.983963	1.48546	1.52424	1.03636	3.78145	0.0396509	0.0677754	0.128319	0.282951	0.509464
BRD8	p53	p63	p73	p53 p63 p73	1	7.03056	0	0	7.03096	0	7.03408	7.00347	6.97799	0	7.24051	33.5876	22.6684	24.3285	35.8054	24.1543	43.625	47.863	48.6679	27.191	27.9847
NPRL3	p53	p63	p73	p53 p63 p73	0	0	0	0	0	0	0	0	0	0	0	30.0841	25.0159	25.4328	29.2725	22.956	35.2711	40.1362	42.8146	21.2971	28.5609
TRAPPC11	p53	p63	p73	p53 p63 p73	0	0	0	0	0	0	0	0	0	0	0	22.0634	19.0986	20.9347	23.5664	17.2467	26.0936	26.8428	26.2109	17.7401	20.8367
DAB2IP	p53	p63	p73	p53 p63 p73	0	0	0	0	0	0	0	0	0	0	0	34.9395	30.9352	39.3531	32.1731	29.7757	36.0411	28.9499	45.1204	25.0727	47.0341
DNAJB6	p53	p63	p73	p53 p63 p73	1	8.5359	0	7.75099	8.08632	8.29135	8.60954	8.81107	8.87012	8.24917	8.36599	27.4645	32.3942	35.0148	28.8264	27.8151	25.8172	26.9337	28.5811	19.2768	22.521
DPH1	p53	p63	p73	p53 p63 p73	0	0	0	0	0	0	0	0	0	0	0	36.0285	37.4834	37.9731	34.4186	20.6606	48.9927	43.3745	45.146	27.8477	28.36
AGO1	p53	p63	p73	p53 p63 p73	0	0	0	0	0	0	0	0	0	0	0	10.5336	10.5834	11.2132	10.0705	6.78346	11.0826	13.1742	13.6856	7.68697	10.5223
AGO2	p53	p63	p73	p53 p63 p73	1	0	7.08207	7.03016	0	0	7.12303	7.12805	0	7.00494	6.98025	13.9316	12.3783	12.0455	14.2042	9.60584	18.3583	14.3865	18.0037	8.1548	18.2476
GTPBP4	p53			p53	1	0	7.25008	7.07998	7.19121	0	7.35607	7.33296	0	0	7.30973	17.7559	16.7232	16.8645	18.3635	17.4131	18.7491	19.8141	20.0252	13.2712	18.5795
IGF2BP1	p53	p63	p73	p53 p63 p73	0	0	0	0	0	0	0	0	0	0	0	0.00982806	0.0047955	0.00954976	0.0069537	0.00449222	0.00575881	0.0147017	0.014762	0.00606564	0.0213732
LOC613037	p53	p63	p73	p53 p63 p73	0	0	0	0	0	0	0	0	0	0	0	#N/A	#N/A	#N/A	#N/A	#N/A	#N/A	#N/A	#N/A	#N/A	#N/A
LRPPRC	p53		p73	p53 p73	1	0	7.21145	7.117	7.24367	0	7.24838	0	7.00286	7.24307	7.29783	38.6072	36.2703	37.5159	40.2679	35.6708	42.4763	45.2692	47.8104	30.191	31.9928
MTHFSD	p53	p63	p73	p53 p63 p73	0	0	0	0	0	0	0	0	0	0	0	7.60802	7.25272	7.49059	7.49686	6.24346	7.9597	8.55989	9.71281	7.77203	5.98412
MYL9	p53	p63	p73	p53 p63 p73	1	0	6.93643	7.55175	7.08817	6.89437	6.85499	6.84846	6.849	6.87045	6.87745	661.777	138.307	197.945	606.331	353.851	1685.2	1235.29	1059.05	143.229	536.788
PIWIL1	p53	p63	p73	p53 p63 p73	0	0	0	0	0	0	0	0	0	0	0	0.0433175	0.040394	0.0742432	0.0105286	0.0174451	0.150427	0.0407103	0.0425808	0.0135286	0
RNF38	p53	p63	p73	p53 p63 p73	0	0	0	0	0	0	0	0	0	0	0	23.391	17.2985	18.6137	23.4196	14.001	28.2371	31.9804	32.8097	18.9613	25.1974
SMARCD2	p53	p63	p73	p53 p63 p73	1	7.17437	7.19336	7.05657	0	0	7.21944	7.18657	0	7.09483	7.1096	99.8931	134.076	126.418	97.4511	88.5237	106.988	88.0304	92.857	77.165	87.5283
SPSB1	p53		p73	p53 p73	1	7.14574	0	6.98559	7.08539	0	7.21979	7.22029	7.02073	7.27796	7.14143	36.9622	33.2525	38.8006	33.2757	31.9399	34.7697	42.277	60.4794	20.6124	37.2524
TRMT11	p53	p63	p73	p53 p63 p73	0	0	0	0	0	0	0	0	0	0	0	15.3029	9.14042	8.79825	18.0477	10.2517	21.0275	19.9979	21.9177	13.6964	14.8481
TTLL5	p53		p73	p53 p73	0	0	0	0	0	0	0	0	0	0	0	7.00206	6.31374	6.43077	7.41785	5.8285	7.00023	8.00473	9.39785	6.05197	6.57293
CUL7	p53			p53	0	0	0	0	0	0	0	0	0	0	0	27.0958	15.4363	15.9908	26.1453	13.0065	34.9056	46.6369	52.0062	18.1644	21.5702
RNF20	p53			p53	1	7.03069	0	0	0	0	0	7.01178	0	7.07946	7.18596	25.1716	22.5193	25.3189	28.6758	22.7185	28.1623	29.9712	28.0737	20.4855	20.6189
ZBTB7A	p53			p53	1	0	7.28108	7.06	0	7.30453	7.3111	7.34522	7.66183	7.12182	7.14181	34.6568	35.4714	39.7278	37.4138	51.2077	33.8893	31.1075	33.3265	22.49	27.2771
KAT8	p53			p53	0	0	0	0	0	0	0	0	0	0	0	53.678	44.8213	44.5188	50.8608	25.1149	75.9317	71.4605	78.1302	37.2661	54.998
PSMD10	p53			p53	1	7.03969	7.03076	7.00584	7.03779	0	0	7.05175	0	7.15126	7.22592	49.0598	42.3415	43.171	52.9492	45.8938	57.4103	63.253	58.6283	33.5767	44.314
SMYD2	p53			p53	0	0	0	0	0	0	0	0	0	0	0	14.6436	14.1233	12.9272	15.137	18.348	11.6034	11.5972	12.2114	14.8287	21.0165
SETD7	p53			p53	0	0	0	0	0	0	0	0	0	0	0	19.2358	14.439	15.6855	20.1093	12.6011	22.6027	27.2251	30.5108	13.5912	16.3575
BACH1	p53			p53	1	7.19189	7.20245	7.12276	7.14327	7.06648	7.15219	0	7.3379	7.0672	7.23706	18.4454	25.1345	25.6591	19.479	17.6451	12.3295	16.7542	15.3386	10.9253	22.743
MAFK	p53			p53	0	0	0	0	0	0	0	0	0	0	0	54.2078	43.3531	50.2153	54.9792	24.2985	72.8324	59.9612	56.4112	35.2565	90.5629
NCOR1	p53			p53	1	0	7.7563	0	7.74658	7.81622	7.73807	7.75021	7.43678	0	7.7867	23.5629	21.0054	21.9862	23.8725	17.8463	26.8775	29.7343	30.3375	16.5743	23.8325
KAT6A	p53			p53	1	7.08675	7.11483	7.0677	0	0	0	7.18682	7.30655	0	7.18479	21.5459	24.1353	25.1109	19.6843	12.9946	21.5008	25.7369	23.6219	12.5364	28.592
XRCC6	p53			p53	1	0	7.95448	0	7.95597	7.98192	8.02709	0	7.43022	8.04887	7.97978	217.788	205.989	215.948	214.923	210.468	237.258	250.659	263.316	152.325	209.207
CTBP1	p53			p53	1	7.05128	7.068	0	0	0	7.06784	7.02643	6.94598	7.07852	0	36.9905	27.1171	26.6196	37.3866	26.6929	48.8309	46.4122	52.6308	27.0103	40.2143
MAGEA2	p53			p53	0	0	0	0	0	0	0	0	0	0	0	0	0	0	0	0	0	0	0	0	0
NPM1	p53			p53	1	10.5602	10.764	10.8321	10.8005	10.365	10.5312	10.0065	8.4863	10.1236	10.336	421.738	281.273	251.864	467.93	411.627	546.629	617.693	640.55	263.552	314.524
KAT5	p53		p73	p53 p73	1	7.14547	0	0	7.11427	0	7.15025	7.13341	0	7.33345	7.36386	40.557	39.9572	42.6432	39.5851	28.1813	49.6366	46.831	55.1159	27.3578	35.7045
RPL5	p53		p73	p53 p73	1	12.1548	12.2049	12.2674	12.3749	12.0428	12.0973	12.0773	10.1669	11.2052	11.3296	1785.87	1631.97	1524.42	1839.65	1289.9	2234.89	2573.47	2553.37	1246.48	1178.71
RPL23	p53			p53	1	11.3783	11.4174	11.3605	11.6564	11.3082	11.3831	11.5196	10.044	10.5117	10.5988	498.613	558.537	489.687	513.135	366.158	546.926	665.33	644.386	328.709	374.646
YY1	p53			p53	1	8.0978	8.07468	7.66886	7.8846	7.8933	8.14293	8.16503	0	0	7.80785	30.9386	29.6329	29.7752	29.1155	26.4722	36.1297	31.2856	37.965	23.734	34.3369
VRK2	p53			p53	0	0	0	0	0	0	0	0	0	0	0	8.15686	5.74531	5.76076	9.98132	9.64242	8.07784	8.63568	9.21275	8.05874	8.29696
SETD2	p53			p53	1	7.45598	7.48626	7.3307	0	0	7.52845	7.5098	7.13395	0	7.20413	28.479	28.3028	28.258	28.8251	19.4707	31.1203	35.0732	35.7986	21.3374	28.1247
VHL	p53			p53	0	0	0	0	0	0	0	0	0	0	0	18.5888	16.8734	16.8374	18.9288	15.8651	18.0739	20.6414	22.6914	17.0114	20.3767
RAD23A	p53			p53	1	0	0	7.55412	7.62924	7.80949	7.80902	7.71012	7.52142	8.05135	8.09274	128.523	128.397	132.775	126.746	98.8007	159.799	129.663	140.787	92.9369	146.8
HABP4	p53			p53	1	6.85458	6.84675	6.85593	6.84659	6.845	6.84648	6.84277	6.87463	7.41311	7.3121	16.5828	10.5891	12.2431	18.3247	5.30386	23.7286	28.0412	26.2336	7.22985	17.5513
SERBP1	p53			p53	1	9.39998	9.51065	8.69035	9.201	0	9.74912	9.66154	8.8394	8.82542	8.72253	78.9764	95.0446	91.7502	87.1115	98.9528	70.7715	79.4117	76.7575	51.6148	59.3731
ZBTB2	p53			p53	0	0	0	0	0	0	0	0	0	0	0	12.1046	10.5221	10.051	11.7745	8.20393	16.7759	12.6075	15.5946	8.5445	14.8677
ZNF420	p53			p53	0	0	0	0	0	0	0	0	0	0	0	4.84524	4.02365	4.15484	5.51079	2.93981	6.57039	6.40703	6.69869	3.65077	3.65119
KDM1A	p53		p73	p53 p73	1	7.09865	7.11653	0	7.11231	0	7.15341	7.0956	6.95921	0	7.0092	62.136	54.7445	54.7612	62.9571	50.0403	76.3724	77.3459	79.6792	54.4873	48.8362
H2AFX	p53			p53	1	0	7.52758	7.16683	7.21666	7.32283	7.65649	7.73229	0	0	7.53079	30.9221	30.5043	25.5122	30.4262	61.3113	33.1027	19.6389	29.6331	19.0078	29.1627
SP3	p53		p73	p53 p73	1	7.19679	7.22978	7.25256	7.21868	7.10965	0	7.10205	6.99879	0	7.11605	33.621	26.8296	27.552	36.6661	20.6919	34.9859	52.8368	48.8046	23.2172	31.0047
TRRAP	p53			p53	0	0	0	0	0	0	0	0	0	0	0	16.5188	17.9053	19.5661	14.8038	10.385	20.2198	18.8782	19.7722	11.9918	15.147
MSH2	p53			p53	1	0	7.04844	0	7.07684	0	7.09499	7.0183	6.94914	0	7.01268	9.86981	11.2049	11.7014	9.87667	9.55427	7.78759	11.2329	11.251	9.16804	7.05148
ING2	p53			p53	1	8.28897	8.22024	7.57688	7.79591	7.75747	8.06838	7.98928	7.56268	7.7233	7.69496	13.3369	14.2695	14.3347	14.1518	16.0042	14.2872	10.9978	11.9872	11.0828	12.9166
KMT2A	p53			p53	1	7.34173	7.33402	7.37259	7.32219	0	7.32336	7.31389	7.09272	7.37793	0	15.9186	13.9033	14.6626	16.1279	8.34302	20.4031	20.6562	20.8678	12.1818	16.1217
RBBP5	p53			p53	0	0	0	0	0	0	0	0	0	0	0	12.27	13.0652	13.7058	12.1308	8.67104	12.4364	14.8574	15.4551	9.74276	10.3652
MEN1	p53			p53	0	0	0	0	0	0	0	0	0	0	0	28.6368	30.0428	31.0426	27.7623	25.792	26.5345	30.7666	33.758	25.7754	26.2569
WDR5	p53			p53	0	0	0	0	0	0	0	0	0	0	0	36.2102	37.3896	38.9002	33.1589	36.4351	43.5096	35.7042	39.4393	27.9316	33.4235
NFYA	p53	p63		p53 p63	0	0	0	0	0	0	0	0	0	0	0	18.3281	14.5927	13.9626	17.2622	14.4274	20.8354	23.4606	25.8734	13.3606	21.1781
NFYB	p53		p73	p53 p73	1	7.14193	7.12164	0	7.14324	0	7.15016	7.11684	6.96772	7.02551	7.03682	25.1079	15.9259	15.6329	23.6555	12.5562	37.96	35.1775	37.8729	16.6492	30.5411
HECW2	p53		p73	p53 p73	0	0	0	0	0	0	0	0	0	0	0	2.91918	0.890149	1.67827	1.65379	2.22126	0.826351	2.10575	1.40228	1.00263	14.4921
CHEK2	p53	p63		p53 p63	0	0	0	0	0	0	0	0	0	0	0	5.2512	4.97388	3.91972	6.60169	6.8239	3.88542	5.98228	6.50623	3.5356	5.03206
PHF1	p53			p53	0	0	0	0	0	0	0	0	0	0	0	110.682	56.9283	63.3728	109.668	39.052	144.201	174.934	212.308	81.14	114.538
KAT2A	p53			p53	0	0	0	0	0	0	0	0	0	0	0	130.609	108.395	92.9251	146.949	70.464	216.342	190.09	201.11	62.5639	86.6461
TAF5L	p53			p53	0	0	0	0	0	0	0	0	0	0	0	9.40506	7.12923	7.22511	9.26156	8.611	13.0454	9.32469	10.3317	8.36125	11.3556
SUPT3H	p53			p53	0	0	0	0	0	0	0	0	0	0	0	5.15504	2.56198	2.72795	5.78774	2.61889	6.52507	7.73097	9.11904	4.74562	4.57811
SUPT7L	p53			p53	0	0	0	0	0	0	0	0	0	0	0	38.0918	24.3923	21.5097	42.5252	25.7984	49.0705	52.7224	55.5181	27.0667	44.223
TADA1	p53			p53	0	0	0	0	0	0	0	0	0	0	0	11.7619	11.171	10.3175	11.6012	9.90701	13.2092	13.6254	15.0151	10.5166	10.4939
TADA2A	p53			p53	0	0	0	0	0	0	0	0	0	0	0	9.80893	9.32796	9.84474	10.5276	6.14095	11.1561	12.4845	13.1363	6.90634	8.75586
TAF10	p53			p53	1	6.95211	6.96984	6.91496	0	0	7.00474	7.00344	0	7.11885	7.06803	72.2923	55.5082	56.4469	66.2018	77.8502	89.0189	76.3949	75.8523	61.0878	92.2701
SIRT1	p53		p73	p53 p73	1	7.03893	0	6.97427	6.95891	0	7.00362	0	7.11091	0	7.0535	17.2542	13.3848	14.0727	16.5397	8.55206	25.7132	25.1757	26.2828	11.1664	14.4
Sin3a	p53			p53	1	7.17469	7.14287	7.03674	7.09483	0	7.17551	7.19249	0	0	0	18.8314	18.6535	20.1153	18.0016	12.15	22.6409	21.7816	25.9532	12.8436	17.3427
PRAM1	p53			p53	0	0	0	0	0	0	0	0	0	0	0	4.30644	2.00132	2.0323	2.22605	1.15652	3.43017	3.13487	4.8894	1.87759	18.0097
PIAS2	p53			p53	1	0	7.03228	0	0	0	7.03685	0	6.92637	0	7.07499	4.76078	4.05904	4.36177	4.56965	2.5806	5.54611	5.99792	6.20688	4.66952	4.8555
DNMT1	p53			p53	1	7.11518	0	7.08034	0	7.12073	7.34707	7.12771	6.9885	7.24221	7.14697	24.543	20.0968	20.3004	24.19	20.4804	28.6413	29.9794	32.6701	14.5051	30.0231
KMT2E	p53			p53	1	7.79655	7.75994	0	7.7296	0	7.72569	7.72587	7.52183	8.03566	7.95484	38.4507	38.7486	42.7388	38.1561	20.892	43.1878	42.7148	50.4285	27.2113	41.9782
RB1CC1	p53			p53	1	7.49352	0	7.38936	0	0	0	7.50953	7.70814	7.51597	0	21.5125	20.7823	21.2083	21.1972	16.2748	26.0548	22.2839	25.1124	18.3212	22.3772
PRDM2	p53			p53	1	7.39109	7.41137	0	7.17877	7.19448	0	0	0	0	7.22142	22.6241	21.5877	21.897	25.4332	16.7929	22.1663	30.7549	28.9245	17.3637	18.6964
EHMT1	p53			p53	1	7.10429	0	7.08279	0	7.23921	0	0	7.02504	0	7.07635	9.78641	9.23922	9.31089	9.74882	7.64708	11.3229	11.416	12.3378	7.43286	9.62214
HMGA1	p53			p53	1	7.57082	0	7.42025	7.94561	7.66418	7.88104	7.81807	8.2759	0	0	112.208	181.898	167.747	159.413	303.821	22.5988	18.0569	20.6213	73.3255	62.3917
USP29	p53			p53	0	0	0	0	0	0	0	0	0	0	0	0.00150388	0	0	0	0	0	0.0135349	0	0	0
VDR	p53			p53	1	0	0	7.13172	7.25584	0	0	0	0	6.8483	6.94235	13.7747	32.0536	28.9864	13.5221	17.9224	2.09882	5.60171	3.18064	8.24028	12.3664
UBE3A	p53			p53	1	7.46881	7.48403	0	0	0	7.48111	7.4702	0	0	0	15.1221	14.084	14.0461	16.0995	11.574	18.3543	18.0354	19.3043	12.258	12.3429
EHMT2	p53			p53	1	0	7.08523	0	7.08523	0	7.09758	7.08001	6.94439	0	7.0983	39.1989	30.0377	29.8489	38.8672	26.4956	47.7943	64.2891	62.5252	26.4786	26.4531
NOC2L	p53			p53	1	7.30418	7.30813	7.2132	7.40944	0	7.57268	7.55778	0	0	7.31112	71.9166	83.1048	90.3199	71.2547	76.5064	75.6329	67.4657	78.6048	49.1503	55.2098
AURKB	p53			p53	1	6.89273	6.89248	0	0	6.89546	7.0101	6.89862	0	6.90443	6.90721	5.0189	6.3752	6.87594	6.27634	19.8691	0.38085	0.483405	0.657278	1.7262	2.52579
SIVA1	p53			p53	1	7.56819	7.55633	7.8457	7.69128	0	7.68829	7.47116	7.3005	7.70389	0	53.3776	38.955	40.6958	52.6245	37.4803	71.775	74.789	80.4026	34.9775	48.6986
MDH1	p53			p53	1	7.71348	0	7.70116	7.89485	8.049	7.88882	7.72736	7.47135	8.00955	8.173	71.2677	71.7775	69.2672	71.4853	77.0137	71.6239	70.5247	74.2158	72.2018	63.299
RNF34	p53			p53	1	7.07587	7.09101	7.09308	0	0	0	7.02453	6.92361	7.09735	7.08653	17.6324	12.7584	13.958	20.0969	16.5738	19.8712	20.2176	21.6834	16.0014	17.5309
RFFL	p53			p53	0	0	0	0	0	0	0	0	0	0	0	14.4643	8.1637	8.98567	21.832	23.2802	11.686	14.6124	13.2654	13.7362	14.6169
HDAC9	p53			p53	0	0	0	0	0	0	0	0	0	0	0	1.95636	1.06061	1.32191	2.62361	0.545011	3.01096	3.45411	2.96979	1.3964	1.2248
G3BP1	p53			p53	1	7.63545	7.64548	7.42005	0	0	7.73986	7.70685	7.33915	0	7.50492	32.0734	32.5057	28.7923	34.0771	30.1881	36.138	35.8569	35.2024	22.373	33.5272
G3BP2	p53			p53	1	7.70578	7.70334	7.45053	7.48992	0	7.55729	7.49478	7.15572	7.68436	7.62519	33.6039	25.3757	25.214	33.6812	27.6353	46.1985	40.3789	34.8118	30.3024	38.8372
KPNA4	p53			p53	1	7.19798	7.20174	7.07886	7.17048	7.1655	0	7.23746	0	7.2799	7.29507	21.7439	19.2519	19.9061	23.7232	21.879	22.045	26.0305	23.8074	16.41	22.642
TRIM24	p53			p53	0	0	0	0	0	0	0	0	0	0	0	6.99654	6.63643	7.45681	6.50783	7.16558	6.38311	6.60496	7.45448	7.18294	7.57669
L3MBTL1	p53		p73	p53 p73	0	0	0	0	0	0	0	0	0	0	0	8.95312	5.53242	5.56028	12.1197	5.20192	12.0854	13.0692	14.9426	6.55014	5.51638
PSMC5	p53			p53	1	0	7.8016	7.70815	7.72717	7.89948	7.92721	7.91739	7.96942	7.89315	7.93733	183.595	192.306	192.827	177.487	156.701	217.446	211.287	211.287	131.725	161.291
ZNF668	p53			p53	0	0	0	0	0	0	0	0	0	0	0	4.16059	4.17022	4.94784	4.00408	3.3655	4.65035	5.50394	4.32538	2.96061	3.5174
USP10	p53			p53	1	7.23933	7.27353	7.16941	7.22906	0	7.28755	7.25001	7.11102	7.11641	7.12531	31.2805	30.9232	30.8816	34.701	29.2783	34.8655	34.1618	34.0911	22.2247	30.3976
UBR5	p53			p53	1	7.25688	0	0	0	7.30511	7.27788	7.27055	0	0	7.15471	32.6747	31.7739	33.6091	33.2256	24.1623	35.3095	38.4269	39.9921	24.2732	33.2994
HSP82	p53			p53	0	0	0	0	0	0	0	0	0	0	0	#N/A	#N/A	#N/A	#N/A	#N/A	#N/A	#N/A	#N/A	#N/A	#N/A
HSC82	p53			p53	0	0	0	0	0	0	0	0	0	0	0	#N/A	#N/A	#N/A	#N/A	#N/A	#N/A	#N/A	#N/A	#N/A	#N/A
GNL3L	p53			p53	0	0	0	0	0	0	0	0	0	0	0	6.32925	6.00449	6.20396	7.07042	6.11595	5.77533	7.25313	6.43163	5.42527	6.68303
SETD8	p53			p53	0	0	0	0	0	0	0	0	0	0	0	#N/A	#N/A	#N/A	#N/A	#N/A	#N/A	#N/A	#N/A	#N/A	#N/A
IKBKB	p53	p63	p73	p53 p63 p73	0	0	0	0	0	0	0	0	0	0	0	41.9026	38.0294	40.6485	45.1045	34.3667	51.9705	43.1483	47.3552	31.6744	44.8257
BTRC	p53	p63		p53 p63	0	0	0	0	0	0	0	0	0	0	0	11.7231	11.2957	11.3651	13.2557	12.0104	11.6942	13.4237	14.3681	9.59614	8.4993
MSL2	p53			p53	0	0	0	0	0	0	0	0	0	0	0	18.9229	17.1185	18.0398	18.8944	12.3484	22.7008	22.6496	25.5325	14.0074	19.015
RYK	p53			p53	1	7.14461	7.18025	7.15444	7.10412	7.04043	7.08726	7.02247	6.97651	7.03648	6.98642	45.6225	38.2144	37.6994	52.8538	27.9765	59.5461	63.3005	64.1374	32.967	33.9074
UIMC1	p53			p53	0	0	0	0	0	0	0	0	0	0	0	29.1987	23.4473	25.1811	30.0433	16.6554	32.8396	43.6423	41.3719	16.954	32.653
NUB1	p53			p53	1	0	7.2606	7.07024	7.16702	0	0	0	7.125	0	0	35.4531	31.6407	34.8386	34.4726	20.6426	42.5268	42.9903	46.1577	27.59	38.2183
SKI	p53			p53	1	7.12391	7.09523	7.02911	7.05706	7.02697	7.10517	7.10954	7.16935	0	7.05592	68.4068	60.1223	71.349	61.8789	36.0297	80.4267	90.2708	99.0395	42.9167	73.6276
SOX4	p53			p53	1	7.38957	7.65604	8.11459	7.69108	8.39395	7.3221	7.41228	7.39982	9.03641	8.63753	21.6714	14.0199	16.5894	15.8172	8.53207	22.3882	26.8187	44.3021	24.8347	21.7404
CDK8	p53			p53	0	0	0	0	0	0	0	0	0	0	0	11.7641	10.0783	9.77989	13.1817	11.6583	13.0631	13.734	12.7985	8.63322	12.9503
MED21	p53			p53	1	7.44467	7.46392	0	7.29772	7.24601	7.37242	7.37735	0	0	0	22.1338	16.4985	15.774	28.9516	21.1099	25.499	26.8837	24.7178	20.0124	19.7571
UBE4B	p53	p63	p73	p53 p63 p73	1	7.04102	7.03515	7.00774	0	7.02334	0	7.10716	7.28245	7.00273	6.99933	27.0146	30.9084	34.2601	27.3596	27.9968	24.7019	28.7452	30.1973	19.2819	19.6803
BAIAP2L1	p53			p53	0	0	0	0	0	0	0	0	0	0	0	22.8025	30.0207	25.8325	32.0975	38.8513	5.8075	6.01802	7.28019	33.4744	25.8408
vif	p53			p53	0	0	0	0	0	0	0	0	0	0	0	#N/A	#N/A	#N/A	#N/A	#N/A	#N/A	#N/A	#N/A	#N/A	#N/A
TTK	p53			p53	1	6.90947	6.90121	0	0	0	6.9881	0	0	0	6.8773	1.29814	1.66797	1.71128	1.68637	5.21461	0.131072	0.148506	0.208209	0.407778	0.507448
DAXX	p53	p63	p73	p53 p63 p73	1	7.21631	7.21674	7.08899	7.23384	0	7.25257	7.23411	0	0	0	44.3999	39.5284	40.3028	43.8802	37.308	54.5144	53.8178	55.8037	31.9049	42.5393
IGF1R	p53			p53	0	0	0	0	0	0	0	0	0	0	0	19.1247	18.3675	18.753	20.4403	11.2606	25.5396	18.8522	22.4434	16.5683	19.8971
RFWD3	p53			p53	0	0	0	0	0	0	0	0	0	0	0	12.61	14.6989	15.7327	13.4029	13.8931	11.5631	13.4227	11.4368	9.08278	10.2569
RPS7	p53			p53	1	12.0199	12.0869	12.1143	12.3869	11.9352	12.2116	12.3607	10.9807	11.4383	11.3224	1091.87	1292.15	1181.56	1156.97	1003.37	1124.38	1262.91	1246.7	758.975	799.838
HDAC5	p53			p53	1	7.07186	7.05071	7.02714	7.05278	7.06295	7.08381	7.16472	7.54828	7.09147	7.04056	52.5584	68.7743	74.8785	45.8007	37.8334	52.9187	64.7985	57.0742	25.5335	45.4138
HUWE1	p53			p53	1	7.12137	7.13047	7.12116	0	0	7.17909	7.21741	7.29579	0	0	43.6767	49.2353	52.6573	41.7278	37.3272	48.0568	43.3907	47.455	33.1953	40.0446
RPS3	p53			p53	1	12.5959	12.7475	12.6475	13.0032	12.8325	12.8271	12.8092	11.1099	11.7779	11.7618	559.238	611.826	588.8	581.152	503.124	567.271	740.42	728.652	334.693	377.208
PSMC3	p53			p53	1	7.3974	7.39111	7.43111	0	0	7.45665	7.32724	7.93284	7.61317	7.65235	131.768	134.95	151.004	121.602	109.23	140.593	149.669	147.958	96.0228	134.881
PSMD4	p53			p53	1	0	7.71071	7.62835	7.59398	0	0	7.58514	7.55397	7.82806	7.90914	125.883	117.292	123.306	125.263	114.177	149.716	147.396	138.004	92.5963	125.197
UHRF2	p53			p53	0	0	0	0	0	0	0	0	0	0	0	19.83	17.4949	17.5286	20.3629	10.3847	22.5297	28.3436	28.9112	14.8807	18.0335
FBXO42	p53			p53	0	0	0	0	0	0	0	0	0	0	0	15.0298	19.9817	20.5903	14.4896	11.1552	16.4938	17.1972	15.6606	8.63972	11.0603
USP42	p53			p53	0	0	0	0	0	0	0	0	0	0	0	7.64248	8.21504	8.73408	7.40079	4.87389	8.12808	8.73909	9.74055	5.17503	7.77578
SMURF1	p53			p53	0	0	0	0	0	0	0	0	0	0	0	30.5561	32.7646	34.028	30.2714	29.7249	28.9022	28.8194	31.6691	22.875	35.9506
NOTCH4	p53			p53	0	0	0	0	0	0	0	0	0	0	0	21.7232	8.84846	9.17153	17.1701	8.31926	22.4602	23.675	26.0887	8.05688	71.7184
UTP14A	p53			p53	1	0	7.07615	7.01766	7.07983	0	7.08405	0	6.95479	0	7.0641	12.0651	10.6303	9.99806	12.6768	11.069	15.5677	14.9131	15.2409	8.89785	9.59234
CSNK1A1	p53			p53	1	8.63616	8.6245	7.8329	0	8.54274	8.85807	8.8706	8.70087	8.09181	8.09562	84.4699	101.451	97.8566	98.1755	105.94	73.6615	77.1946	68.0642	58.7566	79.1291
HSPA5	p53	p63		p53 p63	1	8.50498	8.52662	8.0356	8.11792	8.2943	8.29915	8.49149	0	8.58258	8.68441	207.875	175.095	132.532	187.06	203.055	216.914	212.008	247.126	182.012	315.074
ZNHIT1	p53			p53	1	7.51776	7.5617	7.55647	7.59878	7.54253	7.5775	7.52602	0	7.98767	8.14115	28.1603	26.3179	27.4107	26.109	20.5738	30.2191	37.2098	35.8796	20.3668	29.3558
SYVN1	p53			p53	0	0	0	0	0	0	0	0	0	0	0	67.2122	50.7933	54.2302	59.0875	47.1748	94.683	71.5076	88.817	72.5892	66.027
OTUB1	p53			p53	1	7.19942	0	7.1689	7.2609	7.18273	7.19029	7.21277	0	7.35826	7.31709	64.6314	72.145	71.9426	64.7897	69.2855	63.9294	65.6005	66.1432	48.073	59.7739
PDLIM7	p53			p53	1	6.91244	6.93097	0	6.9551	6.93351	6.92969	6.92007	6.87582	7.03532	7.07857	143.916	31.6929	37.7283	136.274	51.4781	380.682	234.388	278.626	38.0191	106.359
APOH	p53			p53	0	0	0	0	0	0	0	0	0	0	0	0.32768	0	0	0.115585	0.132564	0.304929	0.26658	0.181015	0.0702598	1.87819
BMP1	p53			p53	0	0	0	0	0	0	0	0	0	0	0	48.4382	22.9231	20.1402	53.9191	21.5892	86.6228	89.723	93.6379	14.4728	32.916
SENP3	p53			p53	0	0	0	0	0	0	0	0	0	0	0	47.3585	43.535	45.8897	42.0291	36.1663	57.0134	48.9701	57.651	38.0615	56.9104
UFD1L	p53			p53	1	7.33907	7.38081	7.45279	7.26155	7.2497	7.26443	7.18794	0	7.42477	7.4166	41.4554	39.6555	43.2099	41.9097	37.7054	42.2843	43.7765	45.0634	33.9723	45.5214
RAP1B	p53			p53	1	0	0	7.01099	7.03266	0	7.08445	7.07495	0	7.14955	0	8.32203	6.47744	6.8399	8.31776	5.35951	9.33479	9.52783	10.0044	5.58332	13.4533
BCL2L1	p53			p53	0	0	0	0	0	0	0	0	0	0	0	100.822	83.0254	101.126	92.3348	98.7292	82.6976	85.9155	86.9675	96.2551	180.344
RCC1	p53			p53	1	7.08573	7.10122	7.02381	7.09802	7.02178	7.19525	7.15501	0	7.01241	6.94722	19.6709	14.3143	14.1777	21.0931	31.2263	15.7685	18.4025	26.2286	18.6804	17.1471
ANXA7	p53			p53	1	7.93183	7.86321	7.6247	7.62565	7.84164	7.81221	7.79401	7.28996	0	7.51813	101.154	84.5309	94.8584	105.656	92.2063	98.4617	119.547	119.865	98.4238	96.8381
GADD45A	p53			p53	1	8.46798	8.31086	7.36454	7.66849	7.8954	8.04054	7.73972	8.45645	8.35404	7.54412	56.7497	41.8177	54.8027	58.1866	36.7014	58.0663	70.4092	86.8796	30.9866	72.8974
TPT1	p53			p53	1	12.4996	12.4017	11.9042	12.2099	11.8462	12.1047	12.1252	11.8368	11.1921	11.3179	837.163	635.841	603.601	921.064	763.266	858.837	1053.42	1138.37	777.083	782.982
HSPA1A	p53			p53	1	9.54744	0	9.42039	9.32304	9.34187	9.51354	9.50953	0	9.9708	9.9947	78.6068	60.6154	46.361	85.6699	69.0587	78.6648	128.719	91.7674	37.8057	108.799
USO1	p53			p53	1	7.17509	0	0	7.28667	7.25398	0	0	0	7.12883	0	56.2773	45.6547	47.3778	60.9786	59.2025	57.164	63.3332	65.2703	53.1457	54.3688
SMAD2	p53			p53	1	7.08426	7.09466	0	7.15796	0	0	7.09547	0	7.16729	7.20852	5.50273	5.48073	5.86693	5.84332	4.2345	5.7296	5.65382	5.84541	4.6108	6.25947
SMAD3	p53			p53	1	7.25998	7.2123	0	7.11015	0	7.18114	7.0671	6.96274	7.05335	6.96604	39.7726	28.8451	28.5797	50.2975	41.8174	39.7777	59.9029	55.1629	20.1829	33.3874
RPL26	p53			p53	1	12.2687	12.366	12.3887	12.6563	12.5214	12.4894	12.6471	11.1419	11.6698	11.7756	697.534	787.266	684.279	734.776	578.548	692.071	905	899.869	503.582	492.417
TRIM27	p53			p53	1	0	7.0769	0	0	0	0	7.00722	6.92313	7.08223	7.17871	38.4155	21.2911	22.9775	34.5912	21.5051	55.1008	53.1247	61.1723	33.5291	42.4475
BCL2	p53			p53	1	7.01529	7.01575	6.90289	6.9086	6.86538	6.95837	6.94049	6.84242	7.53204	7.43784	8.54075	5.19389	5.15574	10.2074	2.09939	12.8761	17.9193	15.2325	3.52701	4.65543
TRIAP1	p53			p53	1	0	7.3663	7.16957	0	0	7.49023	7.49314	0	7.27011	7.29163	26.922	36.4696	36.0018	25.3896	27.6905	23.6221	21.9149	23.7387	23.019	24.452
TRIM28	p53		p73	p53 p73	1	7.11033	7.15143	7.06531	0	7.07831	7.21382	7.19112	0	7.06656	0	172.552	164.828	161.975	160.157	135.849	234.202	212.925	216.723	111.774	154.531
PRMT3	p53			p53	0	0	0	0	0	0	0	0	0	0	0	11.693	10.5076	10.9949	12.4964	10.9142	13.4168	15.4359	14.4728	8.7188	8.27987
AXIN1	p53			p53	0	0	0	0	0	0	0	0	0	0	0	29.8621	33.7293	34.8504	28.9667	24.2742	28.5107	35.0563	33.3939	19.329	30.6486
SIN3B	p53			p53	0	0	0	0	0	0	0	0	0	0	0	49.7385	32.7869	32.8175	51.9023	22.8195	70.1682	68.6174	86.4901	29.6125	52.4321
AGT	p53			p53	0	0	0	0	0	0	0	0	0	0	0	7.05417	1.16362	2.3187	5.61785	1.21984	10.9731	19.789	8.64008	5.54074	8.22461
MSH6	p53			p53	1	7.35975	7.39371	7.22267	0	0	7.42619	7.3368	7.02359	0	7.11824	13.9052	9.09243	9.10467	14.0729	8.30737	20.6358	20.5274	21.9177	9.84295	11.6458
SET	p53			p53	1	8.64679	8.674	8.08697	0	0	8.70358	0	7.71356	8.68838	8.61058	132.404	125.897	124.426	136.165	122.947	143.582	161.144	153.733	96.5908	127.153
ARID1A	p53			p53	1	7.26627	7.25754	7.13158	0	7.18499	7.32424	7.30524	0	0	7.15033	30.085	29.1538	30.1194	31.1372	28.5406	33.739	28.8339	31.9771	26.1924	31.0712
ETS1	p53			p53	1	6.87979	6.88405	6.81632	6.8266	6.80495	6.86633	6.83421	6.8012	7.58933	7.88814	32.574	17.6961	21.1216	26.5388	9.64351	34.4291	35.1486	38.406	16.7153	93.467
ETS2	p53			p53	1	8.7896	8.68349	7.51035	7.7639	7.68828	8.49065	8.4871	0	7.32147	7.43712	168.539	289.195	242.264	148.958	90.8522	128.901	154.863	175.612	56.6903	229.518
ACTL6A	p53			p53	1	7.22651	7.22959	0	0	7.23998	7.31271	0	7.02413	7.25261	7.26159	32.4738	32.1471	32.8413	34.5975	31.0815	30.4393	36.4229	40.1768	28.1601	26.3973
CSNK2B	p53	p63		p53 p63	1	7.40149	7.45304	7.4307	7.51865	7.46871	7.43593	7.31709	8.43812	7.77005	7.714	273.478	372.226	426.699	248.795	200.815	235.396	271.075	282.517	177.97	245.806
MAPK14	p53			p53	1	7.11938	7.11687	7.01223	7.06751	0	0	7.10931	7.18563	7.05069	0	36.5326	34.0335	39.4245	39.5559	30.0255	38.7965	41.6379	45.3658	22.2089	37.7448
MAP9	p53			p53	0	0	0	0	0	0	0	0	0	0	0	2.627	0.491983	0.544901	2.44931	0.86142	3.53948	4.97989	4.87225	2.16671	3.73709
NR0B2	p53			p53	0	0	0	0	0	0	0	0	0	0	0	0.167389	0	0	0	0.0371452	0.0912886	0.102389	0	0.0194681	1.25621
NCOA1	p53			p53	0	0	0	0	0	0	0	0	0	0	0	31.08	25.6411	28.1506	31.2494	22.8875	37.568	43.134	40.7095	21.4575	28.922
NCOA3	p53			p53	1	7.19957	7.23418	0	0	7.06484	7.19974	7.23341	0	7.09009	6.97375	23.7229	23.194	23.8354	25.8556	21.0912	23.8615	24.923	22.8434	16.774	31.1278
SIRT7	p53			p53	1	7.18055	0	7.07993	7.16993	0	7.28694	7.36133	7.3212	7.11485	7.16965	42.4136	46.3076	50.6536	53.8345	83.9557	28.1031	25.3273	29.7963	29.8607	33.8835
KDM4D	p53			p53	0	0	0	0	0	0	0	0	0	0	0	0.738561	0.750231	0.95072	0.605235	0.443721	0.992755	0.778718	0.924121	0.641062	0.560487
COPS2	p53			p53	1	7.37382	7.39551	0	7.40756	0	7.36004	0	0	0	7.37543	22.7553	19.6572	18.0448	25.0404	19.6297	25.9971	29.4197	31.1292	14.6951	21.1845
SMARCD1	p53			p53	1	0	0	7.03202	0	7.03438	7.08529	7.07878	6.96748	7.12432	7.16946	40.2159	35.3611	36.0149	40.2716	32.9727	43.6212	47.5631	51.5765	35.5992	38.9625
EWSR1	p53			p53	1	7.3959	0	7.48218	7.48855	0	7.47267	7.38862	7.27078	0	0	186.593	162.821	162.762	192.369	149.86	201.957	228.057	248.944	138.693	193.872
CCDC8	p53			p53	0	0	0	0	0	0	0	0	0	0	0	17.0271	4.86127	5.03779	15.0256	1.47132	40.1823	32.1014	37.0817	7.9286	9.55425
UBE2B	p53			p53	1	7.82513	7.76032	7.98466	0	7.51479	7.52761	7.52135	7.9788	7.6064	0	55.169	52.6381	51.1654	60.6687	46.4154	56.6815	62.1366	56.4952	41.5385	68.7817
RANBP2	p53			p53	1	7.15681	7.13054	7.10869	7.1243	0	0	0	0	7.16234	7.11832	26.0772	23.1943	23.9665	25.0592	19.0361	32.6199	27.2886	31.6316	24.0787	27.82
RPS10	p53			p53	1	10.0762	10.0917	10.0457	10.3668	10.3	10.2747	10.3366	9.27923	9.59472	9.6876	886.376	1043.35	1031.55	903.681	773.567	856.596	1176.55	1060.38	567.684	564.026
LYN	p53			p53	0	0	0	0	0	0	0	0	0	0	0	9.97695	3.42467	3.83652	7.51562	5.90605	7.31115	5.50043	7.94329	14.3648	33.99
PPARGC1A	p53			p53	0	0	0	0	0	0	0	0	0	0	0	4.05884	4.74147	7.07899	1.01905	0.816935	2.32841	2.58835	3.8099	10.8542	3.29224
HECW1	p53			p53	0	0	0	0	0	0	0	0	0	0	0	0.081953	0.0949345	0.1036	0.119252	0.063494	0.0225064	0.0772429	0.0585271	0.137678	0.0603417
GAPDH	p53			p53	1	10.3417	10.7532	10.2687	10.7735	11.3714	10.9649	10.198	8.53325	11.1993	10.5901	1035.79	928.569	1118.89	1208.82	1656.67	956.321	727.604	927.36	945.002	852.837
SRSF1	p53			p53	1	7.44858	7.49312	0	7.44406	0	7.52347	7.43108	7.23653	0	0	170.543	113.408	114.89	186.227	132.286	235.174	215.904	242.115	127.799	167.087
CRYAB	p53			p53	1	7.7118	7.4565	8.2888	8.11247	7.44312	7.17046	7.04138	8.07257	8.50075	7.7644	168.005	130.882	155.736	263.207	67.8414	154.175	315.129	197.177	121.297	106.601
FBXO4	p53			p53	0	0	0	0	0	0	0	0	0	0	0	8.14525	6.87703	8.55274	8.40072	6.14385	10.4957	8.26697	8.78691	7.79075	7.99262
CUL4A	p53			p53	1	7.16067	7.16066	7.05873	7.11375	0	7.20266	7.19583	0	0	7.16094	33.1563	35.4273	37.4047	33.2591	26.5398	33.7423	35.6866	36.1813	28.2494	31.916
DTL	p53			p53	0	0	0	0	0	0	0	0	0	0	0	0.894592	1.00144	1.02809	1.07958	2.74848	0.196105	0.27357	0.280523	0.460812	0.982725
PCNA	p53			p53	1	7.59381	7.67998	7.47472	7.59142	7.66277	7.9278	7.53046	7.20917	0	7.44888	62.6645	56.0396	52.019	66.8006	99.4392	58.0865	63.475	55.9753	55.3172	56.8285
HHV8GK18_gp81	p53			p53	0	0	0	0	0	0	0	0	0	0	0	#N/A	#N/A	#N/A	#N/A	#N/A	#N/A	#N/A	#N/A	#N/A	#N/A
RB1	p53		p73	p53 p73	1	6.96787	6.95382	6.92844	6.96737	0	0	6.98906	6.93682	7.0966	7.11341	18.9927	9.60397	10.4522	22.0694	23.7398	17.5723	24.5061	21.0722	18.1773	23.7409
PPP1CC	p53			p53	1	7.92988	7.91262	7.60911	7.78984	7.81762	7.89881	7.75774	7.57694	7.50974	7.56407	56.3066	51.7137	52.5131	56.6023	54.6961	64.465	65.81	64.2959	47.3091	49.3544
RNF43	p53			p53	1	7.08239	7.1467	7.14178	0	7.14293	7.07489	7.0687	6.9669	7.3518	0	6.86409	13.8504	14.5695	7.49072	10.7955	1.80511	0.450626	0.926064	8.41654	3.47232
CSNK2A1	p53	p63	p73	p53 p63 p73	1	7.11159	0	7.10131	0	7.18169	0	7.11716	7.31907	7.09279	0	37.1373	39.9097	41.609	39.0338	36.1593	37.9545	39.2498	40.14	29.0848	31.0947
PRKD1	p53			p53	0	0	0	0	0	0	0	0	0	0	0	7.05676	2.97987	3.63105	6.28999	2.20243	10.8637	9.98636	11.7274	3.78574	12.0443
GPS1	p53			p53	1	6.98463	6.99416	6.97871	7.03436	7.02379	7.0476	7.0292	0	7.23515	7.23343	71.0008	64.3203	68.1563	67.6678	47.7225	78.4102	88.2076	92.989	59.4621	72.0713
DHCR24	p53			p53	1	7.02269	7.07094	7.07901	0	7.33783	7.24739	7.30035	8.23822	6.90318	6.9109	217.747	412.144	381.313	203.126	469.695	23.6708	8.41338	26.833	207.386	227.141
PRKCD	p53		p73	p53 p73	0	0	0	0	0	0	0	0	0	0	0	40.5422	48.4763	46.2399	39.8329	41.559	29.5252	24.8364	27.446	33.5514	73.4126
NQO1	p53		p73	p53 p73	1	6.86751	6.87068	6.87785	6.95301	0	6.9133	6.87143	0	7.05032	7.21067	22.2339	6.18222	7.59238	20.1494	79.8255	13.5656	12.2587	17.1233	16.6703	26.7379
TFAP4	p53			p53	0	0	0	0	0	0	0	0	0	0	0	14.0669	15.5198	16.2156	15.0429	10.6482	16.3735	18.2361	17.3932	9.21354	7.95918
PIAS4	p53			p53	0	0	0	0	0	0	0	0	0	0	0	19.5199	18.7923	21.6224	19.2078	15.6611	18.3691	22.7007	27.0958	15.6148	16.6152
ZHX1	p53			p53	1	7.3663	7.36027	7.23638	7.31511	7.29607	7.42883	7.49938	0	0	7.37578	18.129	16.8986	16.0152	22.4951	24.9207	18.0709	20.7966	17.9424	12.6538	13.3673
DMTF1	p53			p53	0	0	0	0	0	0	0	0	0	0	0	51.0305	37.6484	34.8887	55.2732	24.9004	69.3474	73.3428	78.5726	30.2572	55.0434
HEXIM1	p53			p53	1	8.19349	8.22908	7.72535	7.56371	0	8.01433	8.26043	0	0	8.1268	40.6407	38.5198	38.2982	39.7651	40.7719	52.5429	34.6359	46.2954	33.7803	41.1569
MUL1	p53		p73	p53 p73	0	0	0	0	0	0	0	0	0	0	0	35.515	35.4297	38.6896	32.4703	32.3391	37.8819	42.1122	45.4083	26.1972	29.1064
TSC22D1	p53			p53	1	8.19755	8.57721	8.09682	8.07342	0	0	8.64062	7.80637	9.24414	8.91195	92.5798	52.0533	51.0961	75.892	31.981	145.469	153.747	153.226	57.8741	111.88
UBD	p53			p53	0	0	0	0	0	0	0	0	0	0	0	0.775321	0.234309	0.331175	0.26202	0.97959	0.144561	0.103442	0.225249	3.17101	1.52653
ANG	p53			p53	1	7.03512	7.03875	7.12154	7.10491	7.00875	7.12402	7.18222	0	0	0	42.3903	31.917	34.1244	46.6646	9.69368	56.1944	59.3022	61.8642	53.1289	28.623
PDCD5	p53			p53	1	7.64077	7.68165	0	7.80108	0	7.79387	7.66997	7.21896	7.76133	7.72956	57.4097	42.2841	41.3649	63.7284	50.9937	73.0529	71.6808	71.7285	40.1282	61.7259
MIF	p53			p53	1	7.60701	7.67014	0	0	7.60094	7.87431	7.64228	7.42887	8.21329	8.12924	4.03971	4.02338	4.65757	4.24	3.36327	3.84991	5.43946	4.67901	2.918	3.18681
ITPK1	p53			p53	0	0	0	0	0	0	0	0	0	0	0	29.4189	14.4779	16.7132	28.9348	15.3155	30.4954	52.9896	61.9862	14.5717	29.286
TXNRD1	p53			p53	1	0	7.25853	6.98894	7.0891	6.95381	7.12073	7.0836	7.33052	7.20593	7.29116	33.1749	12.6266	13.3809	29.7556	19.0109	56.4104	34.0312	36.8258	19.806	76.7263
MAP3K1	p53			p53	1	7.17728	7.16467	0	0	6.96089	7.17005	7.17169	0	7.20141	7.1902	20.0053	37.2243	36.7152	21.2313	17.8165	11.7815	11.0784	8.57217	20.4002	15.2284
ERCC8	p53			p53	0	0	0	0	0	0	0	0	0	0	0	4.90862	3.93298	3.87199	5.32179	3.8591	6.1059	5.83206	6.52136	4.00931	4.72306
HSF1	p53			p53	1	0	0	0	0	0	0	7.11939	7.05437	7.22942	7.22261	96.0637	87.4019	88.0538	98.7288	67.1301	118.024	111.856	118.2	64.2957	110.883
ARID3A	p53			p53	0	0	0	0	0	0	0	0	0	0	0	5.10271	4.56702	4.54991	4.7913	3.56048	6.04895	5.13114	5.32264	2.96678	8.98615
CSNK1D	p53			p53	1	7.18128	7.17135	7.1291	7.10943	0	7.18101	0	7.09598	7.31721	7.29164	86.6599	60.4323	65.0649	81.2687	67.4798	107.121	99.4136	112.612	80.9194	105.627
VPRBP	p53			p53	0	0	0	0	0	0	0	0	0	0	0	#N/A	#N/A	#N/A	#N/A	#N/A	#N/A	#N/A	#N/A	#N/A	#N/A
ELAVL1	p53			p53	1	0	0	7.1891	7.25563	7.26232	7.27524	7.20933	6.9914	7.32213	7.34209	27.7927	22.0356	22.3498	29.1768	24.008	33.5593	32.6702	36.9217	21.9738	27.4395
TAF5	p53			p53	0	0	0	0	0	0	0	0	0	0	0	5.08501	4.3919	4.68245	5.78318	3.86018	6.11607	6.25713	6.47504	3.55771	4.6414
ERBB4	p53			p53	0	0	0	0	0	0	0	0	0	0	0	0.690286	0.364579	0.343868	0.116529	0.0356548	1.28746	0.155219	0.209381	2.81777	0.882111
PLK1	p53		p73	p53 p73	1	6.89222	6.89317	0	0	0	6.95184	6.89792	0	6.89158	6.89177	5.76961	5.71464	5.68862	5.86913	16.8932	3.19994	3.99826	3.91253	2.92531	3.72486
CASP8	p53			p53	0	0	0	0	0	0	0	0	0	0	0	7.3606	5.99689	6.16592	6.65424	8.12531	6.98547	5.97516	5.86393	5.62284	14.8556
SCAMP1	p53			p53	1	0	0	0	7.12739	7.16414	7.05956	7.06064	0	0	0	16.9858	14.2333	14.2456	20.793	13.8539	17.6461	20.6677	19.9756	17.6173	13.8394
HRAS	p53			p53	1	7.76654	7.64328	7.43923	0	0	7.72156	7.71338	7.39732	7.41172	7.43226	61.2429	107.711	104.858	67.1809	81.2837	36.6971	45.1148	38.476	29.5609	40.3038
MAGED2	p53			p53	1	7.02159	7.09569	7.46726	7.1294	7.47317	6.96893	6.89394	6.78838	8.73816	8.40627	147.494	66.2718	81.4686	143.975	52.5072	187.235	273.943	266.489	120.387	135.171
UBE2M	p53			p53	0	0	0	0	0	0	0	0	0	0	0	74.2568	72.699	76.5008	73.4274	71.2283	90.1152	76.1127	80.9529	50.8229	76.4517
DAPK3	p53			p53	1	0	0	0	7.03152	0	7.04695	7.04069	0	7.20462	7.20597	57.41	43.0843	50.1691	53.0888	31.6549	73.6617	81.0645	77.9835	34.2722	71.7114
SOCS1	p53			p53	1	6.99765	7.0168	6.89141	6.94522	6.95207	6.96668	6.97287	7.07606	6.96309	6.95376	12.3583	6.73652	8.49541	10.8338	5.89819	5.80835	25.5041	25.3148	6.52854	16.1051
SMAD7	p53			p53	0	0	0	0	0	0	0	0	0	0	0	26.9258	15.95	19.5756	33.8568	9.48194	24.6385	35.2005	43.1088	12.7865	47.7337
PARK7	p53			p53	1	8.21324	8.22081	8.36856	8.09707	0	7.99446	7.53282	7.07865	8.87285	8.93611	155.605	93.6087	96.2719	153.047	106.865	218.861	220.679	215.96	130.84	164.313
SMAD1	p53			p53	1	7.09527	7.13837	0	7.38368	0	7.11124	0	6.98844	6.95189	6.97747	10.5265	12.9072	12.7767	9.19163	7.61496	12.2771	10.7452	12.3496	9.50567	7.3703
vpr	p53			p53	0	0	0	0	0	0	0	0	0	0	0	#N/A	#N/A	#N/A	#N/A	#N/A	#N/A	#N/A	#N/A	#N/A	#N/A
HCVgp1	p53			p53	0	0	0	0	0	0	0	0	0	0	0	#N/A	#N/A	#N/A	#N/A	#N/A	#N/A	#N/A	#N/A	#N/A	#N/A
BMI1	p53			p53	0	0	0	0	0	0	0	0	0	0	0	32.6685	18.2501	18.1783	29.8966	17.2269	41.7039	54.0015	53.9371	26.7212	34.1007
RING1	p53			p53	1	7.17984	7.21826	7.27136	7.13694	0	7.1505	0	6.98932	0	7.27701	87.8903	58.5003	53.3984	86.5227	55.2909	124.714	126.014	143.462	60.3363	82.7745
RNF2	p53			p53	0	0	0	0	0	0	0	0	0	0	0	8.9549	6.88533	7.40438	10.5668	6.22149	9.37201	13.3359	12.1049	6.88752	7.81575
MUC1	p53			p53	0	0	0	0	0	0	0	0	0	0	0	49.3539	6.01478	6.7111	22.8322	82.8629	53.8529	17.8845	34.2299	68.5679	151.229
ECT2	p53			p53	1	6.97069	0	0	0	0	7.05397	6.95087	0	6.94592	6.91046	4.94289	4.75958	4.80628	5.05795	8.7857	2.79808	2.4741	3.48031	5.83044	6.49356
TRIM39	p53			p53	0	0	0	0	0	0	0	0	0	0	0	18.1264	12.74	14.0167	16.7469	15.8345	24.6303	23.583	23.9879	13.6927	17.9057
HNRNPK	p53	p63		p53 p63	1	8.84933	8.87176	8.83216	8.87249	8.69273	8.90427	0	8.05745	8.90623	8.93353	317.006	289.092	291.563	321.479	283.861	368.964	341.359	383.918	242.627	330.19
NABP2	p53			p53	1	6.99878	7.02437	0	0	0	7.06567	7.02304	6.95707	7.13954	7.15022	26.1166	20.5077	23.4899	25.0573	20.5217	35.2616	34.5883	34.8158	18.5076	22.2993
TWIST1	p53			p53	0	0	0	0	0	0	0	0	0	0	0	11.1568	23.2576	24.8733	8.44383	6.7509	6.05178	9.419	9.63518	11.4191	0.560938
PHF20	p53			p53	1	0	0	7.31948	7.21329	7.20992	7.21211	7.18758	6.9935	7.31675	7.43777	14.8539	11.4151	12.3691	14.6721	8.67995	19.8428	19.0474	20.0054	10.4469	17.2065
HECTD3	p53			p53	0	0	0	0	0	0	0	0	0	0	0	37.789	42.3165	45.9279	38.5687	33.2708	30.632	39.3134	42.1313	35.6063	32.334
VCP	p53	p63		p53 p63	1	7.55707	7.53152	7.37867	7.56222	0	0	7.65702	7.84044	7.71151	7.83989	152.426	140.489	153.354	146.474	167.158	153.271	154.49	155.193	135.769	165.635
EP400	p53			p53	0	0	0	0	0	0	0	0	0	0	0	18.7292	17.1191	18.5268	18.1918	11.9852	24.1541	24.3463	24.9015	12.2081	17.1302
MYC	p53		p73	p53 p73	1	9.59444	9.57939	8.38082	8.68011	9.12236	9.7784	9.8502	8.25582	8.57961	9.25758	125.495	298.818	189.2	108.005	100.819	238.629	41.7875	52.5839	45.3409	54.2758
SNAI1	p53			p53	1	0	0	6.92185	6.91691	7.02869	6.9897	7.02384	0	6.91975	7.00389	9.60007	5.7176	5.18638	5.57404	2.914	17.7266	4.94929	11.4432	5.31446	27.5751
MTOR	p53			p53	0	0	0	0	0	0	0	0	0	0	0	14.153	12.948	13.219	13.7552	13.0503	16.2413	14.1631	15.8568	12.8679	15.2756
TNFAIP3	p53			p53	1	7.18304	7.24614	6.92306	7.11627	7.22673	7.24955	0	7.55029	7.16752	7.34644	34.1923	58.2866	41.0166	22.3982	12.0354	36.6123	19.2266	22.5117	21.2385	74.4049
MKRN1	p53			p53	1	7.48814	7.4681	7.32775	7.36383	0	7.40506	7.45293	0	0	7.49725	50.529	54.2045	57.7227	45.6481	40.9332	55.6711	48.5373	58.5231	43.4945	50.0269
PPP1CA	p53			p53	1	7.55222	7.59462	7.27	7.55154	0	7.77086	0	0	7.93631	7.84924	102.638	110.957	116.394	104.199	169.519	66.6029	65.8567	81.888	100.548	107.778
TMED9	p53			p53	1	7.46196	7.50539	7.77155	7.62587	0	7.5594	7.53188	7.56678	8.32547	8.31208	171.501	140.917	147.062	167.224	201.833	131.047	164.161	175.474	213.874	201.919
RNF39	p53			p53	1	7.00308	0	0	6.97704	6.92938	6.9928	7.06081	7.68976	6.85748	6.88187	31.8311	97.4657	98.6086	30.3905	23.3226	2.72576	3.48969	2.81696	24.1255	3.5347
TRIM8	p53			p53	0	0	0	0	0	0	0	0	0	0	0	111.21	73.7867	84.0214	102.706	59.4914	126.054	133.028	158.317	118.562	144.923
BHLHE40	p53			p53	1	7.16547	7.23693	6.89738	0	7.49889	7.28132	7.29464	7.39851	7.17214	7.11571	277.225	316.415	355.422	503.65	463.787	140.295	179.507	175.38	141.954	218.618
RABL6	p53			p53	1	6.92266	6.92741	6.89276	6.93861	6.968	6.96969	6.94818	0	7.30362	7.26394	43.6837	42.3224	43.6978	39.7268	43.5374	46.7845	44.8829	46.1471	36.6739	49.3806
PAN2	p53			p53	0	0	0	0	0	0	0	0	0	0	0	46.306	34.9362	32.6277	49.4374	25.1207	66.17	51.4962	74.1414	37.9611	44.8637
ANXA2	p53			p53	1	10.7793	10.63	10.499	0	0	10.964	10.8824	9.3186	11.358	10.8283	417.607	466.923	458.05	572.609	808.481	165.055	303.593	275.534	315.562	392.66
MYBBP1A	p53			p53	0	0	0	0	0	0	0	0	0	0	0	41.553	49.7352	48.7535	38.7069	36.1705	54.0946	36.8788	44.4096	33.8824	31.3451
Melk	p53			p53	0	0	0	0	0	0	0	0	0	0	0	2.16895	2.21891	2.08416	3.06985	9.80688	0.10838	0.124748	0.185358	0.805311	1.11697
GTF2H4	p53			p53	0	0	0	0	0	0	0	0	0	0	0	31.6106	23.034	22.0506	34.0326	27.8506	38.0168	47.1583	42.1341	19.8088	30.4099
RPS26	p53			p53	1	9.55299	9.53016	9.18827	0	9.57117	9.75629	9.77623	0	9.34144	9.41044	366.223	383.377	348.636	373.404	346.527	378.615	393.672	524.267	258.639	288.869
ECD	p53			p53	0	0	0	0	0	0	0	0	0	0	0	19.9103	18.564	21.0315	21.3322	15.7809	20.2319	24.705	23.5251	16.0328	17.9892
TXNIP	p53			p53	1	9.45323	9.52761	9.21317	0	9.27116	8.45007	8.42788	8.18649	8.30626	8.28981	1325.42	1382.95	1559.12	1136.4	376.917	1552.26	1665.7	2022.51	813.822	1419.1
UBE2K	p53			p53	1	0	0	7.27667	7.30341	7.31421	7.42467	0	7.72465	7.28604	7.30773	32.8678	33.2068	34.123	35.4934	37.7832	33.8746	34.9713	30.0941	24.247	32.0171
FCAMR	p53			p53	0	0	0	0	0	0	0	0	0	0	0	0.0154491	0	0.0184578	0	0.0238089	0	0	0.0170045	0.0628406	0.0169299
GPX2	p53			p53	1	6.86324	6.87752	6.85419	7.23216	7.59103	6.9314	6.91854	6.91635	6.82994	6.82145	29.7734	19.266	13.9903	89.0176	136.571	0.496755	0.880659	0.762223	5.35776	1.6182
SQSTM1	p53			p53	1	7.84012	7.91215	7.73602	7.82972	0	7.72556	7.80188	7.54112	8.42419	8.25375	76.7895	50.5473	57.4097	76.9359	48.7482	85.3519	89.229	108.073	79.588	95.2226
PSMB3	p53			p53	1	7.68485	7.72026	7.55343	7.84954	8.00453	7.95874	7.86482	0	8.03865	8.11709	148.38	142.878	149.68	140.368	140.249	150.586	155.422	163.477	114.568	178.194
ANK2	p53			p53	0	0	0	0	0	0	0	0	0	0	0	6.23398	3.61882	4.55942	8.42756	1.27104	7.04894	15.8869	8.81311	3.30598	3.17405
NCOA2	p53			p53	0	0	0	0	0	0	0	0	0	0	0	16.064	15.0142	15.8804	19.6991	16.6407	15.5784	18.8644	15.6136	13.1523	14.1329
CLK3	p53			p53	1	0	7.09423	7.00797	7.06245	7.06927	0	7.16552	7.27246	0	0	12.7309	10.6215	11.3804	13.8087	8.82655	14.6279	14.9878	16.1335	11.0343	13.1578
ICK	p53			p53	1	6.99346	6.97148	6.98298	0	6.98765	0	0	0	7.07658	7.06431	12.6837	11.3176	11.6907	13.176	9.57908	15.4638	14.6274	16.3765	12.6957	9.22633
CREBZF	p53			p53	1	7.07953	7.0888	0	7.10204	6.98636	7.10167	7.09834	0	0	7.00644	69.1104	53.4995	49.1727	70.1133	34.8349	83.8785	99.1409	107.145	55.3545	68.8539
C10orf90	p53			p53	0	0	0	0	0	0	0	0	0	0	0	0.234528	0.411353	0.598324	0.0193468	0.0298456	0	0.060177	0.0654889	0.915264	0.0109513
RPS27A	p53			p53	1	12.956	12.8829	13.0869	13.0153	12.7642	12.9003	12.8533	11.238	11.9721	11.9475	1471.9	1420.35	1329.83	1513.26	1160.75	1657.1	2073.21	2040.08	995.547	1056.97
XPC	p53			p53	1	7.52153	7.49582	7.15658	7.21119	7.23265	0	7.21767	7.00873	0	0	43.16	44.9286	49.5792	39.15	21.9373	47.4066	57.3061	62.7628	28.5395	36.83
PSMD6	p53			p53	1	0	0	7.2807	7.36474	0	7.46156	0	0	7.54641	7.54403	69.9503	76.235	77.7484	68.9869	74.8424	71.1826	67.4955	66.4062	57.9062	68.7494
CUL4B	p53			p53	0	0	0	0	0	0	0	0	0	0	0	29.1636	18.9624	19.4102	32.3267	25.3876	36.3369	42.8921	45.3166	18.2849	23.555
PTTG1IP	p53			p53	1	7.053	7.08414	7.10272	7.14739	0	7.03401	6.93553	7.14567	8.60706	9.12651	181.24	112.074	129.795	158.291	97.2949	211.929	217.36	270.775	151.821	281.822
HERC2	p53			p53	1	6.96402	6.98947	0	7.07697	7.06939	7.04414	7.03952	6.99488	7.80373	7.28628	15.2873	12.9919	14.0317	14.8398	11.711	19.6352	18.5293	18.8475	11.1308	15.8685
DNAJB1	p53			p53	1	10.2328	10.3056	9.18092	9.42541	9.34874	10.2323	10.4183	10.2849	9.47249	9.09297	144.479	119.676	96.131	262.598	354.603	107.099	86.405	79.7505	85.0616	108.988
ZBTB16	p53			p53	1	7.17183	7.14257	7.47223	7.16195	6.94069	7.13824	7.12811	7.00438	6.85462	6.9835	33.7687	35.6187	39.1536	22.3479	6.75314	53.1415	47.9309	45.1462	12.9797	40.8467
NLK	p53			p53	0	0	0	0	0	0	0	0	0	0	0	8.65456	5.42488	6.03057	7.61547	5.21495	9.11485	10.4196	12.7817	7.4363	13.8527
MCL1	p53			p53	1	8.55071	8.59749	7.9123	8.02667	7.94699	8.47637	8.51623	0	7.75076	7.55247	260.61	298.591	272.276	241.312	250.967	237.898	190.076	181.718	197.911	474.739
BCL2L2	p53			p53	0	0	0	0	0	0	0	0	0	0	0	64.5229	60.71	69.913	62.4405	61.0575	69.7173	67.1295	69.4937	50.479	69.7657
RUNX2	p53			p53	0	0	0	0	0	0	0	0	0	0	0	4.61533	2.65371	2.95943	6.1171	1.32623	1.36488	4.83394	5.87195	12.6037	3.80706
ATRX	p53			p53	1	7.81778	7.93039	8.07055	7.88046	0	0	7.68844	7.30862	7.68356	0	14.0635	12.111	12.1575	13.7177	8.68776	16.2014	18.48	18.7917	11.7467	14.6773
RNF128	p53			p53	0	0	0	0	0	0	0	0	0	0	0	4.86845	7.59493	7.02065	2.70261	5.82028	0.0898254	0.0880104	0.0700193	13.2824	7.14733
TNK2	p53		p73	p53 p73	0	0	0	0	0	0	0	0	0	0	0	44.9799	59.1874	51.4249	51.7301	38.8967	50.5546	41.7	45.7713	25.8977	39.656
DNAJC7	p53			p53	1	7.36911	0	7.31446	7.46902	0	7.4733	0	0	7.48911	7.54397	49.8036	51.3926	54.0359	52.5621	54.2061	45.5609	51.5876	51.0287	36.8736	50.9846
ZBTB8A	p53			p53	0	0	0	0	0	0	0	0	0	0	0	4.78894	2.16291	2.74247	4.73648	2.07022	7.60774	7.35241	8.31252	3.22618	4.88952
PATZ1	p53			p53	0	0	0	0	0	0	0	0	0	0	0	18.6101	9.55498	11.2002	15.4608	6.27397	30.9448	20.1442	31.5314	27.7215	14.6591
MVP	p53			p53	1	7.0924	7.15926	6.9838	7.02513	7.02561	7.0569	7.08715	6.9089	7.46329	7.36612	103.607	65.6777	70.4627	106.488	75.6283	106.958	107.706	133.231	86.0087	180.307
MAPK7	p53			p53	0	0	0	0	0	0	0	0	0	0	0	35.0622	31.0533	36.4648	42.8257	33.7464	36.7942	45.9539	40.3366	16.7776	31.607
ABR	p53			p53	1	6.92613	6.91388	6.89563	6.92985	6.87448	6.9448	6.95371	6.91484	7.26022	7.34379	46.6928	39.642	41.1485	47.2122	57.4944	44.3298	48.218	49.3357	36.6866	56.1684
ACSL4	p53			p53	1	6.98148	7.05545	6.95185	0	7.08925	6.85804	6.83795	6.83129	6.94855	7.09304	19.3687	11.7521	13.4662	17.5417	11.9415	21.2357	18.4007	17.9156	13.5522	48.5124
ACTA2	p53			p53	1	6.95885	6.95867	6.89101	0	0	6.93266	0	0	6.96786	6.90541	963.64	123.911	204.501	722.804	278.114	3441.99	1482.85	1720.12	207.196	491.276
ACTB	p53			p53	1	10.0993	10.0051	10.4008	0	10.3497	9.99142	9.72887	9.8952	11.3078	10.6356	3514.89	1995.41	2169.1	3644.66	3467.18	5738.01	3832.22	4251.79	1726.52	4809.08
AIFM2	p53			p53	0	0	0	0	0	0	0	0	0	0	0	9.38403	5.10854	6.32964	8.3038	12.3077	10.5951	8.59736	12.0515	8.31639	12.8462
AKAP12	p53			p53	1	6.71842	6.73969	6.74181	6.79788	6.72385	6.74322	6.72322	6.71534	8.34782	7.7881	35.322	10.6738	14.5005	30.7939	9.27401	82.8444	48.0231	46.1708	9.43793	66.1792
ATP5A1	p53	p63		p53 p63	1	8.40125	8.46704	8.44472	8.92493	9.16308	8.61119	8.53317	7.99838	8.78491	9.00729	134.891	144.34	151.149	131.204	161.076	126.623	130.508	133.926	124.793	110.401
BAG2	p53			p53	0	0	0	0	0	0	0	0	0	0	0	14.7752	1.86468	2.51179	13.8505	3.97205	29.2864	37.2144	29.1917	2.0932	12.9918
PRRC2A	p53			p53	1	7.0156	7.02807	7.01256	7.07953	0	7.0839	0	0	7.12694	7.0704	101.584	80.2564	81.4193	103.242	78.6162	132.062	128.988	151.629	62.3638	95.6779
PRRC2C	p53			p53	1	8.2121	8.34071	7.92917	0	7.94759	8.24738	0	7.91156	8.27497	8.06888	52.5214	51.0232	50.2784	56.1479	42.8091	51.1921	61.4374	60.5538	40.6043	58.6465
CAD	p53	p63		p53 p63	0	0	0	0	0	0	0	0	0	0	0	20.3216	16.3594	16.496	19.5842	15.8938	29.9865	27.1748	29.2	12.8279	15.3719
CAPN1	p53			p53	1	7.66981	7.66842	0	7.60777	7.68068	7.66106	7.61335	7.40347	0	0	164.631	164.735	162.729	205.192	363.362	98.4859	119.763	109.676	146.629	111.103
CCT2	p53			p53	1	0	7.84844	7.54909	0	7.86669	7.9731	7.85409	7.34523	7.89789	8.10435	86.956	77.9494	76.3657	89.1879	88.981	105.859	96.5008	100.003	62.3805	85.3768
CCT3	p53			p53	1	7.90846	0	7.70762	0	8.11266	8.13069	8.07788	7.46159	8.23159	8.60436	105.838	100.484	100.911	109.388	118.259	121.858	120.097	115.173	77.5809	88.7915
CCT4	p53			p53	1	7.93186	7.9882	7.76609	7.95573	0	8.02039	7.94453	7.34361	7.9446	8.06348	115.932	109.157	105.266	117.288	108.488	141.531	143.99	143.338	79.1172	95.2102
CCT6A	p53			p53	1	7.78396	7.87863	7.58316	7.88708	7.96938	7.97752	7.88532	7.48307	7.93604	8.19035	104.374	109.524	111.28	107.037	113.463	109.836	103.678	107.69	79.9867	96.8687
CCT7	p53			p53	1	7.45641	7.53738	7.47564	0	7.68645	7.63994	0	7.23223	7.86668	7.89256	147.973	128.319	129.007	150.548	133.323	187.426	187.718	186.635	102.855	125.927
CCT8	p53	p63		p53 p63	1	0	7.82555	7.59841	0	7.66612	7.88172	7.69619	7.37687	7.85228	7.97931	98.168	94.2134	98.1989	95.3201	98.3666	109.719	110.028	102.695	74.3098	100.661
CEP55	p53			p53	1	6.89996	6.89569	0	0	6.89631	7.00059	0	0	6.89846	6.89569	1.84521	1.53813	1.48485	2.38252	8.61559	0.277826	0.252237	0.406731	0.652157	0.996892
CPNE7	p53			p53	0	0	0	0	0	0	0	0	0	0	0	1.93581	1.88548	1.84884	2.08208	2.39346	2.65827	2.23966	1.70042	0.666866	1.94718
CRTC2	p53			p53	0	0	0	0	0	0	0	0	0	0	0	63.1528	54.8192	59.7818	61.8153	36.0977	68.3028	77.6936	82.2529	44.8327	82.7788
TUBB	p53			p53	1	9.64042	9.48352	9.30403	9.4209	9.49883	9.4277	0	7.87975	9.42543	9.08456	264.31	177.132	186.9	294.347	243.059	311.547	355.06	370.613	163.535	276.601
DDB1	p53		p73	p53 p73	1	7.17303	7.20318	7.12458	7.20276	0	7.27983	7.2837	0	7.4161	7.35311	82.6565	90.8419	97.1484	80.0561	65.2342	95.7648	83.8019	93.3683	67.6839	70.009
DDX5	p53			p53	1	9.98934	9.96624	9.53486	9.3468	9.57265	9.73669	9.97268	9.15533	9.81884	9.8368	413.571	298.791	271.928	362.064	267.143	596.15	465.649	531.9	327.473	601.045
DGCR14	p53			p53	0	0	0	0	0	0	0	0	0	0	0	14.0189	16.1341	17.4558	12.9979	9.90758	15.1688	16.8565	17.6349	8.56829	11.4465
DNAJA1	p53			p53	1	9.2308	9.29509	8.48073	8.55402	8.73494	9.04601	9.249	0	8.74427	0	96.3026	61.8271	52.2767	98.1885	61.2935	113.247	130.416	134.484	72.5796	142.411
DNAJA2	p53			p53	1	7.28877	0	7.1792	0	0	7.28266	0	7.39085	0	7.227	39.8076	39.0649	40.9561	40.5581	39.1685	43.9967	43.1481	44.6802	29.5426	37.1536
DOCK7	p53			p53	1	6.94709	6.95566	6.9459	6.969	6.96749	6.96591	6.95998	6.9321	7.19641	7.36875	6.82781	5.40561	6.09527	6.43481	3.01371	7.64045	11.3599	11.4442	5.89083	4.16547
EBNA1BP2	p53			p53	1	0	7.4531	7.25034	0	0	7.53472	0	7.18974	7.5916	7.65396	30.801	29.6568	27.9653	33.6029	32.5943	37.5658	31.6111	33.8518	24.1236	26.237
EEF1A1	p53	p63		p53 p63	1	13.7944	13.6948	13.8368	13.8807	13.7678	13.5102	13.5312	11.8171	13.0935	13.2997	2857.82	2688.47	2609.34	2853.64	2141.52	2978.63	4019.47	3953.09	2167.48	2308.73
EIF4E2	p53			p53	1	0	0	7.10496	7.2089	0	7.30324	7.28725	0	7.3244	7.2241	22.2974	19.2789	18.331	21.3302	22.9872	25.7221	22.8563	27.6252	18.618	23.9274
ENAH	p53			p53	1	7.34157	0	7.16282	7.43731	7.17701	7.31981	0	7.06599	7.6557	7.63993	17.1344	12.7048	13.0659	18.1402	7.64503	19.4186	21.7632	20.7854	18.1773	22.5088
MRPS18B	p53			p53	1	7.38114	0	7.33479	7.48728	7.54763	7.45763	7.3933	7.25254	7.63326	7.618	70.5604	76.2471	80.849	67.2509	64.2558	73.517	70.2013	71.2242	58.104	73.3941
RCN2	p53			p53	1	0	7.52242	7.70575	0	0	7.4198	7.31124	7.22822	7.85098	7.85904	14.9458	10.6659	10.2257	15.7234	12.8856	21.3384	18.3478	18.4644	10.5835	16.2771
RPL24	p53	p63		p53 p63	1	11.2985	11.2989	11.5518	11.4001	11.2356	11.1861	11.2028	9.98415	10.5763	10.7226	1142.49	1025.64	986.191	1139.91	796.945	1354.91	1736.92	1600.53	766.702	874.656
EXOSC7	p53			p53	1	7.68073	7.67632	7.38411	7.55019	7.69361	7.78559	7.83452	7.21932	7.33305	7.35161	36.096	53.8742	54.3856	34.6937	27.3461	28.8039	42.5612	38.8879	20.625	23.6866
EXOSC8	p53			p53	1	7.27733	7.28611	0	0	7.29751	7.36019	0	7.05324	0	0	26.3213	20.2845	19.4022	26.0702	19.2509	37.7607	34.3413	38.085	16.5796	25.1175
MZT2B	p53			p53	1	8.03274	8.06137	0	8.31466	8.29018	8.47583	8.19102	7.34368	8.16769	8.14773	163.04	135.74	131.809	172.247	135.002	205.025	212.129	267.48	105.579	102.35
FAU	p53			p53	1	11.0567	11.0805	11.1397	11.099	11.2072	11.0699	11.1484	10.5591	10.7477	10.7889	534.818	513.491	507.14	543.994	368.275	620.471	761.14	740.096	320.94	437.817
FBL	p53			p53	1	8.60665	8.67403	0	8.60239	8.40109	8.78108	8.5529	7.49738	7.84812	7.87622	205.283	244.817	245.167	211.101	184.419	196.767	271.533	258.691	115.432	119.616
FBXO21	p53			p53	1	7.26244	7.28662	7.35054	7.28253	7.36607	7.27812	0	7.01231	7.14747	0	22.2463	18.4707	20.2831	19.2693	12.8876	39.8468	25.3708	28.5469	15.6419	19.8996
FTH1	p53			p53	1	11.2305	11.0409	11.7642	10.1039	11.2313	10.0708	9.35096	7.25388	13.0509	12.6295	1271.72	577.984	650.245	1221.15	926.705	1640.39	1553.03	1330.73	1065.92	2479.34
MOGS	p53			p53	0	0	0	0	0	0	0	0	0	0	0	58.9555	55.0101	53.0301	49.7982	44.7484	59.7923	50.0325	72.8147	70.9472	74.4263
GIGYF2	p53			p53	1	7.19843	0	7.15865	0	7.28175	7.23821	7.25185	0	7.25423	7.38131	18.5537	20.5048	22.076	18.4786	13.178	18.6289	19.5002	21.9212	15.9373	16.758
GPATCH8	p53			p53	1	7.29129	7.30714	7.37079	7.32255	7.34346	0	0	7.17214	0	0	27.0745	24.5145	26.2034	27.8458	18.479	35.8877	33.4456	36.2259	19.6847	21.3838
GRWD1	p53			p53	1	7.12984	7.14628	7.02035	7.08176	0	7.19673	7.17749	6.97362	7.13504	7.16891	16.0866	17.3145	18.0303	15.7273	15.5691	17.5626	17.745	18.595	11.4277	12.8076
GTF3C3	p53			p53	0	0	0	0	0	0	0	0	0	0	0	12.6279	12.8996	13.5428	12.9959	10.1335	13.8495	13.9482	14.3498	9.82056	12.1112
GTF3C4	p53			p53	0	0	0	0	0	0	0	0	0	0	0	10.6956	13.8845	14.7068	9.00341	9.46223	11.25	9.38099	11.557	9.63332	7.38234
RPL27AP6	p53			p53	0	0	0	0	0	0	0	0	0	0	0	#N/A	#N/A	#N/A	#N/A	#N/A	#N/A	#N/A	#N/A	#N/A	#N/A
HECTD1	p53			p53	1	7.23975	7.24998	7.15993	7.27884	0	7.33196	7.35151	7.78357	0	7.27235	43.0835	42.1547	45.6662	47.7834	50.1613	39.0966	47.8654	45.3189	34.5581	35.1466
HNRNPA1	p53			p53	1	10.9132	11.0603	10.8898	11.0273	0	10.9347	10.6003	8.97743	9.94482	9.85469	422.473	358.747	320.294	454.912	313.184	507.426	629.54	629.419	257.402	331.336
HNRNPA2B1	p53			p53	1	9.22581	9.34403	9.44209	0	9.03417	9.32417	9.03232	8.15414	9.46114	9.28988	484.534	324.92	300.003	510.094	375.378	584.508	681.891	691.186	352.998	539.829
HNRNPF	p53			p53	1	8.4655	8.46899	8.01323	0	8.11238	8.52072	8.42527	7.78392	8.0146	8.13961	121.22	123.664	120.963	114.367	122.582	141.015	108.911	126.272	96.5744	136.635
HNRNPH1	p53			p53	1	7.85948	7.89537	0	0	7.67313	7.94898	7.88586	0	7.64528	7.62308	194.793	180.827	156.27	203.562	136.403	210.338	234.397	261.876	152.659	216.809
HNRNPM	p53			p53	1	8.20496	8.21329	8.27957	8.24259	8.20579	8.33619	8.16372	7.4667	0	8.08305	143.633	131.831	133.748	150.053	128.745	157.454	164.125	182.894	100.906	142.94
HNRNPU	p53			p53	1	8.35324	8.44171	8.14524	8.23706	8.18798	8.39738	8.25188	7.61132	8.47225	8.51121	86.3407	70.3231	68.6253	84.3914	59.859	114.323	115.127	111.44	63.2817	89.6954
HPCA	p53			p53	0	0	0	0	0	0	0	0	0	0	0	0.679226	0.217456	0.200827	0.729558	0.152981	0.789644	1.4506	2.02106	0.243921	0.306985
HSP90AB1	p53	p63		p53 p63	1	10.6361	10.7922	10.4872	10.4811	10.6735	0	10.404	9.57527	10.8426	10.8363	824.049	714.511	690.644	893.312	592.889	903.157	1124.1	1067.78	572.792	857.255
HSPA1L	p53			p53	0	0	0	0	0	0	0	0	0	0	0	2.60821	1.63747	1.59803	2.35159	1.03098	4.93633	4.09427	4.00285	1.6218	2.20054
IDH3B	p53			p53	1	7.29912	7.34378	7.23838	0	7.46573	7.41957	7.33628	7.19902	7.65052	7.67285	103.106	98.7968	102.233	104.766	87.9949	115.323	129.484	123.835	74.5016	91.0175
IGF2BP3	p53			p53	0	0	0	0	0	0	0	0	0	0	0	0.244198	0.0272989	0.0394545	0.144213	1.36526	0.156918	0.0510206	0.0524271	0.0506947	0.310497
ARHGEF17	p53			p53	0	0	0	0	0	0	0	0	0	0	0	48.8678	12.8212	18.75	41.0374	11.7015	76.2945	89.6719	100.4	20.4622	68.6715
IQGAP1	p53			p53	1	7.57284	7.59042	7.85018	0	7.86559	0	0	7.56855	7.80654	0	85.3636	79.3747	87.5136	89.5072	79.5603	90.4751	85.4099	93.1014	72.8278	90.5027
IRS4	p53			p53	0	0	0	0	0	0	0	0	0	0	0	0.397838	0.0802845	0.109737	0.255422	0	0.503797	1.50138	1.09237	0.0149285	0.0226238
ITPKC	p53			p53	1	6.95224	0	6.91012	6.93789	0	6.98216	7.00916	7.14345	6.90758	6.9297	70.9368	78.0953	87.9512	78.2767	124.883	55.7585	50.7627	45.1529	45.3099	72.2409
RPS15P2	p53			p53	0	0	0	0	0	0	0	0	0	0	0	#N/A	#N/A	#N/A	#N/A	#N/A	#N/A	#N/A	#N/A	#N/A	#N/A
LY6G5B	p53			p53	0	0	0	0	0	0	0	0	0	0	0	45.9439	59.1137	64.6104	35.7955	22.6125	48.9176	52.7571	56.4415	26.117	47.1295
MFAP4	p53			p53	0	0	0	0	0	0	0	0	0	0	0	378.907	122.944	185.819	344.333	173.373	389.014	597.156	540.458	107.53	949.539
MRPL24	p53			p53	1	7.14163	7.16336	7.12486	7.16902	7.25986	7.26047	7.20795	7.00951	7.49247	7.58101	45.1657	39.2831	39.4332	47.5069	37.8714	63.3415	51.4751	58.0691	34.2558	35.2555
MRPL38	p53			p53	0	0	0	0	0	0	0	0	0	0	0	53.8481	50.6228	51.2573	54.7935	47.3704	69.367	59.7934	61.8297	41.1692	48.4296
MRPL39	p53			p53	1	0	0	7.06926	0	7.1888	7.13598	0	0	7.13204	7.13284	30.7678	28.8077	30.9097	33.5616	34.3449	31.8823	32.2962	31.6168	25.5148	27.9764
MRPL41	p53			p53	1	7.43668	7.422	7.35928	0	7.84913	7.46807	7.46641	7.43936	8.04322	8.10885	86.1657	85.7726	81.2572	79.702	54.7207	100.512	105.345	100.759	87.9473	79.4752
MRPS14	p53			p53	1	7.13224	0	7.19653	7.19013	0	7.18054	7.14187	0	7.20124	7.25183	25.4732	17.0541	18.607	25.9785	18.7467	30.4678	33.9543	37.2634	23.208	23.9792
MRPS2	p53			p53	1	7.17876	7.20789	7.05357	7.23371	7.25191	7.23235	7.21426	6.97274	0	7.23523	30.2861	31.9755	31.4732	29.962	27.4714	35.9562	31.5538	34.9173	24.838	24.4273
MRPS22	p53			p53	1	0	7.19878	7.06284	0	7.22057	7.23432	7.20224	0	0	7.19966	19.2949	17.8355	18.0304	21.4596	23.4126	20.4094	20.3325	21.7234	14.4332	16.0178
MRPS23	p53			p53	1	7.22224	0	7.16872	0	7.27962	7.27497	0	7.06899	7.35366	7.40596	8.88721	7.50326	7.93769	8.34478	8.14588	11.9596	8.7072	10.3973	7.00591	9.98331
MRPS25	p53			p53	1	7.0556	7.08231	7.08895	7.20064	7.2262	7.19314	7.12461	0	7.30219	7.38637	38.8673	30.239	28.8397	39.4011	28.1587	50.4077	53.1359	50.3758	27.4986	41.7492
MRPS27	p53			p53	1	7.13959	7.16537	7.17343	7.19018	0	7.1423	0	6.94758	7.05613	0	33.6689	35.8919	35.5157	35.835	30.5903	36.4893	41.5932	38.53	22.7955	25.7795
MRPS28	p53			p53	1	7.07278	0	7.04179	0	0	0	7.07704	0	7.1916	7.22983	17.8763	15.5663	14.7537	18.7426	19.6076	19.5552	18.6684	19.0972	17.3033	17.5927
MRPS5	p53			p53	1	0	7.22537	0	7.2575	7.31575	7.23665	0	7.01143	7.23535	7.25049	62.4576	43.9006	42.343	68.8562	65.7156	70.4497	82.4372	72.8002	48.0168	67.5991
MRPS9	p53			p53	1	0	0	7.12173	7.21251	7.24629	7.20725	7.16692	7.04806	0	0	34.851	29.7464	31.4663	34.6489	32.383	48.4105	39.8207	43.2431	26.3064	27.6338
OBSL1	p53			p53	0	0	0	0	0	0	0	0	0	0	0	47.2724	22.097	21.6756	31.5954	11.0703	108.64	73.9121	89.4436	32.9164	34.1011
RPL13	p53			p53	1	13.6868	13.7212	13.6662	13.8528	13.5694	13.6967	13.9362	12.026	12.7998	12.8811	804.205	1062.72	985.189	794.819	597.564	824.519	978.346	986.449	518.048	490.193
PABPC1	p53			p53	1	9.7936	9.77684	9.47678	10.0765	0	9.64454	9.70959	0	9.30545	9.41538	566.056	525.478	519.608	695.027	825.689	449.98	484.175	519.956	626.565	448.025
PCBP1	p53			p53	1	0	8.02688	7.72546	7.94224	7.92543	8.17023	8.11192	7.83906	8.38843	8.28954	267.335	221.539	237.485	265.885	272.686	290.396	316.214	305.034	193.879	302.899
PCMT1	p53			p53	1	7.65044	7.60887	7.61761	7.61393	7.64567	0	7.69241	7.38488	8.19546	8.26425	48.0482	44.8548	48.7173	48.0195	38.3494	49.2723	58.4273	60.1696	37.0569	47.5671
PDCD6	p53			p53	1	0	0	7.60444	7.64586	7.65501	7.67319	7.66143	7.52265	8.01674	8.13229	50.9641	43.9856	44.1434	55.8704	61.9849	51.9945	58.5872	58.4383	41.0678	42.6051
PHKA2	p53			p53	0	0	0	0	0	0	0	0	0	0	0	15.4772	12.9794	10.7955	16.9019	9.08103	25.7082	15.601	21.247	13.4273	13.5537
PHKB	p53			p53	0	0	0	0	0	0	0	0	0	0	0	17.8034	10.9277	11.267	19.8919	17.5543	18.0217	19.614	20.9395	19.5779	22.437
PHKG2	p53			p53	0	0	0	0	0	0	0	0	0	0	0	16.2423	15.9002	16.2217	14.7897	12.2417	21.9899	15.489	16.993	14.0029	18.553
POLDIP2	p53			p53	1	7.13577	7.14277	7.09428	7.21643	7.25118	7.2064	0	0	7.26009	7.30877	93.4649	94.4757	103.637	89.5966	112.417	85.4045	95.2232	98.5523	82.9436	78.9341
PPFIBP1	p53			p53	1	0	7.38472	7.48183	7.31312	7.54358	7.12191	7.04041	7.22609	8.02565	7.52746	20.9032	19.1773	17.8132	23.916	14.1742	22.012	21.9565	20.9398	13.8252	34.3143
PPP3CA	p53			p53	1	7.48503	7.50685	7.44972	7.55637	7.251	7.40469	0	7.23469	7.03529	7.21411	23.945	27.5558	28.5064	27.8327	11.1587	19.3728	30.5497	23.9398	23.1706	23.4187
PPP3R1	p53			p53	0	0	0	0	0	0	0	0	0	0	0	44.7503	45.7138	46.3036	49.588	38.4984	44.9095	53.1337	49.1785	28.5558	46.8717
PTCD3	p53			p53	1	7.09701	0	7.07899	7.1005	0	0	0	6.98403	7.20209	7.38303	22.2728	19.1354	17.829	23.4568	16.5708	28.154	29.1445	28.3288	15.6427	22.1935
RAE1	p53			p53	1	7.07661	0	0	0	7.1397	7.1345	7.12833	0	0	7.12564	22.9802	27.1572	29.4372	23.2432	22.4468	22.3786	25.6568	26.388	14.2076	15.9061
RAVER1	p53			p53	0	0	0	0	0	0	0	0	0	0	0	42.6605	30.16	29.4718	42.1074	33.5529	63.2732	48.5345	63.1959	31.1103	42.5384
RBBP4	p53			p53	1	7.263	0	7.38525	7.33285	0	7.35402	0	7.02891	7.34968	0	44.026	34.691	36.6206	41.1991	30.0194	53.7428	51.5193	70.9458	37.2683	40.2273
RBBP7	p53			p53	1	7.32803	7.36272	0	0	7.35777	7.48967	7.36655	7.19349	7.80435	7.68034	92.1697	67.8779	68.6805	85.9713	68.1375	135.645	126.335	139.124	68.9239	68.8318
RBX1	p53			p53	1	7.94369	7.99173	7.90136	7.96664	0	8.13516	8.01047	8.40175	8.409	8.38316	76.2119	74.4413	74.6949	77.8752	79.4753	74.6717	89.174	82.9535	49.728	82.8935
RDH13	p53			p53	0	0	0	0	0	0	0	0	0	0	0	13.5389	25.0943	28.9281	13.7422	16.3937	7.92351	6.9897	5.51196	10.837	6.42982
RFC3	p53			p53	0	0	0	0	0	0	0	0	0	0	0	7.65363	6.67713	7.39837	8.10948	7.66688	8.20581	8.54866	8.95479	6.37497	6.94656
RFC4	p53			p53	1	0	6.98978	7.01506	6.99962	0	7.03904	6.94814	6.89956	0	6.94885	11.2085	7.71946	7.67579	11.9666	10.9933	16.3464	14.7456	14.5155	7.85173	9.06175
TRMT10C	p53			p53	1	7.62465	7.67123	7.42255	7.54117	7.42029	7.67935	7.68697	7.34298	7.41651	7.36412	17.2233	19.3346	18.4945	15.676	21.3049	23.2502	14.1683	16.6316	12.9942	13.1552
RPL7A	p53			p53	1	12.2103	12.3016	12.0316	12.5061	12.2605	12.4403	12.4704	11.1488	11.5256	11.5864	1518.01	1719.59	1665.74	1550.4	1471.13	1417.87	1938.18	1840.8	1054.7	1003.71
RPL10A	p53			p53	1	12.5524	12.6228	12.6302	12.8095	12.7287	12.6015	12.6554	11.1163	11.6139	11.6826	1288.7	1494.71	1390.7	1280.66	1000.31	1454.66	1691.14	1714.19	812.111	759.811
RPL10L	p53			p53	0	0	0	0	0	0	0	0	0	0	0	0.00733341	0	0	0	0	0.0660007	0	0	0	0
RPL12	p53	p63		p53 p63	1	12.4603	12.5945	12.4433	12.8317	12.3954	12.433	12.4198	10.8906	11.8252	11.9952	749.561	878.249	839.579	751.141	583.872	663.093	1003.05	1014.41	488.891	523.762
RPL14	p53			p53	1	11.8904	11.9358	11.996	12.0355	11.7483	11.9336	11.8996	10.3055	11.2912	11.2166	202.603	216.442	203.591	212.419	164.357	224.975	261.559	239.053	152.066	148.967
RPL15	p53			p53	1	12.5034	12.5727	12.6459	12.7036	12.6385	12.5464	12.5928	11.294	11.938	12.0724	442.327	413.237	398.241	440.854	293.116	558.935	616.599	635.387	308.887	315.688
RPL18	p53			p53	1	12.0866	12.1411	12.0499	12.2711	12.1104	12.2459	12.3521	11.3372	11.4396	11.4879	1020.63	1250.26	1257.87	1034.99	935.845	1061.2	1237.95	1152.1	651.892	603.579
RPL18A	p53			p53	1	12.7155	12.7836	12.36	12.9539	12.589	12.9232	13.0188	11.3739	11.7728	11.7913	589.927	768.899	776.6	585.565	492.381	575.305	689.624	620.486	423.971	376.51
RPL19	p53			p53	1	12.5057	12.5183	12.4503	12.628	12.527	12.5704	12.6093	11.2196	11.9579	12.1078	2047.71	2338.46	2339.53	2075.98	1557.79	2023.83	2687.65	2447.28	1454.68	1504.15
RPL21	p53			p53	1	12.9077	12.8543	13.0993	12.9236	13.046	12.8221	12.9549	11.4775	11.8993	11.9116	1104.35	1159.74	1077.07	1103.72	752.185	1351.86	1567.4	1360.29	712.321	854.566
RPL23A	p53			p53	1	12.2218	12.2384	12.3498	12.4326	12.3215	12.268	12.3795	11.2074	11.569	11.55	389.164	424.217	407.109	401.446	296.48	396.661	546.315	488.524	262.604	279.121
RPL26L1	p53			p53	1	7.25179	0	0	7.32496	7.36367	7.36382	7.25257	7.11661	7.23335	7.37174	20.2831	15.5785	15.833	21.6066	24.0197	24.1022	22.2539	22.9577	16.3857	19.8106
RPL27	p53			p53	1	11.0837	11.0774	10.9747	11.3468	11.189	11.2992	11.4862	10.6781	10.6531	10.7108	980.297	1200.15	1189.09	934.627	801.389	993.091	1216	1138.84	626.506	722.984
RPL3	p53	p63		p53 p63	1	13.2523	13.3432	13.2392	13.5134	13.4663	13.2104	13.339	11.446	12.31	12.6668	2138.58	2577.29	2490.56	2134.26	1653.88	2102.95	2763.6	2725.74	1425.23	1373.67
RPL30	p53			p53	1	12.11	12.0654	12.1762	12.1803	12.0517	11.9778	12.0946	10.6564	11.2079	11.1816	449.597	510.107	498.327	440.172	309.464	499.375	599.647	565.469	298.707	325.105
RPL31	p53			p53	1	11.6614	11.72	11.9624	11.9998	11.6262	11.6092	11.7508	10.4985	10.794	10.9633	301.474	307.647	275.864	326.619	243.186	314.012	411.943	414.729	201.704	217.56
RPL37A	p53			p53	1	11.3103	11.3762	11.525	11.6794	11.766	11.573	11.7395	10.7152	11.1364	11.0254	378.43	454.51	442.69	387.325	327.314	371.264	464.708	458.413	245.152	254.497
RPL4	p53			p53	1	11.4417	11.4367	11.3684	11.6538	11.5434	11.4982	11.5078	9.9607	10.4906	10.5822	1176.12	1454.63	1459.96	1181.8	936.06	1123.06	1500.49	1383.03	761.941	784.084
RPL6	p53			p53	1	12.1024	12.1514	12.2682	12.3934	12.2529	12.2547	12.351	10.9201	11.3986	11.5635	804.037	833.928	820.824	803.973	743.005	892.44	1023.63	1003.35	557.143	558.042
RPL7	p53			p53	1	13.076	13.1083	13.2058	13.331	13.2361	13.1102	13.213	11.6164	12.0496	12.1272	833.801	990.505	899.719	841.196	652.047	834.989	1093.91	1060.5	582.862	548.481
RPL8	p53			p53	1	12.2876	12.338	12.2984	12.6645	12.5696	12.4779	12.6467	11.3957	11.4844	11.6493	2034.03	2459.67	2374.1	1974.43	1678.08	2033.74	2570.85	2437.47	1427.28	1350.67
RPLP0	p53	p63		p53 p63	1	12.2685	12.4001	11.7477	12.3784	12.2174	12.6236	12.6265	10.6609	11.3456	11.5825	1909.58	2378.52	2570.6	1947.1	2210.06	1583.49	1768.54	2118.78	1376.94	1232.19
RPLP2	p53			p53	1	12.0252	11.9951	11.9369	12.2792	12.1487	12.2182	12.2722	11.003	11.4144	11.2977	1561.97	1858.05	1883.75	1489.49	1188.67	1553.38	1968.3	1855.93	1077.39	1182.77
RPRD1A	p53			p53	0	0	0	0	0	0	0	0	0	0	0	20.0637	16.6454	16.4091	21.1525	13.5158	23.2259	24.9655	27.8798	16.2071	20.5726
RPS14	p53		p73	p53 p73	1	12.8903	12.9111	12.926	13.0652	13.0096	12.9099	13.0976	11.7205	12.2488	12.1019	775.735	995.147	1008.01	779.941	596.933	679.271	953.531	887.1	549.938	531.744
RPS15	p53			p53	1	12.2895	12.3736	12.3657	12.5242	12.3137	12.4383	12.56	11.2441	11.8599	11.7424	797.145	1062.73	998.278	841.331	663.225	755.806	926.832	850.043	551.51	524.554
RPS17	p53			p53	1	12.1768	12.1687	12.0839	12.4155	12.3005	12.4352	12.587	11.1684	11.5677	11.5642	757.512	923.215	885.764	770.921	715.702	682.025	921.406	899.191	505.26	514.125
RPS2	p53			p53	1	13.1877	13.4345	12.8202	13.7243	13.476	13.585	13.5524	11.7596	12.7809	12.6312	1764.06	2175.87	2099.77	1744.48	1801.47	1791.23	1974.02	2020.71	1106.83	1162.17
RPS24	p53			p53	1	12.3846	12.4276	12.7039	12.6222	12.4718	12.4733	12.5294	11.2063	11.2964	11.2636	570.144	586.808	483.093	649.145	506.762	551.232	793.894	794.374	381.893	384.096
RPS25	p53			p53	1	11.8459	11.7846	12.0511	11.9951	11.7409	11.788	11.9106	10.7042	11.0543	11.0563	1845.32	1927.75	1728.06	1940.27	1285.21	2212.28	2498	2350.91	1282.27	1383.17
RPS27	p53			p53	1	12.5264	12.4351	12.5768	12.5651	12.3793	12.3263	12.4111	10.8746	11.4667	11.489	2064.13	2185.94	2135.49	2045.14	1232.68	2427.52	2812.54	2936.85	1254.95	1546.03
RPS3A	p53			p53	1	12.9637	12.9519	13.0023	13.0713	12.9404	13.0878	13.1473	11.3131	12.0029	11.9414	1432.88	1584.17	1379.38	1479.59	1084.52	1447.22	2073.52	2002.82	914.06	930.663
RPS6	p53			p53	1	13.3974	13.3763	13.5749	13.5851	13.5568	13.4474	13.6179	11.9076	12.5501	12.6941	1660.04	2073.27	1860.87	1721.04	1393.4	1563.04	2180.95	1964.84	1093.81	1089.14
RPS8	p53			p53	1	12.8592	12.9301	12.8012	13.2052	12.7477	13.0472	13.1864	11.6009	11.5874	11.7407	1239.63	1414.67	1235.43	1315.33	1032.94	1284.08	1867.23	1574.8	686.727	745.45
RPS9	p53			p53	1	12.3617	12.4402	12.3231	12.5989	12.4683	12.3206	12.3991	10.7516	11.5961	11.5842	475.547	546.977	523.081	475.062	386.841	451.769	569.206	625.872	316.259	384.859
RRP1B	p53			p53	1	0	0	7.00262	7.11129	0	7.13659	7.09751	6.96206	7.09764	7.09923	18.6179	17.3047	18.6332	18.6135	17.0294	23.4895	19.6348	22.6965	14.6826	15.4769
SART1	p53			p53	1	7.06657	0	7.03595	0	0	0	7.07315	6.99743	7.19796	7.19098	57.8753	55.5404	60.9985	56.1048	37.0433	66.2914	78.4777	73.7924	38.7827	53.8466
SCO2	p53			p53	1	0	7.19683	6.97153	7.12161	7.2651	7.2394	7.25062	0	7.23422	7.23984	20.2392	17.6013	16.3211	16.9488	28.1863	28.1067	9.35823	15.719	17.5939	32.3171
SF3B2	p53			p53	1	0	7.88868	0	7.89935	0	7.90226	7.7659	7.35092	8.06565	8.1784	132.604	114.685	123.964	127.459	82.7701	160.591	187.65	172.995	86.2734	137.048
SKP1	p53			p53	1	8.80033	8.77462	9.28989	8.81991	0	8.73749	8.81214	0	9.56984	9.66487	53.303	48.6455	49.3903	49.8061	39.0043	69.8737	68.5664	69.4953	37.189	47.7566
SLC2A12	p53			p53	0	0	0	0	0	0	0	0	0	0	0	3.75792	4.51395	5.77827	2.65676	3.44705	2.41717	3.46594	4.97047	3.14722	3.42448
SNRPD3	p53			p53	1	7.75189	7.80583	0	7.81191	0	7.8966	7.75115	7.59894	0	7.69565	78.6769	68.2618	67.4125	88.6347	88.3266	80.5504	91.5618	87.013	61.3023	75.0291
SNW1	p53			p53	1	0	7.6146	7.51728	7.55293	7.47679	0	7.53123	7.11448	7.80634	8.35886	71.4343	75.2772	80.3084	69.2984	52.5117	80.4917	80.5612	83.9807	48.7625	71.7169
SUPT6H	p53			p53	1	0	0	7.06533	0	0	0	7.11944	0	0	7.08716	57.4034	57.1054	65.9693	54.1353	41.1841	62.1544	60.6909	68.3884	46.0327	60.9697
TBC1D4	p53			p53	1	7.22072	7.3094	7.02745	7.29281	0	7.31477	7.24267	6.95916	6.99935	6.91089	21.5915	32.2477	31.0068	19.1182	13.4824	23.5631	20.8849	20.6739	16.6188	16.728
TCEAL4	p53			p53	1	8.49458	8.2074	8.6481	0	7.69694	7.77388	7.60479	7.50384	8.25605	8.46717	246.768	104.184	99.0825	221.659	68.8085	487.602	588.878	442.673	62.5772	145.448
TCP1	p53			p53	1	0	7.81672	7.70823	0	0	7.87231	0	7.60019	7.85435	7.89433	106.262	100.96	102.936	105.367	95.2362	124.041	120.729	116.899	88.34	101.854
TFRC	p53			p53	1	7.11866	7.14988	7.02195	0	0	7.17159	7.12358	0	7.07098	6.97067	35.9501	29.6865	22.7823	27.3643	43.3608	50.6556	17.7494	23.517	19.0802	89.3548
TIMM50	p53			p53	1	7.00271	7.01394	6.99036	0	0	7.07235	7.02802	0	7.15609	7.2445	22.2958	18.7379	19.4351	22.1878	19.9274	27.3557	28.0756	27.3953	16.9848	20.5629
TOR1AIP2	p53			p53	1	7.91656	7.90447	7.384	0	7.52073	7.85203	7.9005	0	7.39385	7.21575	7.3314	8.23518	7.63054	7.09599	8.04405	7.08681	6.79721	6.43105	5.13009	9.53168
TUBA1A	p53			p53	1	7.6639	7.61353	9.1945	7.79251	7.24404	7.5631	7.96625	7.64717	9.91571	9.52534	131.426	97.5569	93.0804	112.692	47.7307	289.161	141.591	191.977	67.1365	141.911
TUBA1C	p53	p63		p53 p63	1	8.3546	8.29435	7.47697	7.9947	8.35988	8.50068	8.79041	8.3058	7.97575	7.83928	38.0019	42.1379	39.4732	46.576	120.575	16.5309	10.9219	10.1039	32.7591	22.9394
TUBA4A	p53			p53	1	8.59572	8.68285	7.55794	8.15866	8.89917	8.723	9.38292	9.47132	7.35284	7.54773	80.0359	197.316	202.824	73.4643	108.407	26.1849	11.6872	13.1797	45.5095	41.7503
TUBB2A	p53			p53	1	8.30043	8.27927	8.32497	7.81543	8.48556	8.51962	8.91792	8.57372	8.77169	8.75342	34.6593	79.993	69.4719	29.2774	43.7952	16.3745	27.2144	9.16102	25.5204	11.1259
TUBB4B	p53			p53	1	9.22088	9.07767	8.24252	8.48435	0	9.2975	9.50191	9.72336	8.64234	8.53248	274.093	374.081	299.015	219.097	500.558	300.322	140.651	158.554	219.128	255.427
TUBG1	p53			p53	1	7.00897	0	6.97044	0	0	7.06661	0	7.16594	0	0	35.9939	40.9463	46.0748	34.9938	47.8887	34.1639	28.4	27.7519	27.2233	36.5027
UBB	p53			p53	1	9.80125	9.98706	9.90495	9.49156	9.85409	9.69916	9.82408	0	11.7529	11.9427	235.902	183.153	172.593	228.416	159.962	268.148	256.987	276.339	239.631	337.893
UBR4	p53			p53	1	7.75348	7.54154	7.20445	7.25021	7.19929	0	7.55628	8.52732	7.13073	7.36459	32.2152	34.8094	41.226	29.4715	21.9716	31.1885	34.4879	37.6904	22.6893	36.4026
VASP	p53			p53	1	0	0	7.12477	7.19791	0	7.30655	7.2473	6.96505	7.21168	7.12829	68.1406	52.6296	53.4504	68.9832	50.2538	93.7618	58.1374	73.8041	42.2781	119.967
VAT1	p53			p53	1	6.77879	6.80624	6.86806	6.85658	6.93998	6.81808	6.86426	7.42286	8.06366	7.86653	187.315	195.993	265.277	189.7	130.259	156.125	222.365	240.684	100.571	184.857
DCAF7	p53			p53	1	7.03006	7.06136	7.04802	7.07934	7.07721	7.06773	7.0531	6.95577	7.35393	7.41622	30.0765	20.7749	24.5679	29.2101	26.8353	30.3363	33.1738	38.9035	28.6957	38.1907
YTHDF1	p53			p53	0	0	0	0	0	0	0	0	0	0	0	42.514	41.145	40.9461	37.8103	30.8832	49.8392	48.424	50.1461	32.7366	50.6958
YWHAE	p53			p53	1	8.5164	0	0	8.61927	8.50277	8.63036	8.39617	8.17177	9.04356	9.10169	276.721	261.602	260.034	296.626	311.512	272.999	291.929	273.462	227.056	295.27
ZWINT	p53			p53	1	6.95006	6.97561	0	0	0	7.20119	6.94933	6.92672	0	7.03031	6.5357	8.40059	8.04172	8.33446	20.4134	1.6921	1.25987	2.08492	4.91131	3.6829
SNAI2	p53			p53	1	7.90715	7.8901	7.77612	7.52792	7.6813	7.55932	7.4819	7.08767	7.9529	7.93686	57.3088	53.3358	61.6121	86.6589	21.5514	70.9391	98.7038	79.2343	24.4929	19.2509
PER2	p53			p53	1	7.15954	7.14115	0	0	7.15413	7.16246	7.15161	0	6.96322	6.99476	17.9955	25.977	26.1149	15.0954	12.7894	19.6596	15.0418	18.8108	18.2139	10.2565
TRIM59	p53			p53	0	0	0	0	0	0	0	0	0	0	0	1.76263	2.16363	1.72804	2.2362	3.57042	1.52413	0.678455	1.10574	1.30259	1.55447
TSC22D3	p53			p53	1	8.35766	8.0376	7.3765	7.35994	7.48034	7.68861	7.4267	7.11618	9.33665	0	255.843	263.057	281.153	293.87	95.2269	302.819	307.951	266.983	158.804	332.72
UBC	p53			p53	1	11.3023	11.3116	10.7488	10.6897	0	0	11.1648	0	11.076	10.5824	415.021	381.704	348.113	624.207	394.137	380.668	495.007	346.99	281.693	482.672
TRIM32	p53		p73	p53 p73	0	0	0	0	0	0	0	0	0	0	0	11.2419	6.66909	7.82817	11.3393	8.43515	15.5148	16.2043	19.6823	7.40294	8.10071
HSPA1B	p53			p53	1	7.71976	7.87196	7.729	7.63173	7.66012	7.79553	7.77005	8.10903	7.71893	7.84919	76.881	76.3976	51.7597	79.2024	77.04	91.2721	98.8455	81.6334	35.1093	100.669
HSPA2	p53			p53	1	8.60604	8.67453	8.12586	7.70986	7.75051	8.2265	8.26916	8.22956	7.63096	7.69234	16.6132	25.5469	26.4835	13.3307	29.2656	18.66	5.08165	9.82512	6.73149	14.5934
HSPA6	p53			p53	1	6.83597	6.9189	7.16565	7.15615	6.85426	6.91224	6.88684	7.30966	6.91605	6.86851	5.12703	3.4571	2.80807	2.65909	2.17756	3.3119	2.2229	2.26218	2.83776	24.4067
BAG5	p53			p53	1	7.43582	7.39517	7.25229	0	7.39684	7.42794	7.47088	0	7.25249	7.22705	25.1889	31.866	33.8247	24.4775	24.9401	25.4898	20.3075	21.8543	21.2169	22.7235
RBM3	p53			p53	1	8.72059	8.95921	8.60557	9.10982	8.75737	9.01862	8.76232	8.24524	9.28145	9.26553	144.185	164.931	198.729	128.788	129.693	137.265	116.179	134.746	121.557	165.773
RBM39	p53			p53	1	8.58086	8.60099	8.52446	8.41645	8.37	8.51647	8.49414	8.03667	8.38088	8.39897	157.311	125.843	116.913	154.322	97.224	227.922	193.809	232.927	116.84	149.998
SRSF6	p53			p53	1	7.22031	7.26726	0	7.28632	0	7.32213	7.29885	7.15067	0	0	119.717	98.5148	85.4688	121.9	91.7873	165.148	122.573	172.321	120.657	99.0813
DDX3X	p53			p53	1	0	7.92273	7.63456	7.72187	7.79098	7.91771	8.0099	8.01876	0	7.78564	131.796	108.147	105.946	149.064	112.584	182.406	158.248	155.845	82.2935	131.628
ACTBL2	p53			p53	0	0	0	0	0	0	0	0	0	0	0	0.0149219	0	0	0	0	0	0	0	0.134297	0
TUBA8	p53			p53	0	0	0	0	0	0	0	0	0	0	0	0.257334	0.135528	0.163674	0.238299	0.117436	0.54033	0.367923	0.265841	0.291279	0.195699
MYH9	p53			p53	1	7.26903	7.26967	7.17771	7.357	7.24726	7.39271	0	7.06443	7.47176	7.53426	358.301	245.771	281.241	326.896	229.338	431.842	416.779	445.829	245.786	601.228
MYLK	p53			p53	1	6.92222	6.91961	6.8972	6.97225	6.96048	6.89186	6.88238	0	0	7.03066	77.0404	10.0275	15.5964	49.7204	20.768	254.241	131.507	127.581	19.1061	64.816
MYO1C	p53			p53	1	7.07101	7.09065	7.08048	7.06753	7.06639	7.07635	7.06729	0	7.35898	7.20342	102.854	69.9653	78.1568	103.643	65.0707	116.75	138.988	132.291	77.4003	143.424
MYO6	p53			p53	1	7.00813	7.02903	6.92753	7.08018	0	7.05773	7.08033	7.69142	7.19444	7.25979	21.5542	21.5195	24.9664	20.2284	29.657	13.8815	14.5785	11.675	26.0886	31.3927
TPM1	p53			p53	1	7.0116	7.06929	7.54668	8.10431	7.56865	6.98676	6.93287	7.60988	6.95192	6.6781	135.013	42.7655	48.9506	128.995	53.3768	383.804	223.046	184.213	58.8162	91.1521
TPM3	p53		p73	p53 p73	1	7.74371	7.74534	7.41905	7.64006	7.60251	7.8098	7.59739	7.61886	8.44891	8.54675	61.1375	56.1145	57.422	61.3331	68.4879	45.6308	47.7396	46.346	49.2357	117.928
TPM4	p53			p53	1	8.06047	8.11723	7.63286	7.71617	7.63196	8.03656	0	0	0	0	323.288	186.118	224.263	352.247	278.7	413.121	439.894	385.696	204.633	424.918
CAPZB	p53			p53	1	7.72745	7.76443	7.70203	7.75183	7.79908	7.82835	7.82535	7.63794	8.06338	8.20611	171.748	131.279	140.219	189.115	166.062	204.306	210.446	217.825	97.5981	188.88
GSN	p53			p53	1	6.72806	6.82947	7.56404	7.11022	7.21375	6.81297	6.85759	7.7954	8.34841	7.29849	678.565	499.561	665.206	828.032	393.821	1028.98	1016.34	779.699	502.233	393.214
VIM	p53			p53	1	5.75131	5.80631	7.08076	6.48491	5.90306	5.84502	5.72915	5.72922	12.5616	11.6365	724.623	455.368	559.326	737.074	122.647	1001.2	1433.02	1257.88	254.617	700.472
CKAP4	p53			p53	1	7.12935	0	7.06009	7.24596	7.10997	7.25085	7.2036	7.38612	7.21755	7.07085	73.2646	59.2484	63.9104	75.2871	97.6515	69.2876	84.2925	73.8938	77.307	58.5028
CORO1C	p53			p53	1	7.2127	7.19196	7.09375	7.14435	7.07425	0	7.28563	0	7.49932	7.39112	75.4485	72.5232	73.8112	68.0053	54.6986	111.987	86.1708	78.2249	26.0777	107.538
DBN1	p53			p53	0	0	0	0	0	0	0	0	0	0	0	53.3749	27.1939	43.1682	43.9667	29.7912	70.2452	101.743	92.2569	36.3446	35.6646
FLNA	p53		p73	p53 p73	1	7.33094	7.30545	7.17827	0	7.07576	7.184	7.04311	7.09536	7.39038	7.28535	777.341	201.791	255.976	696.816	326.733	2233.5	1014.89	1397.7	168.139	700.521
LIMA1	p53			p53	1	9.06269	9.25866	7.58377	8.23897	7.89778	8.34363	7.896	7.2773	0	8.41467	58.3412	41.1621	43.2141	63.8951	30.8892	72.1215	80.2166	76.9339	42.9418	73.6963
LMNA	p53			p53	1	9.54546	9.53755	9.25646	9.29011	9.44486	9.72916	9.63505	9.05704	10.6978	10.29	196.346	297.706	272.557	192.208	164.092	169.053	225.7	167.702	119.651	158.442
RPL28	p53			p53	1	11.4524	11.6879	11.3557	12.4066	11.9083	11.9985	11.9385	10.4645	11.1747	11.0537	259.169	303.713	290.789	273.146	268.117	240.871	294.855	283.262	167.95	209.822
RPS4X	p53			p53	1	13.0607	13.1354	13.284	13.3545	13.3094	13.1644	13.3341	11.4799	12.2361	12.3124	1074.13	1186.53	1145.34	1192.7	693.502	1168.03	1506.31	1528.32	631.866	614.615
RPS13	p53			p53	1	12.1241	12.0795	12.2845	12.3056	12.1164	12.1709	12.2721	10.9033	11.1065	11.0946	1504.68	1617.37	1597.59	1469.56	1145.07	1599.33	2212.82	1930.88	950.086	1019.42
RPS16	p53			p53	1	11.9815	11.962	11.9939	12.2009	12.0125	12.0761	12.0302	10.2568	11.2623	11.3365	2140.89	2141.79	2083.66	2151.19	1641.52	2312.04	3255.13	2705.47	1300.7	1676.55
RPS18	p53			p53	1	13.9014	13.9787	13.7482	14.2474	14.1332	14.0799	14.4174	12.8915	12.8065	12.8992	4397.3	6416.41	6590.97	4339.54	4002.68	3672.2	4693.56	4749.84	2612.39	2498.08
RPS19	p53			p53	1	13.1635	13.1768	12.8988	13.2692	13.0901	13.2542	13.3698	11.519	11.7349	11.78	516.012	670.892	685.74	502.714	498.912	438.006	624.792	560.147	304.289	358.618
HNRNPL	p53	p63		p53 p63	1	0	0	7.09279	0	7.16606	7.16433	7.16338	7.03758	7.14917	7.08813	195.109	205.753	205.313	194.383	165.85	214.038	207.041	216.141	138.698	208.765
ALYREF	p53			p53	0	0	0	0	0	0	0	0	0	0	0	61.7293	69.9001	65.0267	61.6564	72.2879	58.4882	64.9724	58.4909	41.4409	63.3001
CALD1	p53			p53	1	7.85322	0	8.68098	8.31685	7.36239	7.7453	7.49759	6.97659	9.83922	8.58988	219.897	67.9377	82.8235	231.278	96.6832	442.012	396.806	391.445	71.3501	198.736
CHMP4B	p53			p53	1	7.46562	7.46951	7.31325	7.49477	0	7.53819	7.61025	8.09012	7.68809	7.7362	211.502	193.939	206.23	214.783	230.506	188.588	240.062	242.826	186.658	199.926
CLTA	p53			p53	1	8.07448	8.13115	8.23242	0	0	8.00526	7.88308	7.66964	8.77333	9.02531	123.306	104.563	106.261	123.98	116.345	143.259	143.567	152.767	96.9254	122.089
CLTB	p53			p53	1	0	8.32738	9.13511	8.43908	9.37933	8.26574	8.36883	9.83651	7.59293	7.94591	218.124	353.728	424.714	317.627	369.715	103.628	115.414	96.456	72.5012	109.332
CLTC	p53			p53	1	7.10405	7.11363	7.07754	7.14075	7.09812	0	0	7.53057	7.2988	7.3911	66.0234	58.3411	64.54	67.6109	62.964	68.2927	67.372	68.402	56.2607	80.4269
DHRS4	p53			p53	1	7.02955	7.03573	7.0325	0	0	0	7.1048	7.27356	7.01855	7.00155	16.6473	20.202	20.4947	17.5404	18.6838	13.4307	16.669	15.5541	12.2623	14.9884
EIF5B	p53			p53	1	0	0	7.64662	7.68796	7.69322	7.91053	7.89773	0	7.90949	8.2547	74.8095	71.9062	74.5573	75.3226	71.4933	82.1134	79.4001	90.0563	57.1479	71.2887
GNB2	p53			p53	1	7.53378	7.57601	7.38144	7.53193	7.9111	7.74156	7.7398	7.94477	7.82957	7.75384	269.151	273.028	306.85	269.504	291.169	265.543	272.053	281.028	184.608	278.576
GTF2I	p53			p53	1	7.60397	0	7.76622	7.93011	7.81875	7.71654	7.73102	0	7.52152	7.53961	15.1041	15.4612	16.0725	15.0182	14.9628	14.7941	16.3049	15.4803	15.333	12.5096
HADHB	p53			p53	1	7.48118	7.65374	0	7.88289	7.86859	7.52365	7.50338	7.29465	7.81993	7.84362	71.0922	71.6722	71.7629	74.4181	69.3542	62.4095	70.0198	69.1586	71.4961	79.5388
KCTD17	p53			p53	0	0	0	0	0	0	0	0	0	0	0	18.4123	25.573	25.1184	19.587	7.51469	20.3289	25.1144	24.4	3.79609	14.2784
LSM14A	p53			p53	1	7.69888	7.67164	7.65806	7.61324	0	7.6779	7.6541	7.41122	0	7.49564	77.8599	70.1269	72.7927	76.818	53.3901	94.137	103.33	103.009	53.3738	73.7619
LYZ	p53			p53	1	6.85023	6.84335	6.84187	6.84619	6.84752	6.84477	6.84371	6.83875	6.85075	6.83788	1102.51	6.7325	8.42971	10.8892	12.3041	17.5344	8.36947	13.8682	9547.98	296.485
NME4	p53			p53	1	7.04084	7.07127	0	6.99678	6.92199	6.9983	6.93466	6.84142	7.54685	7.48467	70.1375	28.5557	28.8378	77.2761	32.052	116.524	118.897	115.08	58.6911	55.3234
PPP1R12A	p53			p53	1	7.38519	0	0	7.40977	0	7.40348	7.4088	7.29191	0	0	50.0428	28.3255	31.7514	46.8511	27.7103	87.1593	86.026	71.9354	24.2451	46.3811
PRMT5	p53			p53	1	7.04378	7.08098	7.00212	7.04077	7.09857	7.11582	7.08251	0	0	7.11698	39.3723	34.5438	36.5613	39.482	42.9159	52.5776	42.6037	47.8792	28.9702	28.8169
SLC25A5	p53			p53	1	8.76291	8.82459	8.41652	9.35014	10.5164	9.57588	9.45869	8.73665	0	9.43667	324.942	387.886	380.654	356.371	506.222	258.531	207.074	203.588	275.509	348.642
THRAP3	p53			p53	1	7.70234	0	7.72965	7.8315	7.96186	7.83914	7.72428	7.29834	7.95619	8.01075	76.6301	66.4308	71.0737	80.1409	64.1483	83.0812	91.9118	92.0901	63.9627	76.8314
WDR77	p53			p53	0	0	0	0	0	0	0	0	0	0	0	26.8729	17.3636	17.0973	29.8184	35.7989	32.3662	27.7294	28.693	26.1632	26.8263
MAP1LC3B	p53			p53	1	0	8.14138	7.63493	7.79703	8.02196	8.03184	8.27742	9.21675	8.24928	8.35182	51.6129	57.0346	62.2368	47.0697	30.5751	62.8042	50.5304	51.6345	42.2831	60.348
FAM175B	p53			p53	0	0	0	0	0	0	0	0	0	0	0	16.3637	17.2617	19.6482	15.9039	14.8208	17.411	17.0972	17.874	12.8203	14.436
XAF1	p53			p53	1	7.01385	7.04814	6.90894	6.9406	6.92097	0	6.95129	6.86316	6.98395	0	13.1144	3.92221	3.31969	13.8525	6.9168	20.8712	17.9495	26.148	5.82987	19.2195
FZR1	p53			p53	0	0	0	0	0	0	0	0	0	0	0	32.8831	33.6803	36.6218	34.1042	26.8377	33.5499	39.457	40.9903	25.0504	25.656
SENP1	p53			p53	0	0	0	0	0	0	0	0	0	0	0	9.34786	8.95896	10.0436	10.0918	7.41301	9.71207	11.5477	11.9303	6.43049	8.00278
tat	p53		p73	p53 p73	0	0	0	0	0	0	0	0	0	0	0	0.0696625	0.0346733	0.0373031	0.0362743	0.0279002	0.160607	0.0463521	0.0614898	0.0792176	0.143145
PPP1R13B	p53			p53	0	0	0	0	0	0	0	0	0	0	0	20.5974	23.7579	26.0793	18.3118	22.064	18.9134	15.3532	16.994	19.4327	24.4703
RELA	p53	p63		p53 p63	0	0	0	0	0	0	0	0	0	0	0	82.9261	72.6348	78.6301	84.4617	61.0241	97.1668	97.9322	98.2692	60.6022	95.6134
CHUK	p53	p63	p73	p53 p63 p73	0	0	0	0	0	0	0	0	0	0	0	9.02036	7.60007	7.6483	9.38049	7.25634	11.2252	9.22578	10.1706	8.21889	10.4576
CXXC1	p53			p53	1	0	0	7.05564	7.06116	0	7.12927	7.13609	7.21006	7.06052	0	64.9664	65.1426	68.1226	62.7058	45.7483	83.057	72.2651	82.0545	52.3483	53.2538
ASH2L	p53			p53	1	0	7.05738	7.04217	7.02886	7.02715	0	7.04867	6.94039	7.28119	7.25661	25.4171	23.8258	24.3736	26.2971	23.4192	29.0336	30.799	30.662	18.6451	21.6989
SETD1A	p53			p53	0	0	0	0	0	0	0	0	0	0	0	21.5341	21.0125	22.7948	20.738	14.282	26.9826	24.0052	29.2917	15.8078	18.8925
WDR82	p53			p53	1	7.13494	7.1396	7.03837	0	0	7.15563	7.14767	0	0	0	74.0644	65.3818	69.1751	79.9705	65.805	85.5567	89.5094	94.4496	53.0098	63.7215
S100A6	p53			p53	1	8.86092	8.57007	10.4103	9.14932	7.0121	8.13502	7.12188	6.81827	9.49097	7.72286	1339.2	671.737	845.689	1553.89	1078.01	998.961	1850.71	1827.37	1001.25	2225.2
ZNF302	p53			p53	0	0	0	0	0	0	0	0	0	0	0	28.2763	15.2433	15.0898	27.6755	13.314	49.6323	38.6437	44.4461	21.8409	28.601
IRF7	p53			p53	1	6.95035	6.9759	6.91807	6.92949	6.93093	6.9432	6.95109	0	7.01819	0	26.171	22.1519	21.2707	23.087	22.4595	24.2745	24.798	26.3669	23.0236	48.1069
RANBP9	p53		p73	p53 p73	0	0	0	0	0	0	0	0	0	0	0	51.2973	46.7059	52.3766	62.2091	96.7787	40.006	51.914	40.613	31.6675	39.4049
CAPG	p53			p53	1	7.84381	7.94589	7.68765	7.73235	7.72702	8.22478	8.09441	7.4245	8.06073	7.14924	106.189	140.114	129.006	137.871	162.972	43.1586	72.6737	61.5249	59.6191	148.759
NMT1	p53			p53	1	0	0	0	0	0	0	7.07686	0	7.14524	7.20616	47.7814	35.8358	39.8383	48.6028	42.4403	56.0397	59.7426	58.2169	37.5031	51.813
NMT2	p53			p53	1	6.99957	7.00501	7.06072	7.0924	0	6.99824	7.00114	6.94802	7.10913	7.09037	11.9466	11.3273	11.8798	12.3252	5.34335	15.684	19.0816	18.1776	5.99665	7.70432
BCL6	p53			p53	1	7.01219	7.03047	7.04295	7.02627	7.10367	7.04322	7.08639	7.16955	7.15098	7.05493	172.719	208.379	221.17	132.11	52.014	244.91	239.428	181.315	94.7701	180.372
NABP1	p53			p53	1	6.96754	7.0074	6.89829	6.93537	6.91994	6.99234	0	7.12652	7.00097	0	6.87587	3.02085	3.41993	6.84838	9.02045	5.50532	2.92858	5.10201	3.88313	22.1542
NEIL3	p53			p53	0	0	0	0	0	0	0	0	0	0	0	0.508458	0.763365	0.829282	0.465107	2.05923	0.0114387	0.0743555	0.0410133	0.117299	0.215027
PADI1	p53			p53	0	0	0	0	0	0	0	0	0	0	0	27.0694	8.10127	8.9997	22.9242	202.32	0.0838346	0.403868	0.112119	0.644966	0.0350805
TOP1MT	p53			p53	1	7.12215	7.1438	7.04502	7.17235	7.0481	7.12016	7.1296	6.94887	0	7.13393	10.9316	12.0711	10.6848	12.2932	8.68446	8.78192	15.8818	16.8126	6.05243	7.12209
YY2	p53			p53	0	0	0	0	0	0	0	0	0	0	0	1.28813	0.804144	0.798222	1.25083	0.776184	1.87489	2.39957	1.58933	0.870854	1.22918
ZIC3	p53			p53	0	0	0	0	0	0	0	0	0	0	0	0.00116202	0	0.0104582	0	0	0	0	0	0	0
TCF4	p53	p63		p53 p63	1	7.29885	7.22678	7.34703	7.25021	0	0	7.07583	6.95404	6.85579	7.09897	14.9969	10.6155	11.6025	14.1321	4.56682	14.1079	24.3578	24.4394	7.36561	23.7844
SRPK1	p53			p53	1	7.12938	7.15574	7.10841	7.25288	7.13053	7.22978	0	7.77994	7.05927	7.06961	23.4738	32.6587	34.8008	24.854	27.9805	17.1189	16.3724	17.3676	20.3195	19.7914
SAFB	p53	p63		p53 p63	1	7.22686	7.23015	7.13898	0	0	7.24721	7.23366	7.07915	0	7.24316	97.467	96.2735	99.4369	94.0947	64.1933	116.242	124.113	121.315	66.1199	95.4144
SAFB2	p53			p53	1	7.26238	7.27216	0	0	7.30161	7.28412	7.3074	7.023	0	0	54.284	35.4644	35.098	61.9788	27.6974	86.6023	79.0803	79.4611	34.9507	48.2233
MAPKAPK5	p53			p53	1	0	0	0	0	0	7.12275	7.13056	0	7.10856	7.12004	10.691	11.1149	11.5688	9.94681	7.04445	12.0066	12.2944	12.8517	8.63356	10.7576
KDM6A	p53			p53	0	0	0	0	0	0	0	0	0	0	0	17.7938	17.9027	18.0728	22.1228	10.5876	20.8175	21.1911	23.307	11.9556	14.1874
ABCE1	p53			p53	1	7.36288	7.40378	7.24465	7.40083	7.43005	7.51978	7.43109	7.09011	0	0	32.6002	31.4791	29.8967	35.5768	35.0988	36.7716	34.3899	35.1256	25.5553	29.5081
CELA2B	p53			p53	0	0	0	0	0	0	0	0	0	0	0	0.237508	0.113696	0.10335	0.224658	0.250714	0.293043	0.366	0.286618	0.142944	0.356549
TCEAL1	p53			p53	1	7.329	7.26672	7.25984	0	7.09675	7.10928	7.06751	6.98222	7.23646	7.29827	102.777	25.1659	24.8191	92.3019	24.4822	238.627	252.31	188.112	22.8928	56.2825
BRD7	p53			p53	1	7.13541	0	7.0968	0	0	7.21982	7.22223	0	0	7.21674	27.6801	28.6931	28.5312	28.9793	28.3074	27.8919	31.9406	28.3273	20.3776	26.0721
HERC5	p53			p53	0	0	0	0	0	0	0	0	0	0	0	9.21619	2.71213	3.28888	8.51141	2.02715	15.0753	20.6965	17.1793	4.34989	9.10511
SRC	p53			p53	0	0	0	0	0	0	0	0	0	0	0	32.2592	17.8289	17.6571	41.9557	32.5036	42.6738	49.8164	46.2196	14.9971	26.6805
TP63	p53	p63	p73	p53 p63 p73	1	8.02737	8.05487	7.67872	7.74294	7.44852	7.71921	7.59986	7.25084	7.10619	7.07851	46.8562	138.846	115.666	77.8514	71.7905	0.289616	0.823349	0.797942	15.0302	0.610725
ZBTB33	p53			p53	0	0	0	0	0	0	0	0	0	0	0	11.236	16.1756	15.2131	10.3144	11.4072	8.51017	7.80852	8.81838	12.32	10.5568
GUCY1A3	p53			p53	0	0	0	0	0	0	0	0	0	0	0	6.91265	2.22747	2.99803	7.3073	1.96973	8.40534	8.18911	9.43802	6.88495	14.7939
COPS4	p53			p53	1	7.30893	7.31828	0	0	7.31458	0	7.18737	7.04102	7.30505	7.41626	26.3603	23.4935	25.2248	26.1398	20.8375	30.6694	36.0691	34.4266	18.4949	21.8875
BIRC6	p53			p53	1	7.15985	7.1763	7.15153	0	0	0	7.24798	0	7.24244	7.2808	16.0308	15.8536	16.8488	15.9048	12.5111	17.8127	16.98	18.7082	13.1314	16.527
FBXW11	p53			p53	0	0	0	0	0	0	0	0	0	0	0	25.8145	19.9544	21.2022	28.406	27.3127	29.4466	29.174	29.2728	19.1716	28.3903
TFAP2B	p53			p53	1	6.81304	6.84987	0	6.91996	6.8367	6.76291	6.70059	6.69633	8.54326	8.31159	2.5969	6.45773	6.57497	0.184201	5.33719	0.0171621	0.259413	0.169165	4.35846	0.0138293
KLF5	p53			p53	1	9.82883	9.59977	8.29477	8.70768	9.39243	9.80253	9.99408	9.04567	7.94648	7.66976	134.91	290.147	283.265	202.47	302.778	11.2826	9.59473	9.43036	77.5241	27.6992
RBBP6	p53			p53	1	0	0	7.31303	7.43401	7.52836	7.63184	7.74513	8.29602	0	7.56142	28.3918	29.1687	27.6454	24.8043	17.5952	39.4456	35.6507	34.1328	18.4439	28.6396
PLCG2	p53			p53	1	6.91272	6.9297	6.92789	6.92175	0	0	6.93633	6.88785	0	6.97529	5.89267	4.28053	4.81237	4.97508	3.23065	7.30307	4.815	5.98955	5.93258	11.6952
CRK	p53			p53	1	7.47921	7.49705	7.3041	7.4136	0	7.47574	7.43951	7.26499	0	0	42.7176	33.6112	35.5065	43.1747	37.9166	53.4596	43.0474	44.4935	34.281	58.9676
APPL1	p53			p53	1	7.52682	7.53763	7.40995	7.49925	7.57145	7.56521	7.50858	7.25994	7.34467	7.39663	24.3964	22.1265	23.6783	26.3093	21.2394	27.2588	29.7787	29.8845	19.1562	20.1363
ZBTB17	p53			p53	0	0	0	0	0	0	0	0	0	0	0	25.4396	20.5313	21.0177	27.4084	19.3129	25.9702	31.915	32.1801	18.8247	31.7965
UBE2Q1	p53			p53	0	0	0	0	0	0	0	0	0	0	0	44.1993	42.8493	45.0939	43.5926	37.8358	48.8804	46.8051	47.6614	33.1699	51.9052
OFD1	p53			p53	1	7.16001	7.21788	7.35391	7.2482	7.24234	7.17977	0	0	7.05309	7.00578	28.1555	20.0518	18.0225	30.456	18.6138	44.021	35.989	39.8428	21.3298	25.0725
SSX2IP	p53			p53	1	0	7.09123	0	7.09494	0	7.12164	7.01542	6.94365	7.07721	7.09897	4.31431	3.77543	3.40048	4.75942	4.12129	5.39118	4.27302	5.60769	4.45992	3.04037
CEP120	p53			p53	0	0	0	0	0	0	0	0	0	0	0	11.2761	6.19978	6.55733	10.3996	4.96411	17.6518	17.3793	19.5557	7.86625	10.9113
CEP152	p53			p53	0	0	0	0	0	0	0	0	0	0	0	2.95764	2.44451	2.34934	3.63534	2.92724	3.07587	2.90177	2.83465	3.01934	3.43069
SPICE1	p53			p53	0	0	0	0	0	0	0	0	0	0	0	9.08315	7.49751	7.10459	10.7707	5.72818	8.71471	11.6738	13.6688	9.44415	7.1459
CEP128	p53			p53	0	0	0	0	0	0	0	0	0	0	0	1.60976	1.8638	1.77387	1.69824	1.07198	2.1238	1.43774	1.87435	1.27403	1.37001
CEP135	p53			p53	0	0	0	0	0	0	0	0	0	0	0	4.49957	3.10167	2.97946	4.46875	2.54051	5.51517	7.25529	7.65967	2.21236	4.76322
NINL	p53			p53	0	0	0	0	0	0	0	0	0	0	0	11.7498	4.00428	3.77283	17.6482	8.74567	10.7188	23.6052	21.5625	6.57908	9.11154
NIN	p53			p53	1	6.95519	6.95947	6.94298	6.97486	6.96665	7.0013	7.00298	6.98975	7.57616	7.3616	11.0506	11.0076	11.2048	11.5127	9.09039	11.7828	11.9062	11.8638	7.92928	13.1574
RPGRIP1L	p53			p53	0	0	0	0	0	0	0	0	0	0	0	1.63646	1.22538	1.21438	1.61428	0.829835	2.47547	2.0102	2.97445	1.11832	1.26581
HINFP	p53			p53	0	0	0	0	0	0	0	0	0	0	0	9.88289	9.32372	10.6442	10.2425	6.87993	12.3649	10.651	12.5956	7.78305	8.46114
RNF125	p53			p53	0	0	0	0	0	0	0	0	0	0	0	4.10102	4.87417	5.12909	3.49337	2.25149	4.85369	3.38674	4.07614	3.52648	5.31797
FOXO3	p53			p53	1	7.22471	7.23737	0	7.18253	7.10174	7.13254	7.12649	7.64728	7.42681	7.29322	41.0642	36.5689	41.1178	43.979	23.0888	43.9286	52.7323	46.1608	30.2437	51.7583
PPP2R5C	p53			p53	1	7.20722	0	7.09848	7.12075	0	0	0	0	0	7.32951	19.5126	17.9958	18.8186	18.3052	16.3836	20.3546	20.8564	23.052	15.9549	23.8927
BAX	p53			p53	1	7.04564	7.09188	7.02654	7.11615	0	7.14564	7.09097	6.95316	7.49465	7.39884	49.0892	35.296	37.1854	44.6925	43.1923	57.9384	52.3169	57.5102	33.6831	79.9876
PPP2R1A	p53			p53	1	0	0	0	7.50755	0	7.48032	7.37385	7.29544	7.62297	7.66094	99.9869	86.7699	93.0854	107.365	101.537	113.38	128.34	117.355	69.5634	82.4862
STK4	p53			p53	1	6.94277	6.95558	6.87797	6.93009	6.91274	6.94795	6.93503	7.22292	6.99981	7.04159	12.715	11.6864	13.4504	11.1305	8.1005	11.2223	12.3146	13.0703	9.16931	24.2905
CSNK1E	p53			p53	1	7.02072	7.02894	7.00996	7.01888	7.05699	7.01894	7.04051	7.64359	7.31702	7.17559	80.3692	70.938	83.5584	85.5623	47.198	90.4788	99.3091	103.938	55.7748	86.5658
TP73	p53	p63	p73	p53 p63 p73	0	0	0	0	0	0	0	0	0	0	0	3.76587	7.39215	8.182	5.32557	5.47928	1.5776	0.393654	0.386489	4.36077	0.795273
GLI1	p53			p53	0	0	0	0	0	0	0	0	0	0	0	2.76734	1.98476	1.71121	4.8228	0.227029	4.20219	4.24968	4.68591	0.652204	2.37031
NFATC1	p53			p53	0	0	0	0	0	0	0	0	0	0	0	6.81104	7.95874	8.26106	5.53119	1.75355	7.91812	6.70507	7.55555	4.77566	10.8404
SMARCA5	p53			p53	1	7.29593	7.36747	0	0	0	7.30957	7.25131	7.08863	7.42393	7.54103	29.7346	18.9928	19.5797	28.3642	21.0222	37.9968	38.6809	40.0663	26.0395	36.869
FBXW8	p53			p53	0	0	0	0	0	0	0	0	0	0	0	10.7908	9.74642	10.7115	10.3097	6.70415	11.9259	14.6818	13.8596	9.48659	9.69118
MOV10	p53			p53	0	0	0	0	0	0	0	0	0	0	0	39.3995	42.1937	37.4171	40.3494	25.0125	49.5224	38.8745	55.1767	27.023	39.0263
NPAS3	p53			p53	0	0	0	0	0	0	0	0	0	0	0	0.619148	0.175492	0.218974	0.555385	0.15662	1.2513	1.17952	1.429	0.402744	0.203296
PES1	p53			p53	1	0	7.08923	7.00775	0	0	7.11327	7.08163	6.94482	7.16798	7.18947	44.1995	47.7553	50.431	42.2304	40.6105	47.9842	47.9251	52.7078	31.2413	36.9099
POLRMT	p53			p53	0	0	0	0	0	0	0	0	0	0	0	37.7978	41.8043	44.7698	35.6531	26.5507	39.8877	42.8201	48.3267	26.5739	33.7935
RNASEL	p53			p53	0	0	0	0	0	0	0	0	0	0	0	7.56696	4.61301	4.46545	9.23915	6.14616	8.94486	9.79749	11.5565	5.89034	7.4497
RPA2	p53			p53	1	0	0	0	7.18883	7.34101	7.30611	0	7.04803	0	7.25963	43.3094	41.1279	40.841	43.1387	30.406	52.7467	51.9532	57.4983	31.3096	40.7636
RPL29P11	p53			p53	0	0	0	0	0	0	0	0	0	0	0	2.74172	3.3392	3.52953	3.34702	1.67701	2.68114	2.45955	2.99001	1.83549	2.81654
SMG5	p53			p53	0	0	0	0	0	0	0	0	0	0	0	65.2355	65.6786	67.7497	60.1145	61.0783	75.9962	63.1867	68.0037	48.1093	77.2023
FOXA3	p53			p53	0	0	0	0	0	0	0	0	0	0	0	0.349038	0.0715	0.0655425	0.0938802	0.0867624	0.0579643	0.107994	0.138785	2.2811	0.237818
FOXB1	p53			p53	0	0	0	0	0	0	0	0	0	0	0	0.00521207	0.00756055	0.00977388	0	0	0.0148251	0	0.00577416	0	0.00897496
FOXC1	p53			p53	1	6.79328	6.83039	7.03453	7.14352	7.22926	6.80419	6.79439	7.18038	6.83271	6.79473	16.5969	17.1625	17.5555	8.53238	5.47223	11.8897	8.42418	11.186	63.8635	5.28649
FOXG1	p53			p53	0	0	0	0	0	0	0	0	0	0	0	0.0381785	0.0181142	0.0179262	0.0338674	0.0859759	0.0684032	0.0361453	0.0440376	0.0136166	0.0255202
FOXJ3	p53			p53	0	0	0	0	0	0	0	0	0	0	0	30.0119	29.4821	30.8289	29.2913	17.2989	30.7954	41.8043	39.8631	21.1022	29.6408
FOXK1	p53	p63		p53 p63	0	0	0	0	0	0	0	0	0	0	0	11.989	13.5498	13.3056	10.8858	8.40792	14.6889	13.0174	13.8568	6.44539	13.7433
FOXK2	p53	p63		p53 p63	0	0	0	0	0	0	0	0	0	0	0	18.0074	20.9809	20.5981	16.9035	16.2186	17.4526	18.6952	20.6415	12.3952	18.1813
REV1	p53			p53	1	7.30388	7.29111	7.12825	7.11573	7.08202	7.19355	7.14155	7.05126	7.22088	7.25742	29.7984	24.4374	24.9543	33.9292	21.968	40.6069	33.4613	38.4459	21.9599	28.4224
HSP90B1	p53			p53	1	8.13809	8.18806	8.23207	8.17561	7.98438	8.00528	7.8492	7.67691	8.27109	8.46654	371.218	203.527	194.825	329.609	232.444	513.007	460.114	530.852	356.901	519.684
BRINP1	p53			p53	0	0	0	0	0	0	0	0	0	0	0	0.528724	0.139895	0.141255	0.160972	0.328984	0.0810727	0.688593	1.06546	0.807663	1.34462
FOXN1	p53			p53	0	0	0	0	0	0	0	0	0	0	0	18.1261	58.3294	64.301	16.5891	23.2332	0.0349348	0.0907416	0.0523034	0.374641	0.129674
FOXP1	p53			p53	1	7.26566	7.3217	7.57785	7.11174	7.23865	7.10906	7.0103	7.05936	6.98344	6.90783	12.0854	7.93479	9.38609	13.6296	8.94536	12.8421	11.5361	11.917	14.225	18.3526
FOXQ1	p53			p53	0	0	0	0	0	0	0	0	0	0	0	19.8843	43.1662	44.9013	28.9648	16.0744	0.716661	0.456518	0.646363	36.455	7.57717
FOXS1	p53			p53	0	0	0	0	0	0	0	0	0	0	0	3.66193	1.23559	1.6466	2.73419	1.14367	4.51006	4.33697	8.71301	0.958584	7.67872
TFIP11	p53			p53	0	0	0	0	0	0	0	0	0	0	0	18.5321	20.3727	23.2738	17.0578	18.033	19.7754	17.2182	18.9883	13.8459	18.2235
ERN1	p53			p53	1	6.90119	6.91411	6.86955	6.90082	6.94182	6.9479	7.00387	7.27013	0	6.93169	18.9307	12.923	12.832	15.1408	8.93244	21.7154	26.8332	34.6991	16.7028	20.5972
DNMT3L	p53			p53	0	0	0	0	0	0	0	0	0	0	0	0	0	0	0	0	0	0	0	0	0
UHRF1	p53			p53	0	0	0	0	0	0	0	0	0	0	0	1.24381	1.38488	1.30197	1.54586	4.28358	0.343742	0.276586	0.392077	0.722206	0.943369
ELL3	p53			p53	0	0	0	0	0	0	0	0	0	0	0	13.7124	32.2446	35.2119	13.7514	13.4689	3.34791	6.82496	4.79549	9.36541	4.4014
E6	p53			p53	0	0	0	0	0	0	0	0	0	0	0	#N/A	#N/A	#N/A	#N/A	#N/A	#N/A	#N/A	#N/A	#N/A	#N/A
LAMTOR5	p53			p53	1	7.76351	7.7745	7.71413	7.80934	7.8008	7.81039	7.78004	7.74672	8.67102	8.69035	85.6953	71.6193	69.2666	89.6897	70.5005	92.6015	104.199	109.762	62.6343	100.985
TGM2	p53			p53	0	0	0	0	0	0	0	0	0	0	0	487.185	4.22526	5.73891	173.14	35.7268	489.384	1281.11	1536.66	17.7437	840.939
NAT10	p53			p53	0	0	0	0	0	0	0	0	0	0	0	28.3088	32.5684	34.7938	28.6964	24.1159	32.2371	29.9521	32.0167	19.4161	20.9826
CCND1	p53		p73	p53 p73	1	8.04676	7.87997	7.74096	8.60502	9.18114	9.231	9.41235	7.37418	7.76118	8.77202	59.8712	110.9	102.191	71.6884	96.5525	19.865	16.347	14.6563	44.5032	62.1373
USP24	p53			p53	0	0	0	0	0	0	0	0	0	0	0	20.3292	19.9809	21.3924	19.3595	13.9582	22.2832	23.3089	24.4597	17.4095	20.8105
GMPS	p53			p53	1	0	7.2518	7.13088	7.24727	7.24304	7.2987	0	7.05672	7.23537	7.23802	16.1216	15.255	15.9208	17.0872	12.1779	16.9064	21.9089	19.8281	12.4515	13.559
NR1I2	p53			p53	0	0	0	0	0	0	0	0	0	0	0	0.0716424	0.0256681	0.0304468	0.0553508	0.0293008	0.139318	0.0436929	0.113822	0.0796893	0.127493
TRIM65	p53			p53	0	0	0	0	0	0	0	0	0	0	0	23.7101	18.1696	19.4509	24.6626	18.0515	25.8159	32.1424	32.5627	17.6284	24.9066
BCL2L12	p53			p53	1	7.00526	0	0	0	0	7.08841	7.03417	6.94181	0	0	15.6311	12.1531	12.0014	16.1028	15.4548	18.754	16.6676	19.3714	13.1932	16.9819
DGKZ	p53			p53	0	0	0	0	0	0	0	0	0	0	0	27.1426	26.6052	28.5396	25.7505	21.4184	26.6964	29.4481	33.1859	19.201	33.4383
CDK9	p53			p53	0	0	0	0	0	0	0	0	0	0	0	89.4751	64.337	63.6563	80.6182	49.6014	146.058	110.398	146.158	47.041	97.4079
CDKN1C	p53			p53	1	0	7.00161	6.9359	6.91875	6.92591	6.9799	6.98338	0	7.27218	7.15648	63.7255	24.4032	30.2375	64.8468	25.2403	107.955	134.165	118.114	24.1587	44.4086
HBB	p53			p53	0	0	0	0	0	0	0	0	0	0	0	219.869	32.323	40.7533	145.314	54.8749	151.57	109.739	99.9227	43.4818	1300.84
EEA1	p53			p53	1	7.21787	7.21447	7.2223	7.29555	7.31153	7.373	0	7.51611	7.7492	7.54225	14.6423	13.9829	15.6789	18.3271	16.1453	12.7612	17.4892	15.6664	9.30564	12.4238
GLTSCR2	p53			p53	1	10.3754	10.2662	10.1341	10.1368	9.83243	9.93923	10.1293	8.46166	9.16336	9.45453	671.302	765.514	780.151	633.434	325.557	722.133	1064.65	972.467	437.569	340.24
LRRK2	p53			p53	0	0	0	0	0	0	0	0	0	0	0	10.3593	3.49876	3.81292	11.7003	6.61593	10.0266	11.6019	11.1659	5.14011	29.6712
POLI	p53			p53	0	0	0	0	0	0	0	0	0	0	0	12.3175	7.89217	7.12456	12.4244	5.15427	17.9244	18.9187	21.0712	8.70471	11.6435
ATXN3	p53			p53	1	7.06109	7.09012	0	0	0	7.09075	7.08078	7.26654	7.1749	0	4.29368	4.9035	5.1456	4.16932	2.38397	5.25835	4.70023	5.09228	3.02087	3.96903
USP15	p53			p53	1	7.23752	7.24251	7.10774	7.20735	0	0	7.36213	7.52991	7.22018	7.17621	10.2691	11.4192	12.1505	10.05	7.88053	10.2738	9.11639	9.31833	7.1777	15.0356
CYLD	p53			p53	1	7.14281	7.1443	7.01745	7.10479	0	7.2161	7.28745	0	7.14365	7.09628	17.2116	17.6445	16.7512	18.7116	14.1832	16.7613	18.1844	17.5929	13.8094	21.266
USP21	p53			p53	0	0	0	0	0	0	0	0	0	0	0	38.3867	35.0747	34.8824	38.0547	25.8238	54.4391	49.7605	52.5153	24.5662	30.3634
STAMBP	p53			p53	1	0	0	7.00499	7.07598	0	7.11351	0	7.02543	7.15992	7.25045	14.2404	14.6591	14.9262	15.6417	14.0929	14.6772	16.6628	15.4387	11.7559	10.3089
NGFR	p53			p53	0	0	0	0	0	0	0	0	0	0	0	22.9394	23.7303	26.969	20.2065	8.88633	28.5331	20.9053	35.8893	36.9973	4.33771
HYPK	p53			p53	0	0	0	0	0	0	0	0	0	0	0	4.06455	3.72558	3.53841	4.1824	2.2517	4.61122	2.97985	4.37255	4.2012	6.71802
TRAF6	p53			p53	0	0	0	0	0	0	0	0	0	0	0	9.51239	8.8332	9.42911	10.156	7.18045	11.6169	9.01121	10.4663	7.11892	11.7994
SMG7	p53			p53	0	0	0	0	0	0	0	0	0	0	0	33.1192	34.3334	36.5307	32.294	27.5123	33.3499	36.2575	39.3512	26.191	32.2526
BECN1	p53			p53	1	7.0861	7.0857	7.05705	7.04935	7.04354	7.06357	7.07007	0	7.2009	7.23948	41.2142	36.2896	40.9177	41.4961	39.1149	43.2383	41.9053	44.0458	42.216	41.7042
TBPL1	p53			p53	1	7.1573	7.15655	7.07082	0	0	7.12757	7.14027	0	0	0	10.1766	8.36012	8.21416	11.3234	7.25852	12.88	11.9901	13.6837	6.55026	11.3289
MSI2	p53			p53	1	6.98579	7.04404	7.15805	6.98948	6.98482	6.94986	6.91556	6.85193	7.1346	7.47939	12.0224	9.24972	9.04484	10.8836	7.96222	15.727	11.7491	15.5032	17.1619	10.92
OTUD1	p53			p53	1	7.04098	0	6.951	6.95342	6.92682	6.98065	6.97214	7.05749	7.04323	0	21.8624	32.0886	34.3597	16.0728	11.1538	20.8852	19.8346	22.503	10.7511	29.1128
FBXW7	p53	p63		p53 p63	1	8.85721	8.6345	7.65549	7.76809	7.59492	8.30125	8.18047	7.54122	7.36123	7.54112	19.42	47.6613	45.325	12.3375	11.5929	11.8332	10.6975	11.7095	10.4398	13.1832
FAM111A	p53			p53	1	0	7.07862	6.99741	7.0699	7.00814	7.02197	7.02386	0	7.12062	6.98188	24.4802	17.5935	16.2418	23.8125	12.9492	23.0185	29.7914	34.9788	23.3611	38.5747
GPR156	p53			p53	0	0	0	0	0	0	0	0	0	0	0	0.461276	0.18623	0.303374	0.360337	0.105513	1.3842	0.648272	0.927903	0.0981963	0.137457
RORC	p53			p53	0	0	0	0	0	0	0	0	0	0	0	8.6122	19.2418	22.8694	3.18611	4.0879	1.48787	0.436969	0.625314	20.5474	5.02705
HOMER3	p53			p53	0	0	0	0	0	0	0	0	0	0	0	23.6699	25.3075	28.4485	24.3607	9.58453	17.4577	29.3736	34.5463	19.804	24.1465
HR	p53			p53	1	7.00377	7.02263	7.30746	7.24437	7.00271	7.03843	7.02668	7.3142	7.15893	7.0014	29.5755	102.235	94.5936	22.3334	31.6416	3.40537	2.58919	1.24007	6.56515	1.57619
SV40gp6	p53			p53	0	0	0	0	0	0	0	0	0	0	0	#N/A	#N/A	#N/A	#N/A	#N/A	#N/A	#N/A	#N/A	#N/A	#N/A
Capn2	p53			p53	1	6.94816	0	0	7.19517	0	6.90071	6.78949	6.83089	7.58945	7.38624	108.79	35.5487	47.8328	124.024	103.44	127.968	133.167	110.002	145.515	151.616
AIPL1	p53			p53	0	0	0	0	0	0	0	0	0	0	0	0.00740417	0.0101937	0.00901456	0.009779	0.0140865	0.00849363	0	0.00754606	0	0.00752409
U14	p53			p53	0	0	0	0	0	0	0	0	0	0	0	#N/A	#N/A	#N/A	#N/A	#N/A	#N/A	#N/A	#N/A	#N/A	#N/A
DACH1	p53			p53	0	0	0	0	0	0	0	0	0	0	0	3.2042	2.04561	1.76936	5.35764	0.670659	2.02126	3.43915	5.57735	0.992931	6.9638
DLST	p53			p53	1	7.03497	0	7.01384	0	7.13047	0	7.03623	6.97125	7.09045	7.12862	108.734	108.866	116.072	106.03	95.7342	107.198	123.242	136.351	77.7717	107.342
PDHA1	p53			p53	1	7.08694	7.10694	7.06963	0	7.47388	7.21922	7.14682	7.09818	7.34328	7.39496	43.4866	36.7448	34.9875	44.4811	41.9152	48.3939	46.6105	49.9753	47.51	40.7613
RBPJ	p53			p53	1	7.34404	7.40231	7.89322	7.35114	7.20046	7.23133	7.19461	7.08738	7.30234	7.26448	36.1574	31.5444	33.6142	31.5809	17.1662	42.1992	56.0305	45.4912	22.8518	44.9383
B1R	p53			p53	0	0	0	0	0	0	0	0	0	0	0	#N/A	#N/A	#N/A	#N/A	#N/A	#N/A	#N/A	#N/A	#N/A	#N/A
CETP	p53			p53	0	0	0	0	0	0	0	0	0	0	0	0.700244	0.384117	0.491801	0.348312	0.187495	0.396103	0.549462	0.64414	0.358989	2.94178
ACKR3	p53			p53	0	0	0	0	0	0	0	0	0	0	0	43.4529	43.9819	47.4886	57.3123	24.4114	78.1857	43.8764	38.0458	20.239	37.535
RAB7A	p53			p53	1	7.65908	7.64619	7.49176	7.55883	7.58474	7.63742	7.6424	0	9.43299	9.66291	254.669	245.868	263.779	262.898	254.664	243.952	264.698	263.614	196.708	295.839
SLC9A9	p53			p53	0	0	0	0	0	0	0	0	0	0	0	12.7129	12.2938	12.9336	15.5048	14.1182	14.6202	16.1358	11.5055	5.83547	11.4685
STARD10	p53			p53	1	0	0	7.07345	0	0	7.22766	7.3338	0	7.09942	7.09125	47.8616	53.2898	56.0966	40.7517	37.1788	33.4097	39.3491	62.698	69.6679	38.3126
UBE2V2	p53			p53	1	0	0	0	7.47126	7.48	7.54713	7.50949	7.28292	0	7.47816	13.8292	10.6211	9.66466	16.2913	15.8859	17.575	17.3311	16.3027	8.64317	12.1477
ZNF679	p53			p53	0	0	0	0	0	0	0	0	0	0	0	0	0	0	0	0	0	0	0	0	0
ZNF839	p53			p53	0	0	0	0	0	0	0	0	0	0	0	6.66263	8.18461	8.34315	5.74571	4.23875	7.79253	6.28363	7.52573	5.88586	5.96368
HEY1	p53			p53	1	6.80604	6.80933	6.81013	6.81851	6.81654	6.82655	6.82856	6.81448	7.58592	7.60601	7.75008	4.21784	5.4708	6.69338	3.11569	5.02323	3.07794	5.41095	12.1133	24.6276
TRIM45	p53			p53	0	0	0	0	0	0	0	0	0	0	0	7.19904	5.3546	4.53667	7.52727	2.2752	15.2569	9.44347	12.0001	5.29361	3.10355
PARK2	p53			p53	0	0	0	0	0	0	0	0	0	0	0	1.82116	2.51209	2.84143	1.42489	0.669651	2.28335	1.72845	2.18372	1.36466	1.38218
YWHAB	p53			p53	1	8.35927	8.36135	7.84624	8.27132	8.35059	8.50485	8.48383	8.2126	8.87607	8.93491	165.219	154.42	166.554	170.625	190.129	160.394	182.648	162.67	117.636	181.899
USP3	p53			p53	1	7.20566	0	7.05034	0	7.0901	7.24861	7.28964	0	7.08623	7.09285	13.9431	13.9913	14.3448	13.5482	8.55366	15.3876	17.9604	14.7521	10.5963	16.3532
NDRG4	p53			p53	0	0	0	0	0	0	0	0	0	0	0	19.6431	19.5931	22.6239	71.3437	20.509	8.3399	3.19794	2.42451	3.16208	25.5935
CFTR	p53			p53	0	0	0	0	0	0	0	0	0	0	0	1.85426	1.31394	1.79176	0.104084	0.329108	0.687439	0.0827497	0.103486	9.91875	2.35699
PPP2CA	p53			p53	1	7.71662	7.64541	7.3914	7.50502	7.46387	7.65624	7.65601	7.94625	7.54975	7.56568	57.4123	66.793	67.8415	59.121	65.7151	55.9137	57.2628	48.7688	39.0512	56.2432
PHC3	p53			p53	0	0	0	0	0	0	0	0	0	0	0	9.97446	8.8372	8.69544	10.0862	5.18859	12.5724	11.7032	11.769	9.01038	11.9077
HIF1AN	p53			p53	0	0	0	0	0	0	0	0	0	0	0	11.393	12.3842	14.4352	10.0642	9.43023	12.187	11.5234	12.546	9.28784	10.6785
EGLN3	p53			p53	1	7.17958	0	6.91435	7.28036	6.92564	7.18127	0	7.98889	6.8948	7.37529	16.5684	53.2977	58.961	8.67929	10.1623	3.74783	1.67969	3.60372	4.86511	4.11881
RIPK4	p53			p53	1	7.15422	7.13314	7.00733	7.05453	7.27466	7.12855	0	0	7.27744	6.91371	25.2794	32.3271	35.8324	33.8177	94.4784	2.28963	0.385817	0.426829	19.7361	8.22065
MAPK6	p53			p53	1	7.37822	7.35032	7.19529	7.1851	7.17674	7.41344	7.40833	7.43326	7.15469	7.16318	24.6744	34.9334	28.7471	38.482	36.5627	11.3973	20.1871	16.9756	19.654	15.1305
PAK4	p53			p53	0	0	0	0	0	0	0	0	0	0	0	22.5136	21.2539	24.6285	22.1409	22.3716	18.613	21.1999	23.2455	19.9298	29.2392
ZBTB49	p53			p53	0	0	0	0	0	0	0	0	0	0	0	6.71545	5.50064	6.20283	6.78873	3.86658	7.43347	10.3899	9.67143	5.27806	5.30741
NEURL4	p53			p53	0	0	0	0	0	0	0	0	0	0	0	27.0173	22.4469	24.4116	26.5988	16.3869	35.8543	35.7091	39.7312	19.6313	22.3855
USP28	p53			p53	0	0	0	0	0	0	0	0	0	0	0	11.4763	6.50212	6.97919	12.5739	8.41477	13.6077	15.6103	18.0788	11.6262	9.89396
REL	p53			p53	1	8.11492	8.11798	7.31473	7.66	0	7.89337	7.88437	7.70951	7.70618	7.4083	5.63784	8.21986	8.29799	5.52769	4.24626	4.14032	3.61042	3.84974	4.12602	8.7223
LARP7	p53			p53	1	0	7.43153	7.47882	0	0	7.37401	7.34568	0	7.44781	7.54392	29.6418	22.4392	20.97	33.3514	25.4239	35.735	37.7367	38.3498	24.0836	28.6868
EAF2	p53			p53	0	0	0	0	0	0	0	0	0	0	0	2.32126	0.90819	0.760772	2.26914	2.02936	2.21496	2.14909	2.96197	4.2394	3.35845
PRKAB2	p53			p53	0	0	0	0	0	0	0	0	0	0	0	26.89	24.4298	26.0036	32.1564	11.4157	36.0457	38.5635	37.8959	13.6094	21.8897
FAM188B	p53			p53	0	0	0	0	0	0	0	0	0	0	0	#N/A	#N/A	#N/A	#N/A	#N/A	#N/A	#N/A	#N/A	#N/A	#N/A
BBC3	p53			p53	1	7.87698	7.70027	7.20958	7.46137	7.55624	7.72308	7.86702	7.45371	8.09806	7.89207	9.15364	13.534	13.2142	5.77604	2.36267	8.65942	5.33849	7.25768	9.77807	16.4622
C12orf5	p53			p53	0	0	0	0	0	0	0	0	0	0	0	#N/A	#N/A	#N/A	#N/A	#N/A	#N/A	#N/A	#N/A	#N/A	#N/A
GLS2	p53		p73	p53 p73	0	0	0	0	0	0	0	0	0	0	0	1.69479	3.06034	2.63711	1.4891	2.11995	1.26618	1.16211	1.11956	1.45333	0.945449
PELP1	p53			p53	0	0	0	0	0	0	0	0	0	0	0	31.1057	27.5795	28.7082	32.2235	22.7269	40.0336	40.3036	41.4053	21.1947	25.7764
UBE2L3	p53			p53	1	7.7334	0	7.58969	0	7.61139	7.82544	7.71564	0	7.92649	8.00305	58.8868	49.2257	50.2536	60.6331	64.59	66.3181	63.9416	69.5268	45.1251	60.3674
NAP1L1	p53			p53	1	0	9.12306	9.64275	9.16617	8.2722	8.74126	8.13101	7.46733	9.54458	9.38686	63.6556	34.0134	32.221	65.2528	32.6559	82.7091	98.1966	101.437	37.3696	89.0449
ANXA1	p53			p53	1	10.6673	10.8975	10.0664	9.66341	10.5348	10.2066	9.80481	8.26325	8.0913	7.39698	611.309	152.727	118.533	697.907	3639.13	140.461	117.882	85.5959	288.568	260.973
PPARG	p53			p53	0	0	0	0	0	0	0	0	0	0	0	8.86239	4.71791	6.02375	9.38434	5.03297	7.89623	14.1074	8.17698	4.96582	19.4561
Mnda	p53			p53	1	6.75699	6.74233	6.74764	6.75405	6.75201	6.74899	6.74699	6.74594	6.76183	6.73516	7.22532	1.74366	2.29973	2.44844	1.79231	3.27749	2.04779	3.03836	3.76674	44.6134
RUNX3	p53			p53	1	6.72013	6.72359	6.71821	6.71819	7.02537	6.72951	6.72217	6.74313	7.4888	7.16445	7.45944	13.621	17.0963	2.3823	2.90167	3.29271	2.45987	3.12676	6.34595	15.9084
E2	p53			p53	0	0	0	0	0	0	0	0	0	0	0	#N/A	#N/A	#N/A	#N/A	#N/A	#N/A	#N/A	#N/A	#N/A	#N/A
SUB1	p53			p53	1	0	8.4218	7.90066	8.45564	8.16664	8.45523	8.25383	8.51656	8.16405	8.28544	41.8004	34.1535	29.8554	41.7634	39.0172	51.6433	48.828	49.9148	31.8867	49.1411
PBK	p53			p53	1	6.8989	6.8934	0	6.92909	6.90341	7.05602	6.90344	0	6.89957	6.89442	1.94991	2.18891	2.04741	2.89083	8.85022	0.167902	0.177844	0.172225	0.541931	0.511953
PPIB	p53			p53	1	7.67658	7.7255	7.72805	0	7.65087	7.66383	7.5559	7.42999	8.11121	8.27031	424.585	231.186	254.98	419.847	327.521	497.019	571.701	659.597	371.939	487.473
CASP3	p53			p53	1	7.22692	7.2532	7.09841	0	7.09496	7.17512	7.16852	7.00813	0	7.07357	19.8018	15.8995	14.5263	21.495	32.09	19.9533	16.3761	18.1023	18.6062	21.1677
LDB3	p53			p53	0	0	0	0	0	0	0	0	0	0	0	8.69438	2.78421	4.50039	8.79326	3.48625	25.2466	13.8504	12.2304	2.57812	4.77981
XPO1	p53		p73	p53 p73	1	0	7.39223	7.30332	0	0	7.48224	7.38176	7.17879	7.42985	7.30983	41.0574	35.0677	31.9152	40.3526	31.0193	53.3068	58.0763	58.874	23.118	37.7865
CSNK2A2	p53	p63		p53 p63	0	0	0	0	0	0	0	0	0	0	0	35.7365	61.6063	73.7229	26.4956	21.0538	27.3572	29.9949	31.484	20.6516	29.2624
NUAK1	p53			p53	1	0	7.13137	7.30318	7.0679	7.15541	7.20253	7.22162	0	6.95376	6.92515	18.5737	22.107	25.6128	16.4963	3.20248	25.6504	24.931	24.1778	5.56046	19.4253
TSPY1	p53			p53	0	0	0	0	0	0	0	0	0	0	0	0	0	0	0	0	0	0	0	0	0
E2F1	p53			p53	0	0	0	0	0	0	0	0	0	0	0	5.1552	7.67326	7.49624	4.66272	8.38879	3.33074	2.92639	2.97735	2.56498	6.37629
CDK4	p53			p53	1	7.24011	0	0	0	7.2025	7.38912	7.21537	6.97148	7.74776	7.79216	67.137	52.0357	54.2807	68.1054	45.5566	85.1461	97.2264	100.996	40.446	60.4405
USP49	p53			p53	0	0	0	0	0	0	0	0	0	0	0	4.56514	4.06897	4.33261	4.28506	2.21424	5.55683	6.69179	6.85385	2.55344	4.5295
TOPBP1	p53			p53	1	7.09909	7.12084	0	7.09592	7.04047	7.1547	0	6.98702	0	7.05287	14.8303	15.9477	15.6185	15.8228	14.3255	14.4867	15.2586	15.2708	12.4708	14.2713
UL122	p53			p53	0	0	0	0	0	0	0	0	0	0	0	#N/A	#N/A	#N/A	#N/A	#N/A	#N/A	#N/A	#N/A	#N/A	#N/A
LACTB	p53			p53	1	7.11661	7.09935	6.96381	7.06148	0	7.1188	0	0	7.2232	7.18166	11.0964	10.1718	11.2142	10.2067	8.86945	9.75087	10.0997	10.3298	8.64971	20.5757
POLR2A	p53			p53	1	7.13404	0	7.05984	7.10426	0	7.2197	7.22324	0	0	7.1949	106.308	101.066	117.664	111.916	116.429	102.211	129.484	119.959	78.9716	79.0704
NTHL1	p53			p53	0	0	0	0	0	0	0	0	0	0	0	14.3317	9.69324	9.78769	14.8722	9.69316	17.5968	21.6368	21.465	9.45282	14.7877
EIF3F	p53			p53	1	8.65531	8.80626	8.54239	8.91364	8.6427	8.94941	8.93923	8.52656	8.57957	8.55511	68.7552	77.7249	83.3113	64.4504	47.5855	76.7349	97.136	80.0751	41.9705	49.8081
HNRNPA0	p53			p53	1	9.04438	8.9752	8.65014	8.57732	8.6082	8.79477	8.81608	7.84717	9.11564	8.82001	43.1089	36.45	35.279	41.9306	32.3445	58.6	54.64	59.9727	25.405	43.3583
NUP88	p53			p53	1	7.09382	7.09732	7.0163	0	0	7.12971	7.12024	6.97581	0	7.03081	22.5678	22.258	22.7065	24.0849	22.9794	24.1854	24.1257	22.6884	20.2234	19.8589
NUP155	p53			p53	0	0	0	0	0	0	0	0	0	0	0	7.79711	8.90158	10.1413	8.12284	6.62958	8.1315	7.94559	8.02882	5.77077	6.50197
SF3B1	p53			p53	1	8.15199	8.20211	7.96658	7.99283	0	0	8.00787	7.56665	8.17903	8.10472	159.266	122.336	118.166	156.527	92.6994	183.617	226.585	245.186	134.309	153.967
SEC24D	p53			p53	0	0	0	0	0	0	0	0	0	0	0	21.599	8.12539	9.67099	20.4172	9.93075	27.263	37.4581	33.8963	19.8952	27.7339
EIF3H	p53			p53	1	8.86956	8.9174	9.13482	9.15375	9.10902	8.87389	0	8.0979	8.54508	8.61271	88.0177	76.9096	71.481	101.256	76.7643	95.7402	118.002	113.691	67.6119	70.7029
TAB1	p53			p53	0	0	0	0	0	0	0	0	0	0	0	27.3697	24.1954	26.1231	27.05	16.9164	34.6804	40.3312	38.8579	17.427	20.746
EIF3L	p53			p53	1	8.94791	8.91213	9.12911	9.19939	9.15598	8.93105	8.97562	7.90599	8.61712	8.92825	206.624	222.669	234.194	207.486	141.763	238.806	252.414	263.148	154.539	144.594
SEC13	p53			p53	1	7.12771	7.17883	0	7.18524	0	0	7.16287	0	7.34964	7.35934	84.8127	71.5585	76.5032	81.8191	73.6892	88.9553	96.0123	101.049	80.2469	93.4806
SEC31A	p53			p53	1	7.21786	0	7.34358	0	0	7.21521	0	0	0	7.30272	74.8249	53.4897	60.1265	74.4196	51.8419	80.9313	109.812	105.65	66.088	71.0649
ZFYVE16	p53			p53	1	6.90958	6.90438	6.95247	6.94662	0	6.93471	6.93802	0	7.17251	7.41698	17.2918	8.77303	9.07393	17.8038	8.92293	18.371	33.5414	32.0945	9.90363	17.1417
EIF3I	p53			p53	1	7.93921	0	7.81071	8.09508	0	8.14039	8.0603	7.64376	8.17485	8.13093	196.872	182.33	190.251	202.403	191.565	217.502	223.49	219.784	151.638	192.887
EIF3M	p53			p53	1	8.15574	8.22957	0	8.26107	0	8.1043	0	7.61196	7.96107	7.98015	37.9994	35.9056	34.9488	39.7173	33.0073	49.1694	46.1179	47.2947	25.2395	30.5942
TUBGCP2	p53			p53	1	0	0	0	7.13644	0	0	7.11634	7.04399	7.20672	7.20703	37.8368	36.7784	37.8328	36.6527	27.2676	43.8408	44.468	44.8045	29.2938	39.5924
EIF3E	p53			p53	1	10.2251	10.2731	10.2204	10.3909	9.87452	9.92523	9.91437	8.48269	9.1747	9.40369	190.327	153.999	137.413	203.533	147.589	218.091	289.069	293.598	131.444	138.205
EIF3G	p53			p53	1	0	8.1668	8.28252	8.24912	0	8.04949	8.00261	7.68994	8.0233	8.18002	260.177	251.396	263.543	251.466	156.804	303.906	365.681	337.195	195.92	215.684
EIF3B	p53			p53	1	7.11455	7.14247	7.04852	0	0	7.26676	7.23461	7.28313	0	0	130.539	157.19	161.048	123.615	131.856	144.928	126.439	136.141	95.1706	98.4603
SNRPA1	p53			p53	1	0	7.28996	7.18092	0	0	7.44679	0	0	0	7.30237	36.9133	39.5332	38.2134	36.3765	34.2426	39.2866	35.7008	37.0938	30.9577	40.8152
SCYL2	p53			p53	0	0	0	0	0	0	0	0	0	0	0	20.7303	18.3449	18.1871	22.1036	21.4824	20.1194	21.1195	21.2015	19.2117	24.8028
PTGES3	p53			p53	1	8.55779	8.52898	8.49785	0	0	8.63764	8.49987	7.89424	8.541	8.49563	158.904	122.466	117.516	175.616	139.114	191.628	220.315	207.511	99.6113	156.356
FKBP4	p53			p53	1	7.29995	7.32645	7.12419	7.31533	7.49501	7.43813	7.44896	0	0	7.54192	56.0449	59.7239	56.4032	62.425	71.3477	54.7326	58.8416	61.5437	44.9465	34.4399
PPID	p53			p53	1	7.04209	7.05867	0	7.10717	0	0	0	0	7.1255	7.17401	26.8967	25.1102	25.913	27.8292	23.853	30.6674	30.3723	34.328	21.3994	22.5974
TFPI2	p53			p53	0	0	0	0	0	0	0	0	0	0	0	3.85306	0.280318	0.416544	0.409621	0.657032	21.2105	1.41526	2.90696	1.81309	5.56823
DCTN2	p53			p53	1	7.37867	7.39978	7.59215	7.58333	0	7.46894	7.50532	7.33771	7.8838	7.89334	131.76	122.656	138.321	139.209	137.908	127.605	157.013	144.728	99.1434	119.257
DDX20	p53			p53	0	0	0	0	0	0	0	0	0	0	0	8.26351	6.73996	6.52306	7.88112	5.65235	11.5945	10.2607	11.6271	5.84016	8.25265
PPM1D	p53			p53	1	7.12326	7.10554	7.0225	7.04929	7.04692	7.10072	7.12071	0	7.05252	0	10.8645	6.7675	7.80418	11.0179	6.85332	16.0646	15.0981	16.306	7.05047	10.8185
TMEM173	p53			p53	1	6.9158	6.98881	7.02916	7.01382	6.85906	6.88225	6.85077	6.85404	7.10607	7.14487	75.8706	29.3557	36.2377	78.2987	37.8742	112.437	84.9074	113.79	50.5381	139.397
HIST1H2AB	p53			p53	0	0	0	0	0	0	0	0	0	0	0	0	0	0	0	0	0	0	0	0	0
MAML1	p53			p53	0	0	0	0	0	0	0	0	0	0	0	20.8854	17.154	19.3707	20.8975	14.2941	27.4844	27.4356	27.9052	14.0286	19.3983
RPS6KA2	p53			p53	0	0	0	0	0	0	0	0	0	0	0	26.8204	15.1002	20.7474	21.1953	14.0585	30.3863	25.8139	28.7987	18.0173	67.266
RPS6KA3	p53			p53	0	0	0	0	0	0	0	0	0	0	0	20.5358	16.7144	17.8872	18.0588	14.2116	25.4526	18.0125	18.7317	18.3368	37.4169
RPS6KA1	p53			p53	0	0	0	0	0	0	0	0	0	0	0	22.5023	22.6983	25.0804	15.1007	19.6764	9.90542	6.18754	9.67929	29.068	65.1242
TRIM25	p53			p53	1	6.98598	7.0131	6.92769	6.95079	6.97403	7.03219	7.03966	7.24774	6.93799	6.9498	32.7798	34.3225	33.7776	27.6805	30.2657	38.8558	30.7301	34.7166	15.3896	49.2802
HMGA2	p53			p53	0	0	0	0	0	0	0	0	0	0	0	0.0604901	0.0270212	0.0382163	0.0540267	0.0695728	0.102675	0.0768767	0.109062	0.0359912	0.0309692
APBB2	p53			p53	0	0	0	0	0	0	0	0	0	0	0	15.8505	10.9815	13.0677	14.9579	4.51535	21.0561	23.2404	23.4025	8.14386	23.2895
MYL6B	p53			p53	1	7.11563	7.17239	7.47322	7.31465	7.30571	7.11775	7.04079	6.98823	7.08931	7.12828	29.5627	19.743	20.2575	30.2362	20.7681	31.0604	55.2555	52.3205	17.0874	19.3353
CBLB	p53			p53	0	0	0	0	0	0	0	0	0	0	0	14.4729	8.52806	11.8533	13.4848	5.12306	21.2195	17.8319	20.5778	10.5146	21.1233
ZC3H7A	p53			p53	1	7.01015	7.0277	0	0	0	7.02913	7.01214	6.93164	7.11456	7.16664	27.8509	20.1254	21.8841	25.9788	12.6225	33.0822	38.8558	37.7922	22.1054	38.212
AATF	p53			p53	1	0	0	7.11095	7.16067	0	7.21845	7.1966	7.07309	7.22511	7.29019	41.7985	46.7314	51.6111	39.2712	29.0609	46.524	47.9334	48.0373	27.4344	39.5831
KLF9	p53			p53	1	7.40949	7.36173	0	7.16333	7.12313	7.28147	7.2092	6.99962	7.89226	7.34446	80.2168	66.7041	69.3714	64.6903	26.0841	170.461	68.5499	51.8908	58.0505	146.149
MRE11A	p53			p53	1	7.12014	7.14035	7.12134	7.1171	0	7.11737	7.07049	6.94963	0	7.04248	#N/A	#N/A	#N/A	#N/A	#N/A	#N/A	#N/A	#N/A	#N/A	#N/A
BCCIP	p53			p53	1	7.24072	7.24654	0	7.22802	0	7.29168	7.26388	0	7.1545	7.15638	19.4848	14.6099	13.9118	20.0942	16.8511	24.874	25.8247	24.3804	17.0135	17.8039
WHSC1	p53			p53	1	6.97036	0	6.9571	7.01208	0	7.07532	7.00704	6.90304	6.96032	6.95621	#N/A	#N/A	#N/A	#N/A	#N/A	#N/A	#N/A	#N/A	#N/A	#N/A
FBXO22	p53			p53	1	7.14016	7.1189	0	7.06666	7.04237	7.12146	0	0	7.0563	7.13425	6.57126	6.17346	7.31357	6.49079	5.15679	6.3988	7.41341	7.90736	6.20911	6.07803
AHNAK	p53			p53	1	8.87274	8.73262	8.23726	8.71007	9.1864	8.90684	9.12069	9.2393	9.25014	8.4207	333.783	385.735	409.211	405.123	322.314	312.799	384.874	341.91	175.256	266.826
LRPAP1	p53			p53	1	7.32806	7.32618	7.35262	7.25982	7.45059	7.29466	7.23337	7.14529	8.4895	8.70448	33.5724	22.4594	23.5095	29.331	18.3689	40.1976	40.7851	49.6701	37.1009	40.7287
MECOM	p53			p53	0	0	0	0	0	0	0	0	0	0	0	7.3184	1.61952	2.26546	7.74209	10.9966	8.04865	4.72171	8.93391	5.9538	15.5839
ZDHHC18	p53			p53	0	0	0	0	0	0	0	0	0	0	0	21.4865	19.8161	20.5552	21.2121	25.7612	19.6263	19.2748	21.0617	20.3085	25.763
ZDHHC23	p53			p53	0	0	0	0	0	0	0	0	0	0	0	3.91867	3.66261	4.04977	3.23794	2.73781	3.77626	2.59516	4.22368	6.49325	4.49156
BICD1	p53			p53	0	0	0	0	0	0	0	0	0	0	0	2.74579	0.841403	1.11798	2.29253	0.798366	5.31195	3.8642	5.55445	1.33849	3.59273
Klf4	p53			p53	1	9.8631	9.73806	8.69478	8.68304	9.61845	9.3543	9.70552	9.7704	8.7868	8.16607	213.829	626.916	527.626	163.142	115.559	86.155	136.589	80.2542	54.6201	133.6
CRBN	p53	p63		p53 p63	1	7.35053	7.37722	0	0	7.3949	7.25759	7.29108	7.21161	0	7.40196	25.8998	21.0965	21.5113	25.2606	14.268	32.7535	36.4995	33.8247	20.2524	27.6319
GYS2	p53			p53	0	0	0	0	0	0	0	0	0	0	0	1.09078	0.0358037	0.0544752	2.92278	5.4815	0.169297	0.491586	0.26746	0.179776	0.214349
VRK3	p53			p53	0	0	0	0	0	0	0	0	0	0	0	16.1805	13.1529	13.7007	16.3132	11.5529	18.5796	18.9699	21.0295	14.6099	17.7159
BRD4	p53			p53	1	0	0	7.16783	0	0	7.35369	7.32811	0	0	0	32.6012	34.9815	36.0931	32.9774	24.0635	32.7676	37.5016	38.5105	22.0835	34.4321
PRKAA1	p53			p53	0	0	0	0	0	0	0	0	0	0	0	34.172	23.0156	26.2433	32.4944	20.5941	47.614	41.5922	43.3128	32.6456	40.0364
RBCK1	p53			p53	1	7.33707	7.37056	7.24841	0	7.18244	0	7.25916	0	7.39428	7.25113	74.7554	55.0311	54.0947	80.1338	58.8671	87.7762	99.1125	95.8195	53.0327	88.9312
TRIM69	p53			p53	1	6.97581	0	6.95079	6.96392	0	7.02888	7.07062	7.08817	0	0	10.494	8.81414	8.80768	11.4999	9.23644	11.4492	10.8759	10.9861	6.73005	16.0468
SMYD3	p53			p53	0	0	0	0	0	0	0	0	0	0	0	4.26397	3.85451	4.24775	3.39569	2.16297	4.61957	5.38295	4.96393	3.12428	6.62406
TIAF1	p53			p53	0	0	0	0	0	0	0	0	0	0	0	5.11645	4.02762	3.76923	7.04202	5.12012	5.60172	6.20983	6.6267	3.2506	4.40019
UBE2D1	p53			p53	1	7.06519	7.06653	7.01319	7.04281	0	7.05866	7.07809	7.03508	7.18052	7.32677	15.2126	9.92575	9.44756	16.6467	16.3551	16.5098	18.6764	17.9861	11.4078	19.9583
PELI1	p53	p63		p53 p63	1	0	0	7.055	7.0741	7.09425	7.15509	7.15789	7.58679	7.34167	7.07121	38.4145	45.8044	41.6935	42.7533	52.5784	28.9106	30.2686	26.5507	26.7674	50.4036
PELI2	p53	p63		p53 p63	0	0	0	0	0	0	0	0	0	0	0	11.6588	9.66342	10.6794	9.04501	3.09213	16.2558	19.2484	16.6566	5.81994	14.4682
EPHA2	p53			p53	1	7.2174	7.20212	6.96108	7.03841	7.24251	7.2027	7.29383	7.40952	6.92796	7.03398	64.2307	61.9264	57.2861	101.357	197.596	34.84	30.6363	23.7486	38.7628	31.9229
NF2	p53			p53	0	0	0	0	0	0	0	0	0	0	0	11.6472	10.6275	10.8689	9.71897	12.0356	14.0211	11.6216	14.503	8.85535	12.5731
ARAF	p53			p53	0	0	0	0	0	0	0	0	0	0	0	56.2655	48.1777	49.778	49.7706	37.8411	65.2066	65.0751	71.2738	51.5355	67.7315
CBLC	p53			p53	1	7.02416	7.05883	6.97092	0	7.07984	7.15104	7.20941	7.17476	6.93657	6.9353	29.2546	71.3951	68.4324	37.8717	59.361	2.97408	0.243845	0.247909	20.3086	2.45678
MAP2K5	p53			p53	0	0	0	0	0	0	0	0	0	0	0	12.4702	12.8073	13.7302	11.5033	6.88005	15.0037	16.25	16.4631	8.60382	10.9904
AKT1	p53			p53	0	0	0	0	0	0	0	0	0	0	0	57.4136	38.1108	40.9593	55.254	41.6594	66.7854	70.8924	71.1202	51.6415	80.299
ARNT	p53			p53	0	0	0	0	0	0	0	0	0	0	0	45.1491	36.1996	40.1941	45.8489	22.3538	52.3061	70.0959	68.8074	24.1193	46.4169
CDK6	p53			p53	1	7.22052	7.23408	6.97262	7.22879	7.38723	0	7.13802	6.93487	7.12235	7.26182	8.42166	11.334	10.2786	8.968	5.96483	4.49377	9.84432	8.15658	9.23652	7.51836
CDKN2B	p53			p53	1	6.85844	6.86715	6.81082	6.92995	7.17648	6.92042	7.10554	7.49098	6.93226	6.8819	19.6301	21.8666	25.0551	39.6318	56.7197	3.70956	3.55767	2.94539	6.15375	17.0314
ERBB2	p53			p53	1	6.97202	6.98351	0	7.08759	0	7.00129	0	7.5564	6.91887	6.88345	79.0254	110.944	118.26	78.8119	113.101	47.8621	60.6121	50.0258	83.8325	47.7796
FGFR4	p53			p53	0	0	0	0	0	0	0	0	0	0	0	15.0595	2.0146	2.34539	4.55757	3.58861	5.16992	4.56841	5.61815	0.691726	106.981
LATS2	p53			p53	0	0	0	0	0	0	0	0	0	0	0	18.4545	11.386	14.701	18.0483	10.6331	25.3743	24.151	22.3565	11.3497	28.0909
MAP2K3	p53			p53	1	7.51867	7.48707	7.133	0	7.3098	0	7.45939	8.04695	7.15436	7.16799	47.8214	57.0841	61.8529	44.6631	58.1356	31.0362	28.3771	29.6932	44.9851	74.5657
MET	p53			p53	1	7.1831	7.18499	0	7.04242	0	7.03207	6.98492	6.94096	6.94723	6.92099	7.83285	9.42908	8.54253	8.06842	4.15663	5.1573	6.13077	6.56453	12.6726	9.77375
PDGFRA	p53			p53	0	0	0	0	0	0	0	0	0	0	0	48.1715	15.0192	19.2073	58.1685	15.5146	89.1068	56.0274	100.042	19.5416	60.9157
TEAD2	p53			p53	0	0	0	0	0	0	0	0	0	0	0	39.2377	11.7173	13.7419	35.0965	11.0669	64.6764	70.2877	76.1898	20.3131	50.0498
CLUAP1	p53			p53	0	0	0	0	0	0	0	0	0	0	0	7.94902	4.27543	4.41858	7.35766	3.25909	12.5939	13.0236	13.7455	6.54499	6.32239
BIRC3	p53			p53	1	7.05327	7.17342	6.90723	6.9367	6.95903	6.99258	6.96374	6.91045	7.35543	6.95225	8.35005	6.29021	5.97644	5.70586	4.20536	6.4588	4.72288	6.20203	11.445	24.1439
RNF40	p53			p53	0	0	0	0	0	0	0	0	0	0	0	43.195	40.2212	44.7378	42.3478	35.9442	51.7026	45.0898	51.972	36.6006	40.1391
PRPF8	p53			p53	1	7.14563	7.14893	7.14496	0	0	7.20956	0	0	7.25215	0	121.238	104.263	114.492	117.875	81.6938	146.807	146.255	167.931	89.8643	121.965
COA1	p53			p53	1	7.03445	7.04188	0	0	7.16301	7.08541	7.04514	7.01562	7.24782	7.26627	8.03785	7.28399	7.63497	8.17091	5.79131	8.58884	8.98976	11.8552	6.60146	7.42418
MCCC2	p53			p53	0	0	0	0	0	0	0	0	0	0	0	21.4378	23.0387	23.0661	21.2334	24.6318	22.0505	18.8423	19.2657	23.0373	17.7744
MCCC1	p53			p53	0	0	0	0	0	0	0	0	0	0	0	18.2723	18.7619	17.5585	18.1166	19.2961	21.1431	15.3494	18.6081	16.5344	19.0827
PC	p53			p53	0	0	0	0	0	0	0	0	0	0	0	8.38207	6.84807	7.35361	8.12075	13.4109	6.84617	6.29061	6.83215	14.0607	5.67568
DECR1	p53			p53	1	7.38158	7.41892	7.31519	0	7.66901	7.49595	7.4229	0	7.52321	7.5185	38.2137	38.2382	39.0478	38.8973	39.5065	32.5384	40.0183	38.6985	34.5912	42.387
ACACA	p53			p53	0	0	0	0	0	0	0	0	0	0	0	13.1945	12.3926	12.0474	14.3334	18.2829	13.5388	11.9642	11.981	11.1111	13.0988
PCCB	p53			p53	0	0	0	0	0	0	0	0	0	0	0	8.31566	8.32871	8.7217	7.8208	10.5647	7.92727	7.42342	8.19942	8.09921	7.75573
HADHA	p53			p53	1	7.87316	0	0	8.22182	8.17705	0	0	7.50755	8.01787	7.89704	136.783	151.167	152.38	142.391	126.425	121.108	151.557	137.534	113.582	134.899
WAC	p53			p53	1	7.42191	7.41637	7.30502	7.33026	7.30466	0	7.35216	0	7.50306	7.42879	57.3002	50.7748	53.7401	57.2079	39.7842	65.1482	69.6051	72.9685	42.5565	63.9162
YES1P1	p53			p53	0	0	0	0	0	0	0	0	0	0	0	0.336734	0.315008	0.314426	0.221439	0.0914114	0.671125	0.304079	0.357468	0.158135	0.597516
AP2B1	p53			p53	1	7.22989	7.29792	0	0	7.10771	7.06774	6.9706	6.94636	7.33963	7.38194	57.4134	32.7766	39.4947	52.0962	24.7001	63.7868	87.7758	80.5713	52.1699	83.3491
MAGEB2	p53			p53	0	0	0	0	0	0	0	0	0	0	0	0	0	0	0	0	0	0	0	0	0
RPL17	p53			p53	1	8.42446	8.46729	0	8.74293	8.53325	8.56701	8.63949	7.85816	7.93778	8.13061	1389.56	1434.11	1273.87	1442.91	1148.31	1449.08	1906.36	1865.74	962.062	1023.64
SDPR	p53			p53	1	0	7.01559	0	0	0	6.90066	6.89017	0	6.90631	6.85104	44.2414	9.06437	10.3025	33.6231	17.3532	74.1279	53.7957	44.682	9.71404	145.51
SSB	p53			p53	1	7.63809	7.70871	7.97075	0	7.63624	0	7.56511	7.2353	7.83564	7.99634	36.6459	22.6676	22.185	38.7431	28.5298	51.3999	49.6617	54.758	24.7185	37.1494
RPLP1	p53			p53	1	14.3989	14.344	14.186	14.1942	14.1883	14.3794	14.3658	12.4658	13.2017	13.4098	2898.91	4532.02	4468.79	2873.94	2424.2	2207.96	3225.79	2986.23	1567.51	1803.77
EIF2S3	p53			p53	1	0	7.70642	0	7.83171	0	7.66642	7.63404	7.26705	7.51253	7.50815	106.416	86.3461	81.3774	113.163	81.4215	133.353	149.52	151.768	71.874	88.9196
DDX1	p53			p53	1	7.4929	7.5008	0	7.47834	7.55561	0	7.39503	0	7.49382	7.52712	71.8301	70.1934	74.7655	70.0426	72.1511	75.973	77.4988	79.7601	63.4041	62.682
YBX3	p53			p53	1	9.34951	9.35517	8.34032	8.66387	0	9.3667	9.42451	10.2097	8.72785	8.337	243.534	349.875	355.554	245.208	230.85	220.067	194.585	181.59	186.862	227.217
HIST1H2BB	p53			p53	0	0	0	0	0	0	0	0	0	0	0	0.0070335	0	0	0	0	0	0	0.0633015	0	0
MAPK8IP3	p53			p53	0	0	0	0	0	0	0	0	0	0	0	72.1576	69.1676	69.2816	67.3179	31.5441	95.3817	72.0167	120.086	51.6528	72.9696
EEF1A1P5	p53			p53	0	0	0	0	0	0	0	0	0	0	0	32.2608	33.4477	30.5352	37.3594	25.6763	24.9491	34.0673	33.1245	23.782	47.4059
CSNK1A1L	p53			p53	0	0	0	0	0	0	0	0	0	0	0	0.0517608	0	0.014882	0.039296	0.0108335	0.0897088	0.0592543	0.049939	0.0241755	0.177758
SYNCRIP	p53	p63		p53 p63	1	7.77994	7.84541	7.5724	7.81551	7.78485	7.93676	7.79598	7.55259	7.55574	7.65298	45.6786	42.8251	42.1973	50.3819	50.8338	50.3344	49.9314	47.7176	36.9047	39.9812
PCCA	p53			p53	0	0	0	0	0	0	0	0	0	0	0	9.88156	8.58735	8.24375	10.4747	8.13942	10.0801	10.7927	12.3996	12.8345	7.38189
HNRNPD	p53	p63		p53 p63	1	7.96796	8.04871	0	7.94596	7.96047	8.0501	7.75989	7.51709	0	7.62199	140.591	130.544	127.703	140.428	108.123	161.941	173.109	178.135	110.012	135.324
SYK	p53			p53	0	0	0	0	0	0	0	0	0	0	0	14.0144	15.6508	16.557	17.828	27.1812	6.03605	3.31505	4.53857	11.184	23.8393
FBXL15	p53			p53	1	7.03908	7.04166	0	7.05889	0	7.03577	7.08357	0	7.2244	7.20045	25.5989	23.1756	23.7661	23.7821	18.5641	32.3953	26.3476	32.6265	21.5552	28.1775
DHX9		p63		p63	1	7.43142	7.44563	7.31967	0	0	7.48032	7.40578	7.19672	0	7.44117	66.9555	54.7531	56.7323	69.0152	49.2665	78.3682	87.2512	89.9958	49.7799	67.4374
MUC2	p53			p53	0	0	0	0	0	0	0	0	0	0	0	0.0447833	0.0273098	0.0221502	0.0484753	0.041922	0.0501531	0.0450196	0.0875593	0.0557188	0.0247416
GFM2	p53			p53	0	0	0	0	0	0	0	0	0	0	0	16.0134	14.5031	13.9815	16.0354	14.115	17.2268	17.1752	18.9286	17.7078	14.4474
GAPDHS	p53			p53	1	6.78441	6.78261	6.78713	6.78922	6.78689	6.79	6.78575	6.77585	7.73757	7.59892	0.31153	1.2548	1.21289	0.0654197	0.0416794	0.0568859	0.0634562	0.0338452	0.0747941	0
MAGEA1	p53			p53	0	0	0	0	0	0	0	0	0	0	0	0	0	0	0	0	0	0	0	0	0
TRAIP	p53			p53	0	0	0	0	0	0	0	0	0	0	0	3.71606	4.07226	4.45427	3.74066	4.1518	3.3324	5.18374	4.75704	2.07071	1.68163
PLEKHA4	p53			p53	0	0	0	0	0	0	0	0	0	0	0	28.6772	16.8341	19.8214	25.819	12.7622	51.7932	33.32	47.3716	17.0462	33.3269
USP9X	p53			p53	1	7.13302	0	7.07797	7.12609	7.09109	0	0	0	7.22791	7.19335	25.8222	22.1148	22.9162	26.3587	21.609	31.274	28.7298	31.1154	18.2129	30.0693
FUBP1	p53			p53	1	7.27263	7.27678	7.37742	7.2833	0	7.2922	7.22084	7.05811	0	0	50.111	36.0714	37.6421	50.4921	28.7236	68.2512	66.9185	65.9203	42.368	54.6118
TRIM71	p53			p53	0	0	0	0	0	0	0	0	0	0	0	0.117625	0.0179328	0.010509	0.0231875	0.00423532	0.0279031	0.0379997	0.037711	0.00321991	0.895928
YAP1	p53	p63	p73	p53 p63 p73	1	7.25691	7.24989	0	7.19434	0	7.16407	7.11021	0	7.0822	7.05352	84.727	70.2729	71.8398	98.4506	73.5988	85.7877	118.975	108.4	55.1769	80.0417
TFCP2	p53			p53	0	0	0	0	0	0	0	0	0	0	0	25.7445	22.9678	22.628	27.6152	19.7646	29.8062	32.7411	32.2631	22.6289	21.286
TRIM67	p53			p53	0	0	0	0	0	0	0	0	0	0	0	0.0307718	0.0377139	0.0591123	0.0188524	0.0141187	0.0259852	0.0232345	0.0141225	0.0574386	0.0263678
ORF3b	p53			p53	0	0	0	0	0	0	0	0	0	0	0	#N/A	#N/A	#N/A	#N/A	#N/A	#N/A	#N/A	#N/A	#N/A	#N/A
ZNF398	p53			p53	0	0	0	0	0	0	0	0	0	0	0	8.97987	10.1178	11.0082	9.34416	7.60418	9.08618	9.68403	10.3033	7.01509	6.65593
HELLS	p53			p53	1	6.98529	7.045	7.07643	7.10802	6.9817	7.1814	6.97232	6.94337	6.94886	6.8801	2.40998	2.10811	2.16261	3.14854	4.04532	1.98756	2.6693	2.88628	1.31634	1.36573
PKM	p53			p53	1	9.15829	9.17801	8.57229	8.59919	9.57753	8.93106	8.48185	7.4102	8.83807	8.66636	364.189	343.468	396.038	425.972	608.54	225.312	273.623	309.068	394.581	301.103
MT1G	p53			p53	1	7.08585	7.23578	7.10467	7.08181	0	7.75684	7.31182	6.87199	0	7.22748	14.6796	22.3576	20.8577	10.3803	38.072	11.9554	1.32011	2.75337	12.5929	11.8268
UBE2D3	p53		p73	p53 p73	1	8.36832	8.37269	8.00946	8.24482	8.11183	8.23297	8.17653	8.69515	0	0	113.787	99.8382	103.302	112.713	94.5705	131.582	127.672	123.161	81.5675	149.68
CDC34	p53			p53	0	0	0	0	0	0	0	0	0	0	0	72.4711	71.313	86.8455	69.1805	55.5353	76.6108	83.3323	86.8454	52.5627	70.0144
JDP2	p53			p53	0	0	0	0	0	0	0	0	0	0	0	15.2907	12.1813	12.4194	16.8485	9.46428	16.0121	16.9647	16.5001	10.9893	26.2367
HNRNPAB		p63		p63	1	8.00781	8.05472	7.44783	7.83819	0	8.46862	8.47741	7.56505	7.84946	0	135.724	159.676	149.468	131.27	164.952	136.308	125.056	128.618	98.7839	127.387
GNB2L1		p63	p73	p63 p73	1	11.6718	11.8172	11.6816	12.0222	11.6781	11.6305	11.6646	10.1745	11.1179	11.1866	#N/A	#N/A	#N/A	#N/A	#N/A	#N/A	#N/A	#N/A	#N/A	#N/A
SCAF4		p63		p63	1	7.12221	0	7.01063	0	7.05252	7.12706	7.11803	0	7.18574	7.12633	34.7654	35.3036	37.4971	37.3867	27.7352	34.5054	41.078	39.4641	24.598	35.3207
CDT1		p63	p73	p63 p73	1	6.96718	7.0013	0	7.04228	6.95083	7.13744	6.95158	6.92633	6.9106	6.91237	3.26384	5.79723	5.01549	3.48807	9.42775	0.981984	0.819255	0.944294	1.18075	1.71974
DDX23		p63	p73	p63 p73	1	7.07603	7.08201	0	0	0	7.0889	7.07221	6.96544	0	7.08548	67.0999	61.9345	64.0685	67.6226	52.4276	71.9186	78.9641	82.3124	56.4946	68.1559
GAS8		p63	p73	p63 p73	0	0	0	0	0	0	0	0	0	0	0	10.9665	6.39299	7.1646	10.9972	9.83271	13.6205	12.6947	14.7355	12.252	11.0085
JPH1		p63	p73	p63 p73	0	0	0	0	0	0	0	0	0	0	0	2.05088	0.999439	1.0339	3.04426	2.25652	0.525957	0.989302	1.27564	3.2939	5.03897
N4BP2		p63	p73	p63 p73	1	0	7.09754	7.03732	7.0926	7.14062	0	0	6.99719	6.96975	6.95433	4.06017	3.36902	2.99768	4.06192	2.82362	4.00755	5.38242	5.91747	4.31879	3.66309
EMX1		p63		p63	0	0	0	0	0	0	0	0	0	0	0	0.0488903	0.0849865	0.0983806	0.0280371	0.0799159	0.0219501	0	0.0145887	0.0927322	0.0194215
WWP1		p63		p63	1	7.24164	7.22587	7.07889	7.09376	0	7.1542	7.13316	0	7.06777	7.06497	24.2247	28.6949	30.8371	25.5413	19.6184	21.168	21.7052	22.3073	22.1807	25.9695
FAS		p63		p63	1	7.2059	7.22349	6.91944	7.03847	7.02221	7.22831	7.21074	0	6.9784	7.05161	20.3714	14.0859	9.90679	18.316	11.0878	27.955	26.823	28.7899	8.51773	37.8603
FLNC		p63		p63	0	0	0	0	0	0	0	0	0	0	0	24.2471	7.39371	10.0574	29.1098	14.0862	63.2923	41.7382	30.9085	4.90621	16.7313
SEC24C		p63		p63	0	0	0	0	0	0	0	0	0	0	0	51.9831	39.3866	44.7034	52.1619	63.1961	54.0298	52.8813	65.1349	46.0478	50.3057
SACS		p63		p63	0	0	0	0	0	0	0	0	0	0	0	4.77051	2.20979	2.31191	4.65539	2.82052	7.43031	6.31501	6.36945	5.96961	4.85264
PSMD2		p63		p63	1	7.32809	7.33751	7.26833	7.37679	7.51431	7.47602	0	7.63777	7.60587	7.64503	97.3238	103.385	111.895	92.9511	98.8461	97.149	100.15	99.1781	74.5627	97.7969
HNRNPR		p63		p63	1	7.93619	0	0	8.0922	0	8.22627	7.93468	7.34534	8.23671	8.3425	37.8632	33.3616	29.6475	40.2189	30.5787	45.4594	46.669	48.9106	27.827	38.0958
GOLGA4		p63		p63	1	8.31541	8.32837	7.78072	8.07269	8.11884	8.30712	8.48018	9.08376	8.02056	0	31.0256	38.8335	40.3238	30.7459	30.2518	24.9871	26.3033	27.259	31.2864	29.2396
FUS		p63	p73	p63 p73	1	8.72803	8.83442	8.64711	8.5462	8.99143	9.09688	9.11937	8.50833	9.24455	0	102.173	77.6844	77.0396	99.1093	63.4193	141.875	155.522	152.733	64.1628	88.009
A2M		p63		p63	0	0	0	0	0	0	0	0	0	0	0	629.277	79.8677	119.502	259.814	163.165	459.747	348.242	559.936	217.267	3455.95
ZNF676		p63		p63	0	0	0	0	0	0	0	0	0	0	0	1.16924	0.355283	0.196399	1.14512	0.3121	3.86126	1.23312	2.41799	0.459568	0.542332
CPSF6		p63		p63	1	7.1524	7.18864	7.1322	7.21863	0	7.23961	7.18946	7.03256	0	0	40.8936	31.4894	32.7762	40.3609	24.1315	57.8152	56.2288	56.0167	30.2216	39.0017
PLS3		p63		p63	1	7.52656	0	0	7.59829	7.66326	7.51634	0	7.84095	0	7.9809	141.55	148.442	174.56	145.96	141.403	128.444	143.96	129.674	48.5431	212.962
KRT5		p63		p63	1	13.5964	13.2912	12.6066	12.8055	12.2153	13.0216	9.89492	8.70861	8.84396	9.05729	2432.51	5833.11	5020.45	3291.83	7391.82	3.06225	3.88797	4.20566	340.64	3.57573
NONO		p63		p63	1	0	7.67014	0	7.73035	7.49838	0	7.45638	7.20357	7.76173	7.82538	131.273	119.263	118.239	128.543	99.7478	147.669	164.396	164.865	101.087	137.645
KRT6C		p63		p63	1	0	6.95461	7.0061	7.0505	6.91405	7.00996	6.91506	0	6.91738	6.88442	74.8538	6.29188	2.75631	114.885	548.224	0.264677	0.331322	0.0881277	0.778375	0.0645433
RPSA		p63		p63	1	11.5036	11.6111	11.3931	11.734	11.3201	11.7464	11.4782	9.66334	10.7706	10.7713	996.55	1028.15	985.254	1040.99	1117.76	1063.08	1148.3	1138.58	701.752	745.088
ZBTB4		p63		p63	0	0	0	0	0	0	0	0	0	0	0	71.571	44.1741	50.6647	75.0413	40.9973	96.4027	105.358	116.088	47.7981	67.6148
HNRNPCL1		p63		p63	0	0	0	0	0	0	0	0	0	0	0	0.10163	0.0672523	0.0662009	0.102011	0.0853018	0.114673	0.204457	0.110035	0.0674415	0.0972945
HNRNPA3		p63		p63	1	8.48795	8.60148	8.40821	8.59313	8.6429	8.72375	8.4695	0	8.67039	0	171.107	128.898	127.672	179.852	135.489	220.934	228.527	227.85	111.368	179.375
MAP1A		p63		p63	0	0	0	0	0	0	0	0	0	0	0	7.1781	3.74703	5.16465	8.28532	2.1967	13.4899	11.5909	12.4819	3.51585	4.13069
HIST1H1D		p63		p63	1	7.02867	7.08856	7.11594	7.14082	0	7.26626	7.02474	6.95036	6.98128	6.86632	1.16465	1.24502	0.528711	3.03483	0.470686	0.462884	1.53067	1.56855	0.505346	1.13518
UACA		p63		p63	1	6.88857	6.93698	0	7.08904	0	6.94166	6.93905	0	7.70049	7.81865	30.2394	20.178	23.2717	33.3585	22.5341	39.3363	37.7953	34.7751	20.5058	40.4002
SNRPA		p63		p63	1	7.08593	0	7.09076	7.18217	0	7.25894	0	7.03192	0	7.07371	85.3309	58.066	60.1482	91.5258	68.7411	104.025	127.41	117.185	56.0819	84.7951
UPF2		p63		p63	1	7.26193	7.2773	0	0	7.18434	0	0	0	7.26656	7.23951	22.1932	20.3345	22.6119	23.8113	16.3781	26.1993	27.2849	28.4593	15.7879	18.8713
CENPE		p63		p63	1	6.92992	6.92311	0	0	6.92044	7.03283	6.94588	0	6.90993	6.89848	0.769497	0.828063	0.745085	0.993813	2.70834	0.318587	0.223362	0.180419	0.323464	0.604337
S1PR5		p63		p63	1	7.0737	7.07754	7.08512	7.12349	7.06705	7.08037	7.06561	0	6.9118	6.91853	8.02972	21.0052	15.7504	14.8449	14.1149	0.271684	0.618958	0.471418	2.0663	3.12374
RPL13A		p63		p63	1	13.6498	13.6726	13.731	13.9332	13.7575	13.6497	13.7898	12.0027	12.7988	12.8904	3703.75	4283.43	4075.93	3845.43	3055.76	3556.1	4742.36	4752.2	2574.34	2448.22
MYLPF		p63		p63	0	0	0	0	0	0	0	0	0	0	0	1.08409	0.867777	0.983912	0.753168	0.398061	0.370791	0.532986	0.804873	4.38226	0.662973
ETV4		p63		p63	0	0	0	0	0	0	0	0	0	0	0	4.18785	6.35551	6.84799	4.43848	7.52804	1.25861	1.43538	2.49995	4.34562	2.98111
CEBPB		p63		p63	1	0	0	7.84108	8.3285	8.96655	8.13119	8.51654	9.17432	7.5737	7.6352	169.556	154.101	177.357	138.133	56.0478	262.991	194.505	171.484	79.4365	291.948
NFKB1		p63		p63	1	7.08234	7.08071	6.96524	7.01978	6.97351	7.06802	7.02559	6.97554	0	7.00093	29.4465	28.2444	29.8848	29.9448	24.709	28.401	35.1946	33.3452	21.7265	33.5684
NIPSNAP3A		p63		p63	1	7.04186	7.05676	7.07928	7.13312	7.19764	7.18416	0	0	7.25711	7.22569	21.731	19.9348	22.3531	25.7005	22.0104	19.3505	26.4196	23.1285	14.2519	22.4299
ORM1		p63		p63	0	0	0	0	0	0	0	0	0	0	0	1.78001	0.178293	0.143223	0.592258	0.85805	2.11528	2.03619	0.839135	0.671293	8.58634
CCNC		p63		p63	1	7.35478	7.3608	0	7.35815	0	7.3334	7.27034	0	7.21854	7.26706	22.4207	18.7228	18.8332	22.2476	26.8602	18.8981	19.7687	21.8686	32.8349	21.752
ITIH4		p63		p63	0	0	0	0	0	0	0	0	0	0	0	12.6753	6.47363	7.70508	11.1328	4.18811	20.5513	17.1834	21.0307	6.12946	19.6835
BAG6		p63		p63	1	7.04898	7.06276	7.02452	7.08469	0	7.08422	7.07909	7.26182	7.19968	7.18671	114.82	110.038	118.32	106.519	92.2889	123.401	135.011	138.218	87.8397	121.746
GCGR		p63		p63	0	0	0	0	0	0	0	0	0	0	0	0.729265	2.2314	1.51401	0.817446	0.230704	0.584028	0.520253	0.373657	0.144441	0.147442
HP		p63		p63	0	0	0	0	0	0	0	0	0	0	0	3.58312	0.486153	0.428953	0.895839	1.15693	4.30323	1.78505	3.45761	2.15172	17.5826
HPX		p63		p63	0	0	0	0	0	0	0	0	0	0	0	2.33811	2.36216	2.64988	2.09298	0.66451	2.99932	3.27809	3.04872	1.83396	2.11338
COPS6		p63		p63	1	7.48332	7.48386	7.60606	7.61274	0	7.59139	7.51568	7.18106	7.92549	7.84279	130.562	92.539	94.1506	140.989	123.187	162.649	189.258	175.846	88.5986	107.843
SLC35A3		p63		p63	0	0	0	0	0	0	0	0	0	0	0	6.00268	4.65159	4.59826	7.32502	5.39613	4.80126	6.46977	6.12331	8.69693	5.96189
PINX1		p63		p63	1	7.01204	0	6.97349	0	0	7.07271	7.04893	6.96528	7.04946	7.10033	10.5037	12.3587	11.9934	11.8384	8.92752	10.2978	12.3119	11.9678	6.01915	8.81907
RNF144B		p63		p63	1	0	0	6.85485	6.92232	7.08147	0	7.03157	7.18902	6.95259	7.09771	21.4714	32.8511	33.4555	14.4518	13.275	11.7645	6.83629	10.079	28.7506	41.7784
CEP83		p63		p63	0	0	0	0	0	0	0	0	0	0	0	5.04385	3.88455	3.7298	5.35321	3.38776	5.97554	6.90629	7.5356	3.15562	5.46627
SH3KBP1		p63		p63	1	6.72522	6.73164	6.77784	6.74599	6.7691	6.71806	6.71247	7.54986	7.03677	7.00011	17.1968	23.1831	26.487	14.3885	4.02176	10.126	20.7464	18.0101	7.96824	29.8401
RPH3A		p63		p63	0	0	0	0	0	0	0	0	0	0	0	0.0379991	0.0207759	0.0212304	0.0307542	0.0125674	0.0264328	0.0292984	0.0258567	0.0216178	0.153458
PEX14		p63		p63	0	0	0	0	0	0	0	0	0	0	0	26.3791	26.1491	27.916	28.1536	25.7553	25.5359	29.1318	29.1475	20.1162	25.5065
CDC20		p63	p73	p63 p73	1	7.05285	7.05309	6.96448	6.98951	0	7.25641	7.1165	0	6.96425	6.99127	7.07205	7.90918	8.09686	7.89943	30.8537	0.806754	0.674736	1.14138	3.92976	2.33663
CDC16		p63		p63	1	7.07157	7.07017	7.03492	7.06515	7.01887	7.0759	7.05342	6.90824	7.34004	7.65732	59.4918	53.0813	52.6736	59.1563	37.5195	74.1961	79.1784	82.5484	40.3941	56.6786
ANAPC2		p63		p63	0	0	0	0	0	0	0	0	0	0	0	45.3647	45.9531	47.8672	41.1351	31.7774	51.8845	51.5024	55.4236	40.6243	42.1148
STXBP4		p63		p63	0	0	0	0	0	0	0	0	0	0	0	2.06169	1.14542	1.21547	2.00625	0.907605	2.63494	3.283	3.22054	1.28095	2.861
SOX2		p63	p73	p63 p73	0	0	0	0	0	0	0	0	0	0	0	9.80912	0.887829	0.876487	8.97318	38.7495	1.25981	4.00348	3.89456	29.001	0.63625
KCTD5		p63		p63	1	7.03703	7.05005	6.96508	7.00101	7.0276	0	7.12975	7.33175	7.02341	7.03785	21.9414	22.1692	24.4847	23.2749	35.6064	17.6469	19.9531	18.8099	16.6816	18.8456
PSMD14		p63		p63	1	7.23833	7.23736	7.1617	7.23696	0	7.32807	7.23511	7.60544	0	7.51025	37.3396	42.0741	42.2122	38.0252	52.2064	30.6113	36.4407	26.2561	31.2433	36.987
PITX1		p63		p63	0	0	0	0	0	0	0	0	0	0	0	138.685	1.8411	1.9008	305.447	816.393	0.697878	1.94419	1.22243	118.393	0.323521
UBASH3A		p63		p63	0	0	0	0	0	0	0	0	0	0	0	0.596484	0.165594	0.110449	0.579477	0.391442	0.787435	0.443626	0.746482	0.441134	1.70272
MCRS1		p63		p63	1	7.01054	7.01472	7.0009	0	0	7.03658	7.01897	0	7.14288	7.16051	48.5849	40.9186	40.7616	49.7062	45.6493	52.6683	53.881	63.5193	41.6273	48.5324
NFYC			p73	p73	1	0	0	0	7.10496	0	0	0	7.03755	7.20032	7.19087	33.8855	37.0818	37.4943	32.323	25.4006	37.575	39.889	39.1344	28.0417	28.03
AHCY			p73	p73	1	7.16942	7.23671	0	7.41868	7.27129	7.30394	7.20083	7.03526	0	7.27467	88.0241	59.1964	57.1828	92.9525	136.312	109.019	102.842	116.209	58.9497	59.5538
AKAP1			p73	p73	1	0	7.15876	0	7.22624	7.35918	7.13862	0	6.99176	7.01312	6.98173	38.8506	36.0013	38.0409	41.4467	33.3675	59.5063	40.4865	41.2108	29.7828	29.8127
RTCB			p73	p73	1	7.3463	0	7.22082	0	0	0	7.52855	7.58955	0	7.55482	84.9233	117.041	122.914	74.6208	69.2417	81.5636	79.1858	78.9398	68.9558	71.8469
C6orf165			p73	p73	0	0	0	0	0	0	0	0	0	0	0	#N/A	#N/A	#N/A	#N/A	#N/A	#N/A	#N/A	#N/A	#N/A	#N/A
PAX6			p73	p73	0	0	0	0	0	0	0	0	0	0	0	0.0176556	0.033694	0.0513386	0.0216689	0.00850779	0.0136618	0.00546631	0.00607597	0.0103631	0.00812415
SASS6			p73	p73	0	0	0	0	0	0	0	0	0	0	0	3.51871	2.49309	2.34516	3.88729	3.46637	4.35614	4.73928	4.72024	3.05651	2.60428
STAG1			p73	p73	1	7.22673	7.25455	0	7.2127	0	7.28886	7.20282	7.03501	0	7.10969	17.2468	14.6142	16.81	18.2961	10.2985	21.9908	22.1336	24.347	12.2121	14.5192
NEDD4			p73	p73	0	0	0	0	0	0	0	0	0	0	0	6.52831	6.90685	7.01549	6.71556	3.36529	6.29243	8.44258	8.26015	3.5416	8.2148
CUL1			p73	p73	1	0	7.07412	7.05574	7.05203	7.20835	0	7.07519	0	7.21522	7.27222	57.9025	51.9638	54.3873	57.8238	45.2861	75.7451	65.3057	70.5112	43.3608	56.7384
FBXO45			p73	p73	0	0	0	0	0	0	0	0	0	0	0	7.40608	10.4817	12.9982	7.42322	8.97727	5.92318	5.70388	5.66687	4.84215	4.63825
AMPH			p73	p73	0	0	0	0	0	0	0	0	0	0	0	3.91318	0.961255	1.01261	3.32255	0.733893	6.78046	9.79545	8.96913	2.37185	1.27145
BUB1B			p73	p73	0	0	0	0	0	0	0	0	0	0	0	2.21958	3.15383	3.42909	2.77668	7.57095	0.280052	0.204663	0.299338	0.835205	1.42637
PRKACA			p73	p73	0	0	0	0	0	0	0	0	0	0	0	59.56	43.9328	49.0065	58.6385	41.0264	84.3075	73.4461	80.4241	41.5024	63.7559
MAD2L1			p73	p73	1	6.96692	6.97692	0	7.01373	6.96762	7.19856	6.97127	6.9322	6.96859	6.95127	1.81017	1.65235	1.57776	2.21633	5.19169	1.43986	0.968769	1.14184	1.0954	1.00749
CCNE1			p73	p73	0	0	0	0	0	0	0	0	0	0	0	3.06952	4.97009	5.93607	2.9158	6.03569	1.33564	1.05469	1.26233	2.20333	1.91207
CCNB1			p73	p73	1	0	0	0	0	0	7.12207	6.97127	6.91184	6.95884	6.93358	8.38456	7.29596	7.2063	8.96025	30.7917	3.94496	4.87026	4.82397	3.91776	3.64992
PFDN5			p73	p73	1	9.80504	9.83455	10.2061	9.85189	0	9.40839	9.50457	9.03887	0	9.84403	591.209	531.508	529.185	597.539	347.044	645.484	789.294	938.335	407.157	535.338
CCNT1			p73	p73	0	0	0	0	0	0	0	0	0	0	0	16.009	17.3202	16.3519	15.6771	11.3374	19.3929	17.0235	17.8843	10.9243	18.1693
OAZ1			p73	p73	1	9.61126	9.56853	9.41014	9.3061	9.58284	0	9.59394	0	9.77598	9.74486	639.934	574.323	575.756	626.937	577.482	657.862	638.977	696.026	518.764	893.282
MLF1			p73	p73	1	7.12982	7.10009	0	0	7.03055	6.99727	6.97568	0	7.02665	7.09301	4.91502	3.99802	3.9993	3.39075	1.86221	8.74889	5.59686	6.09058	2.86435	7.68423
PRMT6			p73	p73	0	0	0	0	0	0	0	0	0	0	0	10.5951	8.59002	7.77925	10.8321	10.5817	13.5023	12.4525	15.906	8.27686	7.43549
TALDO1			p73	p73	1	7.35312	7.37677	7.44162	7.48841	0	7.53213	7.41725	8.05585	8.26512	8.15817	188.932	153.182	161.956	209.74	403.806	164.277	142.846	129.569	143.866	191.142
DNM3			p73	p73	0	0	0	0	0	0	0	0	0	0	0	2.21971	1.32306	1.30327	3.31937	0.569906	1.98444	3.77154	3.61338	1.17214	2.9203
DSN1			p73	p73	0	0	0	0	0	0	0	0	0	0	0	11.3028	11.7627	12.7163	10.2451	12.2026	9.81477	10.983	10.8397	10.3301	12.8306
RABL2A			p73	p73	0	0	0	0	0	0	0	0	0	0	0	13.507	9.13667	8.71868	12.6498	5.28557	22.3542	20.3365	23.8987	8.38173	10.8015
IER2			p73	p73	1	10.7438	10.5477	9.07066	9.38857	10.5105	10.8602	11.2716	10.0088	9.94834	9.75141	101.437	177.612	128.3	74.9812	80.9095	151.618	63.9802	61.7058	49.9437	123.882
WWP2			p73	p73	0	0	0	0	0	0	0	0	0	0	0	24.9391	22.1236	27.937	21.1249	19.808	26.5378	25.9677	26.6912	27.7605	26.5013
C6orf141			p73	p73	1	7.03961	7.05484	6.96439	0	6.95422	7.10629	7.10752	0	6.96914	6.87411	8.40456	7.67406	6.8575	12.783	6.24285	9.07568	12.9592	10.1141	8.18468	1.74999
SKP2			p73	p73	0	0	0	0	0	0	0	0	0	0	0	9.23101	7.49238	6.81482	10.5422	11.578	9.98663	12.3238	11.3328	5.91451	7.09397
MED15			p73	p73	1	6.99311	6.99529	6.96088	6.97923	6.96849	7.00709	6.98539	0	7.30971	7.36951	64.6354	58.7355	65.2084	63.6202	46.7566	65.854	80.6066	76.5491	43.087	81.301
MYCN			p73	p73	0	0	0	0	0	0	0	0	0	0	0	1.10279	0.582258	0.628507	0.608016	0.750582	0.55611	0.579723	1.07623	4.85167	0.291999
HCK			p73	p73	1	6.8141	6.81281	6.81415	6.81464	6.81699	6.81315	6.81233	6.81163	6.81563	6.81265	11.746	4.92327	5.30057	6.52483	3.97628	7.98072	3.17829	7.49237	5.92195	60.4161
PRKACB			p73	p73	0	0	0	0	0	0	0	0	0	0	0	10.8573	3.35498	3.7512	10.0737	5.42951	16.1289	18.1921	16.0858	16.0118	8.68773
JUN			p73	p73	1	11.2924	11.3285	10.6308	10.5043	11.149	0	10.8612	10.4915	11.4446	11.0699	324.847	386.453	294.915	304.424	115.355	508.097	399.346	381.955	199.427	333.653
DAPK2			p73	p73	1	7.07297	7.06404	7.26837	7.21969	6.88693	6.92793	6.89269	7.16234	6.87343	6.8529	5.64224	4.79772	4.31035	7.16043	1.67192	1.41953	6.4736	3.98431	4.84116	16.1211

## Sheet: p63 complexes and annot
Cluster	Gene	Symbol	Interactions	Average expression in epithelial organs	the most enriched annotations	Log10(p)	p63 inter	PUBMED ID	Isoform studied	Domain interacton
1	7415	VCP	p53 p63	152.426	GO:0042176|regulation of protein catabolic process|-9.7;GO:0006457|protein folding|-9.3;R-HSA-6798695|Neutrophil degranulation|-9.1	-9.7	Amoresano A (2010)	20085233	DNp63a
1	790	CAD	p53 p63	20.3216	GO:0042176|regulation of protein catabolic process|-9.7;GO:0006457|protein folding|-9.3;R-HSA-6798695|Neutrophil degranulation|-9.2	-9.7	Amoresano A (2010)	20085233	DNp63a
1	3326	HSP90AB1	p53 p63	824.049	GO:0042176|regulation of protein catabolic process|-9.7;GO:0006457|protein folding|-9.3;R-HSA-6798695|Neutrophil degranulation|-9.3	-9.7	Amoresano A (2010)	20085233	DNp63a
1	498	ATP5A1	p53 p63	134.891	GO:0042176|regulation of protein catabolic process|-9.7;GO:0006457|protein folding|-9.3;R-HSA-6798695|Neutrophil degranulation|-9.4	-9.7	Amoresano A (2010)	20085233	DNp63a
1	5708	PSMD2	p63	97.3238	GO:0042176|regulation of protein catabolic process|-9.7;GO:0006457|protein folding|-9.3;R-HSA-6798695|Neutrophil degranulation|-9.5	-9.7	Amoresano A (2010)	20085233	DNp63a
1	10694	CCT8	p53 p63	98.168	GO:0042176|regulation of protein catabolic process|-9.7;GO:0006457|protein folding|-9.3;R-HSA-6798695|Neutrophil degranulation|-9.6	-9.7	Amoresano A (2010)	20085233	DNp63a
1	11200	CHEK2	p53 p63	5.2512	GO:0042176|regulation of protein catabolic process|-9.7;GO:0006457|protein folding|-9.3;R-HSA-6798695|Neutrophil degranulation|-9.7	-9.7	Huttlin EL (2017)	28514442	na
1	3309	HSPA5	p53 p63	207.875	GO:0042176|regulation of protein catabolic process|-9.7;GO:0006457|protein folding|-9.3;R-HSA-6798695|Neutrophil degranulation|-9.8	-9.7	Amoresano A (2010)	20085233	DNp63a
1	1459	CSNK2A2	p53 p63	35.7365	GO:0042176|regulation of protein catabolic process|-9.7;GO:0006457|protein folding|-9.3;R-HSA-6798695|Neutrophil degranulation|-9.9	-9.7	Keller DM (2002)	12393879	p63g
1	1460	CSNK2B	p53 p63	273.478	GO:0042176|regulation of protein catabolic process|-9.7;GO:0006457|protein folding|-9.3;R-HSA-6798695|Neutrophil degranulation|-9.10	-9.7	Keller DM (2002)	12393879	p63g
1	1915	EEF1A1	p53 p63	2857.82	GO:0042176|regulation of protein catabolic process|-9.7;GO:0006457|protein folding|-9.3;R-HSA-6798695|Neutrophil degranulation|-9.11	-9.7	Amoresano A (2010)	20085233	DNp63a
1	10213	PSMD14	p63	37.3396	GO:0042176|regulation of protein catabolic process|-9.7;GO:0006457|protein folding|-9.3;R-HSA-6798695|Neutrophil degranulation|-9.12	-9.7	Wang B (2019)	30745168	nd
3	6136	RPL12	p53 p63	749.561	R-HSA-975957|Nonsense Mediated Decay (NMD) enhanced by the Exon Junction Complex (EJC)|-16.4;R-HSA-927802|Nonsense-Mediated Decay (NMD)|-16.4;GO:0000184|nuclear-transcribed mRNA catabolic process, nonsense-mediated decay|-16.2	-16.4	Amoresano A (2010)	20085233	DNp63a
3	6152	RPL24	p53 p63	1142.49	R-HSA-975957|Nonsense Mediated Decay (NMD) enhanced by the Exon Junction Complex (EJC)|-16.4;R-HSA-927802|Nonsense-Mediated Decay (NMD)|-16.4;GO:0000184|nuclear-transcribed mRNA catabolic process, nonsense-mediated decay|-16.2	-16.4	Amoresano A (2010)	20085233	DNp63a
3	6175	RPLP0	p53 p63	1909.58	R-HSA-975957|Nonsense Mediated Decay (NMD) enhanced by the Exon Junction Complex (EJC)|-16.4;R-HSA-927802|Nonsense-Mediated Decay (NMD)|-16.4;GO:0000184|nuclear-transcribed mRNA catabolic process, nonsense-mediated decay|-16.2	-16.4	Amoresano A (2010)	20085233	DNp63a
3	3921	RPSA	p63	996.55	R-HSA-975957|Nonsense Mediated Decay (NMD) enhanced by the Exon Junction Complex (EJC)|-16.4;R-HSA-927802|Nonsense-Mediated Decay (NMD)|-16.4;GO:0000184|nuclear-transcribed mRNA catabolic process, nonsense-mediated decay|-16.2	-16.4	Amoresano A (2010)	20085233	DNp63a
3	6122	RPL3	p53 p63	2138.58	R-HSA-975957|Nonsense Mediated Decay (NMD) enhanced by the Exon Junction Complex (EJC)|-16.4;R-HSA-927802|Nonsense-Mediated Decay (NMD)|-16.4;GO:0000184|nuclear-transcribed mRNA catabolic process, nonsense-mediated decay|-16.2	-16.4	Amoresano A (2010)	20085233	DNp63a
3	23521	RPL13A	p63	3703.75	R-HSA-975957|Nonsense Mediated Decay (NMD) enhanced by the Exon Junction Complex (EJC)|-16.4;R-HSA-927802|Nonsense-Mediated Decay (NMD)|-16.4;GO:0000184|nuclear-transcribed mRNA catabolic process, nonsense-mediated decay|-16.2	-16.4	Amoresano A (2010)	20085233	DNp63a
3	26019	UPF2	p63	22.1932	R-HSA-975957|Nonsense Mediated Decay (NMD) enhanced by the Exon Junction Complex (EJC)|-16.4;R-HSA-927802|Nonsense-Mediated Decay (NMD)|-16.4;GO:0000184|nuclear-transcribed mRNA catabolic process, nonsense-mediated decay|-16.3	-16.4	Amoresano A (2010)	20085233	DNp63a
2	4790	NFKB1	p63	29.4465	R-HSA-72163|mRNA Splicing - Major Pathway|-13.4;R-HSA-72172|mRNA Splicing|-13.2;R-HSA-72203|Processing of Capped Intron-Containing Pre-mRNA|-12.5	-13.4	Ratovitski EA (2010)	21150337	DNp63a
2	5970	RELA	p53 p63	82.9261	R-HSA-72163|mRNA Splicing - Major Pathway|-13.4;R-HSA-72172|mRNA Splicing|-13.2;R-HSA-72203|Processing of Capped Intron-Containing Pre-mRNA|-12.5	-13.4	Sen T (2011)	22020940	TAp63a
2	3190	HNRNPK	p53 p63	317.006	R-HSA-72163|mRNA Splicing - Major Pathway|-13.4;R-HSA-72172|mRNA Splicing|-13.2;R-HSA-72203|Processing of Capped Intron-Containing Pre-mRNA|-12.5	-13.4	Amoresano A (2010)	20085233	DNp63a
2	3191	HNRNPL	p53 p63	195.109	R-HSA-72163|mRNA Splicing - Major Pathway|-13.4;R-HSA-72172|mRNA Splicing|-13.2;R-HSA-72203|Processing of Capped Intron-Containing Pre-mRNA|-12.5	-13.4	Amoresano A (2010)	20085233	DNp63a
2	6626	SNRPA	p63	85.3309	R-HSA-72163|mRNA Splicing - Major Pathway|-13.4;R-HSA-72172|mRNA Splicing|-13.2;R-HSA-72203|Processing of Capped Intron-Containing Pre-mRNA|-12.5	-13.4	Amoresano A (2010)	20085233	DNp63a
2	1660	DHX9	p63	66.9555	R-HSA-72163|mRNA Splicing - Major Pathway|-13.4;R-HSA-72172|mRNA Splicing|-13.2;R-HSA-72203|Processing of Capped Intron-Containing Pre-mRNA|-12.5	-13.4	Amoresano A (2010)	20085233	DNp63a
2	220988	HNRNPA3	p63	171.107	R-HSA-72163|mRNA Splicing - Major Pathway|-13.4;R-HSA-72172|mRNA Splicing|-13.2;R-HSA-72203|Processing of Capped Intron-Containing Pre-mRNA|-12.5	-13.4	Amoresano A (2010)	20085233	DNp63a
2	3184	HNRNPD	p53 p63	140.591	R-HSA-72163|mRNA Splicing - Major Pathway|-13.4;R-HSA-72172|mRNA Splicing|-13.2;R-HSA-72203|Processing of Capped Intron-Containing Pre-mRNA|-12.5	-13.4	Kumar M (2015)	26318153	DNp63a
2	10236	HNRNPR	p63	37.8632	R-HSA-72163|mRNA Splicing - Major Pathway|-13.4;R-HSA-72172|mRNA Splicing|-13.2;R-HSA-72203|Processing of Capped Intron-Containing Pre-mRNA|-12.5	-13.4	Amoresano A (2010)	20085233	DNp63a
N/A	109423	HNRNPAB	p63				Fomenkov A (2003)	12692135	TAp63a	SAM	Leu 518
These p63 interaction were not found in BioGrid
N/A	10284	SAP18	p63				Huang Y (2012)	22672905	DNp63a		Ser 385
N/A	8175	SF3A2	p63				Huang Y (2012)	22672905	DNp63a		Ser 385
N/A	6427	SRSF2	p63				Huang Y (2012)	22672905	DNp63a		Ser 385
N/A	6733	SRPK2	p63				Huang Y (2012)	22672905	DNp63a		Ser 385
N/A	22985	ACIN1	p63				Huang Y (2012)	22672905	DNp63a		Ser 385
N/A	1994	ELAVL1	p53 p63				Huang Y (2012)	22672905	DNp63a		Ser 385
N/A	55544	RBM38	p63				Huang Y (2012)	22672905	DNp63a		Ser 385
N/A	10013	HDAC6	p63				Huang Y (2012)	22672905	DNp63a		Ser 385
N/A	10921	RNPS1	p63				Huang Y (2012)	22672905	DNp63a		Ser 385
		tp53

## Sheet: p73 complexes and annot
Cluster	Gene	Symbol	Interactions	Average expression in epithelial organs	the most enriched annotations	Log10(p)	p73inter	PUBMED ID	interacing Isoform	domain	Residies	comments	CCNB1, MAD2L1, CUL1, STAG1, DSN1
1	10524	KAT5	p53 p73	40.557	M19|PID P73PATHWAY|-15.7;hsa04110|Cell cycle|-14.1;M176|PID FOXM1 PATHWAY|-12.8	-15.7	Kim JW (2008)	18499675	TAp73b	TA	10-25	Competes with MDM2
1	4609	MYC	p53 p73	125.495	M19|PID P73PATHWAY|-15.7;hsa04110|Cell cycle|-14.1;M176|PID FOXM1 PATHWAY|-12.8	-15.7	Uramoto H (2002)	12080043	TAp73a	DBD	227-312
1	23411	SIRT1	p53 p73	17.2542	M19|PID P73PATHWAY|-15.7;hsa04110|Cell cycle|-14.1;M176|PID FOXM1 PATHWAY|-12.8	-15.7	Dai JM (2007)	16998810	TAp73a
1	3065	HDAC1	p53 p73	98.4708	M19|PID P73PATHWAY|-15.7;hsa04110|Cell cycle|-14.1;M176|PID FOXM1 PATHWAY|-12.8	-15.7	Uramoto H (2004)	15454570	TAp73a	TA	1-62
1	983	CDK1	p53 p73	6.29527	M19|PID P73PATHWAY|-15.7;hsa04110|Cell cycle|-14.1;M176|PID FOXM1 PATHWAY|-12.8	-15.7	Fulco M (2003)	12920125	TAp73a		Thr86
1	25	ABL1	p53 p73	77.0174	M19|PID P73PATHWAY|-15.7;hsa04110|Cell cycle|-14.1;M176|PID FOXM1 PATHWAY|-12.8	-15.7	Yuan ZM (1999)	10391251	TAp73a,b		Tyr99
1	4613	MYCN	p73	1.10279	M19|PID P73PATHWAY|-15.7;hsa04110|Cell cycle|-14.1;M176|PID FOXM1 PATHWAY|-12.8	-15.7	Horvilleur E (2008)	18583365	TAp73a			interaction with MYCN mRNA
1	2316	FLNA	p53 p73	777.341	M19|PID P73PATHWAY|-15.7;hsa04110|Cell cycle|-14.1;M176|PID FOXM1 PATHWAY|-12.8	-15.7	Kim EJ (2007)	17825253	TAp73a		487-636
1	3308	HSPA4	p53 p73	42.4593	M19|PID P73PATHWAY|-15.7;hsa04110|Cell cycle|-14.1;M176|PID FOXM1 PATHWAY|-12.8	-15.7	Gaiddon C (2001)	11238924	TAp73a			mutant p53 interactosn
1	3313	HSPA9	p53 p73	120.374	M19|PID P73PATHWAY|-15.7;hsa04110|Cell cycle|-14.1;M176|PID FOXM1 PATHWAY|-12.8	-15.7	Katayama H (2012)	22340593		DBD	Ser 235
1	7158	TP53BP1	p53 p73	17.9064	M19|PID P73PATHWAY|-15.7;hsa04110|Cell cycle|-14.1;M176|PID FOXM1 PATHWAY|-12.8	-15.7	Woods NT (2012)	22990118	nd
1	891	CCNB1	p73	8.38456	M19|PID P73PATHWAY|-15.7;hsa04110|Cell cycle|-14.1;M176|PID FOXM1 PATHWAY|-12.8	-15.7	Gaiddon C (2003)	12676926			Thr86
1	6135	RPL11	p53 p73	947.573	M19|PID P73PATHWAY|-15.7;hsa04110|Cell cycle|-14.1;M176|PID FOXM1 PATHWAY|-12.8	-15.7	Zhou X (2015)	25301064	TAp73a	TA		does not interact with DNp73
1	5347	PLK1	p53 p73	5.76961	M19|PID P73PATHWAY|-15.7;hsa04110|Cell cycle|-14.1;M176|PID FOXM1 PATHWAY|-12.8	-15.7	Koida N (2008)	18174154	TAp73a	TA	Thr27
1	6125	RPL5	p53 p73	1785.87	M19|PID P73PATHWAY|-15.7;hsa04110|Cell cycle|-14.1;M176|PID FOXM1 PATHWAY|-12.8	-15.7	Zhou X (2015)	25301064	TAp73a	TA		does not interact with DNp73
1	898	CCNE1	p73	3.06952	M19|PID P73PATHWAY|-15.7;hsa04110|Cell cycle|-14.1;M176|PID FOXM1 PATHWAY|-12.8	-15.7	Gaiddon C (2003)	12676926			Thr86
1	1017	CDK2	p53 p73	26.1441	M19|PID P73PATHWAY|-15.7;hsa04110|Cell cycle|-14.1;M176|PID FOXM1 PATHWAY|-12.8	-15.7	Gaiddon C (2003)	12676926			Thr86
2	5925	RB1	p53 p73	18.9927	hsa04110|Cell cycle|-17.9;M279|PID RB 1PATHWAY|-14.9;R-HSA-69278|Cell Cycle, Mitotic|-14.0	-17.9	Ozaki T (2003)	12761493	TAp73a		427-548	does not interact with TAp73b
2	6667	SP1	p53 p73	44.9843	hsa04110|Cell cycle|-17.9;M279|PID RB 1PATHWAY|-14.9;R-HSA-69278|Cell Cycle, Mitotic|-14.0	-17.9	Koutsodontis G (2005)	15790310	TAp73a			interesting domain structure p73
2	595	CCND1	p53 p73	59.8712	hsa04110|Cell cycle|-17.9;M279|PID RB 1PATHWAY|-14.9;R-HSA-69278|Cell Cycle, Mitotic|-14.0	-17.9	Gaiddon C (2003)	12676926			Thr86
2	6502	SKP2	p73	9.23101	hsa04110|Cell cycle|-17.9;M279|PID RB 1PATHWAY|-14.9;R-HSA-69278|Cell Cycle, Mitotic|-14.0	-17.9	Huttlin EL (2017)	28514442	nd
2	890	CCNA2	p53 p73	6.93969	hsa04110|Cell cycle|-17.9;M279|PID RB 1PATHWAY|-14.9;R-HSA-69278|Cell Cycle, Mitotic|-14.0	-17.9	Gaiddon C (2003)	12676926			Thr86
2	7514	XPO1	p53 p73	41.0574	hsa04110|Cell cycle|-17.9;M279|PID RB 1PATHWAY|-14.9;R-HSA-69278|Cell Cycle, Mitotic|-14.0	-17.9	Xu D (2012)	22833565	TAp73a	OD	363-377	https://www.ncbi.nlm.nih.gov/protein/O15350
	3725	JUN	p73	324.847	hsa04110|Cell cycle|-17.9;M279|PID RB 1PATHWAY|-14.9;R-HSA-69278|Cell Cycle, Mitotic|-14.0	-17.9	Subramanian D (2015)	26018080	TAp73a		355-360
2	1387	CREBBP	p53 p73	32.7563	hsa04110|Cell cycle|-17.9;M279|PID RB 1PATHWAY|-14.9;R-HSA-69278|Cell Cycle, Mitotic|-14.0	-17.9	Zeng X (2000)	10648616	TAp73a	TA	1-70
2	1026	CDKN1A	p53 p73	173.94	hsa04110|Cell cycle|-17.9;M279|PID RB 1PATHWAY|-14.9;R-HSA-69278|Cell Cycle, Mitotic|-14.0	-17.9	Munarriz E (2004)	15572666	nd			p73 binds promoter of CDKN1A
2	79980	DSN1	p73	11.3028	hsa04110|Cell cycle|-17.9;M279|PID RB 1PATHWAY|-14.9;R-HSA-69278|Cell Cycle, Mitotic|-14.0	-17.9	Huttlin EL (2015)	26186194	nd
2	4085	MAD2L1	p73	1.81017	hsa04110|Cell cycle|-17.9;M279|PID RB 1PATHWAY|-14.9;R-HSA-69278|Cell Cycle, Mitotic|-14.0	-17.9	Katayama H (2012)	22340593		DBD	Ser 235
2	701	BUB1B	p73	2.21958	hsa04110|Cell cycle|-17.9;M279|PID RB 1PATHWAY|-14.9;R-HSA-69278|Cell Cycle, Mitotic|-14.0	-17.9	Tomasini R (2009)	19139399			Ser 235
2	10274	STAG1	p73	17.2468	hsa04110|Cell cycle|-17.9;M279|PID RB 1PATHWAY|-14.9;R-HSA-69278|Cell Cycle, Mitotic|-14.0	-17.9	Lunardi A (2010)	20308539	nd
3	4734	NEDD4	p73	6.52831	R-HSA-1280218|Adaptive Immune System|-3.5	-3.5	Rossi M (2005)	15678106			Tyr407, Tyr487
3	8454	CUL1	p73	57.9025	R-HSA-1280218|Adaptive Immune System|-3.5	-3.5	Peschiaroli A (2009)	19581926		OD, SAM	345-360
3	5567	PRKACB	p73	10.8573	R-HSA-1280218|Adaptive Immune System|-3.5	-3.5	Hanamoto T (2005)	15723830			1-130, 469-636
3	6888	TALDO1	p73	188.932	R-HSA-1280218|Adaptive Immune System|-3.5	-3.5	Huttlin EL (2015)	26186194	nd
3	191	AHCY	p73	88.0241	R-HSA-1280218|Adaptive Immune System|-3.5	-3.5	Lunardi A (2010)	20308539	nd
4	10155	TRIM28	p53 p73	172.552	Chromain regulation	N/A	Satija YK (2016)	25893286	TP73a		Tyr99	Here inhibition of this niteraction leads to MED15 recruiment and tr acivation
4	1107	CHD3	p53 p73	91.2702	Chromain regulation	N/A	Minty A (2000)	10961991	TP73a			Here p73b does not interact with p73a
4	23028	KDM1A	p53 p73	62.136	Chromain regulation	N/A	Tsai WW (2008)	18573881	TP73a

## Sheet: p63p73 complexes and annot
Cluster	Gene	Symbol	Interactions	Average expression in epithelial organs	The most enriched annotations	Log10(p)	p63 inter	PUBMED ID	p73inter	PUBMED ID
2	7157	TP53	p53 p63 p73	27.2385	M261|PID P53 REGULATION PATHWAY|-13.5;R-HSA-3899300|SUMOylation of transcription cofactors|-11.4;R-HSA-5633007|Regulation of TP53 Activity|-10.8	-13.5	McDade SS (2011)	21511729	Stindt MH (2015)	25417702
2	7341	SUMO1	p53 p63 p73	64.2995	M261|PID P53 REGULATION PATHWAY|-13.5;R-HSA-3899300|SUMOylation of transcription cofactors|-11.4;R-HSA-5633007|Regulation of TP53 Activity|-10.8	-13.5	Huang YP (2004)	15539951	Minty A (2000)	10961991
2	7329	UBE2I	p53 p63 p73	45.5265	M261|PID P53 REGULATION PATHWAY|-13.5;R-HSA-3899300|SUMOylation of transcription cofactors|-11.4;R-HSA-5633007|Regulation of TP53 Activity|-10.8	-13.5	Huang YP (2004)	15539951	Minty A (2000)	10961991
2	8850	KAT2B	p53 p63 p73	23.9864	M261|PID P53 REGULATION PATHWAY|-13.5;R-HSA-3899300|SUMOylation of transcription cofactors|-11.4;R-HSA-5633007|Regulation of TP53 Activity|-10.8	-13.5	MacPartlin M (2005)	15965232	Zhao LY (2003)	14614455
2	8626	TP63	p53 p63 p73	46.8562	M261|PID P53 REGULATION PATHWAY|-13.5;R-HSA-3899300|SUMOylation of transcription cofactors|-11.4;R-HSA-5633007|Regulation of TP53 Activity|-10.8	-13.5	Amoresano A (2010)	20085233	Huttlin EL (2017)	28514442
2	1616	DAXX	p53 p63 p73	44.3999	M261|PID P53 REGULATION PATHWAY|-13.5;R-HSA-3899300|SUMOylation of transcription cofactors|-11.4;R-HSA-5633007|Regulation of TP53 Activity|-10.8	-13.5	Kim EJ (2003)	12954772	Kim EJ (2003)	12954772
2	28996	HIPK2	p53 p63 p73	11.1983	M261|PID P53 REGULATION PATHWAY|-13.5;R-HSA-3899300|SUMOylation of transcription cofactors|-11.4;R-HSA-5633007|Regulation of TP53 Activity|-10.8	-13.5	Kim EJ (2002)	11925430	Kim EJ (2002)	11925430
2	2033	EP300	p53 p63 p73	35.0801	M261|PID P53 REGULATION PATHWAY|-13.5;R-HSA-3899300|SUMOylation of transcription cofactors|-11.4;R-HSA-5633007|Regulation of TP53 Activity|-10.8	-13.5	Liao JM (2013)	23589370	Strano S (2005)	15893728
2	4194	MDM4	p53 p63 p73	21.7077	M261|PID P53 REGULATION PATHWAY|-13.5;R-HSA-3899300|SUMOylation of transcription cofactors|-11.4;R-HSA-5633007|Regulation of TP53 Activity|-10.8	-13.5	Zdzalik M (2010)	21088494	Wang X (2001)	11223036
2	2521	FUS	p63 p73	102.173	M261|PID P53 REGULATION PATHWAY|-13.5;R-HSA-3899300|SUMOylation of transcription cofactors|-11.4;R-HSA-5633007|Regulation of TP53 Activity|-10.8	-13.5	Amoresano A (2010)	20085233	Wang T (2014)	25192599
1	3091	HIF1A	p53 p63 p73	73.8347	M19|PID P73PATHWAY|-11.1;R-HSA-3700989|Transcriptional Regulation by TP53|-10.6;R-HSA-5633007|Regulation of TP53 Activity|-9.3	-11.1	Senoo M (2002)	11971180	Amelio I (2015)	25535359
1	4193	MDM2	p53 p63 p73	12.7867	M19|PID P73PATHWAY|-11.1;R-HSA-3700989|Transcriptional Regulation by TP53|-10.6;R-HSA-5633007|Regulation of TP53 Activity|-9.3	-11.1	Zdzalik M (2010)	21088494	Balint E (1999)	10435614
1	672	BRCA1	p53 p63 p73	1.9784	M19|PID P73PATHWAY|-11.1;R-HSA-3700989|Transcriptional Regulation by TP53|-10.6;R-HSA-5633007|Regulation of TP53 Activity|-9.3	-11.1	Buckley NE (2011)	21363924	Ibrahim N (2010)	20807817
1	5300	PIN1	p53 p63 p73	40.0293	M19|PID P73PATHWAY|-11.1;R-HSA-3700989|Transcriptional Regulation by TP53|-10.6;R-HSA-5633007|Regulation of TP53 Activity|-9.3	-11.1	Luck K (2020)	32296183	Mantovani F (2004)	15175157
1	7161	TP73	p53 p63 p73	3.76587	M19|PID P73PATHWAY|-11.1;R-HSA-3700989|Transcriptional Regulation by TP53|-10.6;R-HSA-5633007|Regulation of TP53 Activity|-9.3	-11.1	Huttlin EL (2017)	28514442	Minty A (2000)	10961991
1	467	ATF3	p53 p63 p73	47.2651	M19|PID P73PATHWAY|-11.1;R-HSA-3700989|Transcriptional Regulation by TP53|-10.6;R-HSA-5633007|Regulation of TP53 Activity|-9.3	-11.1	Wei S (2014)	24554706	Oh YK (2008)	18644986
1	83737	ITCH	p53 p63 p73	26.3948	M19|PID P73PATHWAY|-11.1;R-HSA-3700989|Transcriptional Regulation by TP53|-10.6;R-HSA-5633007|Regulation of TP53 Activity|-9.3	-11.1	Rossi M (2006)	16908849	Oberst A (2007)	17592138
1	1457	CSNK2A1	p53 p63 p73	37.1373	M19|PID P73PATHWAY|-11.1;R-HSA-3700989|Transcriptional Regulation by TP53|-10.6;R-HSA-5633007|Regulation of TP53 Activity|-9.3	-11.1	Keller DM (2002)	12393879	Lu H (2014)	25379016
1	3066	HDAC2	p53 p63 p73	16.6519	M19|PID P73PATHWAY|-11.1;R-HSA-3700989|Transcriptional Regulation by TP53|-10.6;R-HSA-5633007|Regulation of TP53 Activity|-9.3	-11.1	Asatsuma-Okumura T (2019)	31591562	Zhang J (2007)	17353261
1	991	CDC20	p63 p73	7.07205	M19|PID P73PATHWAY|-11.1;R-HSA-3700989|Transcriptional Regulation by TP53|-10.6;R-HSA-5633007|Regulation of TP53 Activity|-9.3	-11.1	Rokudai S (2018)	29735662	Katayama H (2012)	22340593
1	10413	YAP1	p53 p63 p73	84.727	M19|PID P73PATHWAY|-11.1;R-HSA-3700989|Transcriptional Regulation by TP53|-10.6;R-HSA-5633007|Regulation of TP53 Activity|-9.3	-11.1	Strano S (2001)	11278685	Strano S (2001)	11278685
1	25898	RCHY1	p53 p63 p73	11.4551	M19|PID P73PATHWAY|-11.1;R-HSA-3700989|Transcriptional Regulation by TP53|-10.6;R-HSA-5633007|Regulation of TP53 Activity|-9.3	-11.1	Jung YS (2012)	23235527	Wu H (2011)	21994467
1	10642	IGF2BP1	p53 p63 p73	0.00982806	M19|PID P73PATHWAY|-11.1;R-HSA-3700989|Transcriptional Regulation by TP53|-10.6;R-HSA-5633007|Regulation of TP53 Activity|-9.3	-11.1	Lunardi A (2010)	20308539	Lunardi A (2010)	20308539
1	27161	AGO2	p53 p63 p73	13.9316	M19|PID P73PATHWAY|-11.1;R-HSA-3700989|Transcriptional Regulation by TP53|-10.6;R-HSA-5633007|Regulation of TP53 Activity|-9.3	-11.1	Lunardi A (2010)	20308539	Lunardi A (2010)	20308539
1	26523	AGO1	p53 p63 p73	10.5336	M19|PID P73PATHWAY|-11.1;R-HSA-3700989|Transcriptional Regulation by TP53|-10.6;R-HSA-5633007|Regulation of TP53 Activity|-9.3	-11.1	Lunardi A (2010)	20308539	Lunardi A (2010)	20308539
1	1147	CHUK	p53 p63 p73	9.02036	M19|PID P73PATHWAY|-11.1;R-HSA-3700989|Transcriptional Regulation by TP53|-10.6;R-HSA-5633007|Regulation of TP53 Activity|-9.3	-11.1	Chatterjee A (2010)	20145131	Furuya K (2007)	17452332

## Sheet: p53 complexes and annot
Cluster	Gene	Symbol	Interactions	Average expression in epithelial organs	The most enriched annotations	Log10(p)	p53 inter	PUBMED ID
1	6129	RPL7	p53	833.801	CORUM:306|Ribosome, cytoplasmic|-100.0;R-HSA-156902|Peptide chain elongation|-100.0;R-HSA-156842|Eukaryotic Translation Elongation|-100.0	-100.0	Fogeron ML (2013)	23443559
1	6144	RPL21	p53	1104.35	CORUM:306|Ribosome, cytoplasmic|-100.0;R-HSA-156902|Peptide chain elongation|-100.0;R-HSA-156842|Eukaryotic Translation Elongation|-100.0	-100.0	Fogeron ML (2013)	23443559
1	6130	RPL7A	p53	1518.01	CORUM:306|Ribosome, cytoplasmic|-100.0;R-HSA-156902|Peptide chain elongation|-100.0;R-HSA-156842|Eukaryotic Translation Elongation|-100.0	-100.0	Fogeron ML (2013)	23443559
1	6189	RPS3A	p53	1432.88	CORUM:306|Ribosome, cytoplasmic|-100.0;R-HSA-156902|Peptide chain elongation|-100.0;R-HSA-156842|Eukaryotic Translation Elongation|-100.0	-100.0	Fogeron ML (2013)	23443559
1	6191	RPS4X	p53	1074.13	CORUM:306|Ribosome, cytoplasmic|-100.0;R-HSA-156902|Peptide chain elongation|-100.0;R-HSA-156842|Eukaryotic Translation Elongation|-100.0	-100.0	Horikawa I (2014)	25144556
1	6194	RPS6	p53	1660.04	CORUM:306|Ribosome, cytoplasmic|-100.0;R-HSA-156902|Peptide chain elongation|-100.0;R-HSA-156842|Eukaryotic Translation Elongation|-100.0	-100.0	Fogeron ML (2013)	23443559
1	6188	RPS3	p53	559.238	CORUM:306|Ribosome, cytoplasmic|-100.0;R-HSA-156902|Peptide chain elongation|-100.0;R-HSA-156842|Eukaryotic Translation Elongation|-100.0	-100.0	Yadavilli S (2009)	19656744
1	9045	RPL14	p53	202.603	CORUM:306|Ribosome, cytoplasmic|-100.0;R-HSA-156902|Peptide chain elongation|-100.0;R-HSA-156842|Eukaryotic Translation Elongation|-100.0	-100.0	Fogeron ML (2013)	23443559
1	6138	RPL15	p53	442.327	CORUM:306|Ribosome, cytoplasmic|-100.0;R-HSA-156902|Peptide chain elongation|-100.0;R-HSA-156842|Eukaryotic Translation Elongation|-100.0	-100.0	Fogeron ML (2013)	23443559
1	6139	RPL17	p53	1389.56	CORUM:306|Ribosome, cytoplasmic|-100.0;R-HSA-156902|Peptide chain elongation|-100.0;R-HSA-156842|Eukaryotic Translation Elongation|-100.0	-100.0	Wu C (2020)	31152661
1	6142	RPL18A	p53	589.927	CORUM:306|Ribosome, cytoplasmic|-100.0;R-HSA-156902|Peptide chain elongation|-100.0;R-HSA-156842|Eukaryotic Translation Elongation|-100.0	-100.0	Fogeron ML (2013)	23443559
1	6141	RPL18	p53	1020.63	CORUM:306|Ribosome, cytoplasmic|-100.0;R-HSA-156902|Peptide chain elongation|-100.0;R-HSA-156842|Eukaryotic Translation Elongation|-100.0	-100.0	Fogeron ML (2013)	23443559
1	6143	RPL19	p53	2047.71	CORUM:306|Ribosome, cytoplasmic|-100.0;R-HSA-156902|Peptide chain elongation|-100.0;R-HSA-156842|Eukaryotic Translation Elongation|-100.0	-100.0	Fogeron ML (2013)	23443559
1	6147	RPL23A	p53	389.164	CORUM:306|Ribosome, cytoplasmic|-100.0;R-HSA-156902|Peptide chain elongation|-100.0;R-HSA-156842|Eukaryotic Translation Elongation|-100.0	-100.0	Fogeron ML (2013)	23443559
1	9349	RPL23	p53	498.613	CORUM:306|Ribosome, cytoplasmic|-100.0;R-HSA-156902|Peptide chain elongation|-100.0;R-HSA-156842|Eukaryotic Translation Elongation|-100.0	-100.0	Dai MS (2004)	15308643
1	6156	RPL30	p53	449.597	CORUM:306|Ribosome, cytoplasmic|-100.0;R-HSA-156902|Peptide chain elongation|-100.0;R-HSA-156842|Eukaryotic Translation Elongation|-100.0	-100.0	Fogeron ML (2013)	23443559
1	6160	RPL31	p53	301.474	CORUM:306|Ribosome, cytoplasmic|-100.0;R-HSA-156902|Peptide chain elongation|-100.0;R-HSA-156842|Eukaryotic Translation Elongation|-100.0	-100.0	Fogeron ML (2013)	23443559
1	6207	RPS13	p53	1504.68	CORUM:306|Ribosome, cytoplasmic|-100.0;R-HSA-156902|Peptide chain elongation|-100.0;R-HSA-156842|Eukaryotic Translation Elongation|-100.0	-100.0	Horikawa I (2014)	25144556
1	6209	RPS15	p53	797.145	CORUM:306|Ribosome, cytoplasmic|-100.0;R-HSA-156902|Peptide chain elongation|-100.0;R-HSA-156842|Eukaryotic Translation Elongation|-100.0	-100.0	Fogeron ML (2013)	23443559
1	6217	RPS16	p53	2140.89	CORUM:306|Ribosome, cytoplasmic|-100.0;R-HSA-156902|Peptide chain elongation|-100.0;R-HSA-156842|Eukaryotic Translation Elongation|-100.0	-100.0	Horikawa I (2014)	25144556
1	6223	RPS19	p53	516.012	CORUM:306|Ribosome, cytoplasmic|-100.0;R-HSA-156902|Peptide chain elongation|-100.0;R-HSA-156842|Eukaryotic Translation Elongation|-100.0	-100.0	Horikawa I (2014)	25144556
1	6231	RPS26	p53	366.223	CORUM:306|Ribosome, cytoplasmic|-100.0;R-HSA-156902|Peptide chain elongation|-100.0;R-HSA-156842|Eukaryotic Translation Elongation|-100.0	-100.0	Cui D (2013)	23728348
1	6187	RPS2	p53	1764.06	CORUM:306|Ribosome, cytoplasmic|-100.0;R-HSA-156902|Peptide chain elongation|-100.0;R-HSA-156842|Eukaryotic Translation Elongation|-100.0	-100.0	Fogeron ML (2013)	23443559
1	6201	RPS7	p53	1091.87	CORUM:306|Ribosome, cytoplasmic|-100.0;R-HSA-156902|Peptide chain elongation|-100.0;R-HSA-156842|Eukaryotic Translation Elongation|-100.0	-100.0	Zhu Y (2009)	19683495
1	6202	RPS8	p53	1239.63	CORUM:306|Ribosome, cytoplasmic|-100.0;R-HSA-156902|Peptide chain elongation|-100.0;R-HSA-156842|Eukaryotic Translation Elongation|-100.0	-100.0	Fogeron ML (2013)	23443559
1	6229	RPS24	p53	570.144	CORUM:306|Ribosome, cytoplasmic|-100.0;R-HSA-156902|Peptide chain elongation|-100.0;R-HSA-156842|Eukaryotic Translation Elongation|-100.0	-100.0	Fogeron ML (2013)	23443559
1	6132	RPL8	p53	2034.03	CORUM:306|Ribosome, cytoplasmic|-100.0;R-HSA-156902|Peptide chain elongation|-100.0;R-HSA-156842|Eukaryotic Translation Elongation|-100.0	-100.0	Fogeron ML (2013)	23443559
1	6137	RPL13	p53	804.205	CORUM:306|Ribosome, cytoplasmic|-100.0;R-HSA-156902|Peptide chain elongation|-100.0;R-HSA-156842|Eukaryotic Translation Elongation|-100.0	-100.0	Fogeron ML (2013)	23443559
1	6168	RPL37A	p53	378.43	CORUM:306|Ribosome, cytoplasmic|-100.0;R-HSA-156902|Peptide chain elongation|-100.0;R-HSA-156842|Eukaryotic Translation Elongation|-100.0	-100.0	Fogeron ML (2013)	23443559
1	6230	RPS25	p53	1845.32	CORUM:306|Ribosome, cytoplasmic|-100.0;R-HSA-156902|Peptide chain elongation|-100.0;R-HSA-156842|Eukaryotic Translation Elongation|-100.0	-100.0	Fogeron ML (2013)	23443559
1	6158	RPL28	p53	259.169	CORUM:306|Ribosome, cytoplasmic|-100.0;R-HSA-156902|Peptide chain elongation|-100.0;R-HSA-156842|Eukaryotic Translation Elongation|-100.0	-100.0	Horikawa I (2014)	25144556
1	6155	RPL27	p53	980.297	CORUM:306|Ribosome, cytoplasmic|-100.0;R-HSA-156902|Peptide chain elongation|-100.0;R-HSA-156842|Eukaryotic Translation Elongation|-100.0	-100.0	Fogeron ML (2013)	23443559
1	6181	RPLP2	p53	1561.97	CORUM:306|Ribosome, cytoplasmic|-100.0;R-HSA-156902|Peptide chain elongation|-100.0;R-HSA-156842|Eukaryotic Translation Elongation|-100.0	-100.0	Fogeron ML (2013)	23443559
1	6204	RPS10	p53	886.376	CORUM:306|Ribosome, cytoplasmic|-100.0;R-HSA-156902|Peptide chain elongation|-100.0;R-HSA-156842|Eukaryotic Translation Elongation|-100.0	-100.0	Moon KD (2005)	15536084
1	6203	RPS9	p53	475.547	CORUM:306|Ribosome, cytoplasmic|-100.0;R-HSA-156902|Peptide chain elongation|-100.0;R-HSA-156842|Eukaryotic Translation Elongation|-100.0	-100.0	Fogeron ML (2013)	23443559
1	6176	RPLP1	p53	2898.91	CORUM:306|Ribosome, cytoplasmic|-100.0;R-HSA-156902|Peptide chain elongation|-100.0;R-HSA-156842|Eukaryotic Translation Elongation|-100.0	-100.0	Wu C (2020)	31152661
1	6222	RPS18	p53	4397.3	CORUM:306|Ribosome, cytoplasmic|-100.0;R-HSA-156902|Peptide chain elongation|-100.0;R-HSA-156842|Eukaryotic Translation Elongation|-100.0	-100.0	Horikawa I (2014)	25144556
1	6232	RPS27	p53	2064.13	CORUM:306|Ribosome, cytoplasmic|-100.0;R-HSA-156902|Peptide chain elongation|-100.0;R-HSA-156842|Eukaryotic Translation Elongation|-100.0	-100.0	Fogeron ML (2013)	23443559
1	9669	EIF5B	p53	74.8095	CORUM:306|Ribosome, cytoplasmic|-100.0;R-HSA-156902|Peptide chain elongation|-100.0;R-HSA-156842|Eukaryotic Translation Elongation|-100.0	-100.0	Horikawa I (2014)	25144556
1	6218	RPS17	p53	757.512	CORUM:306|Ribosome, cytoplasmic|-100.0;R-HSA-156902|Peptide chain elongation|-100.0;R-HSA-156842|Eukaryotic Translation Elongation|-100.0	-100.0	Fogeron ML (2013)	23443559
1	7316	UBC	p53	415.021	CORUM:306|Ribosome, cytoplasmic|-100.0;R-HSA-156902|Peptide chain elongation|-100.0;R-HSA-156842|Eukaryotic Translation Elongation|-100.0	-100.0	Ayroldi E (2014)	25168242
1	6154	RPL26	p53	697.534	CORUM:306|Ribosome, cytoplasmic|-100.0;R-HSA-156902|Peptide chain elongation|-100.0;R-HSA-156842|Eukaryotic Translation Elongation|-100.0	-100.0	Zhang Y (2010)	20542919
1	6233	RPS27A	p53	1471.9	CORUM:306|Ribosome, cytoplasmic|-100.0;R-HSA-156902|Peptide chain elongation|-100.0;R-HSA-156842|Eukaryotic Translation Elongation|-100.0	-100.0	Sun XX (2011)	21561866
1	9100	USP10	p53	31.2805	CORUM:306|Ribosome, cytoplasmic|-100.0;R-HSA-156902|Peptide chain elongation|-100.0;R-HSA-156842|Eukaryotic Translation Elongation|-100.0	-100.0	Yuan J (2010)	20096447
1	4736	RPL10A	p53	1288.7	CORUM:306|Ribosome, cytoplasmic|-100.0;R-HSA-156902|Peptide chain elongation|-100.0;R-HSA-156842|Eukaryotic Translation Elongation|-100.0	-100.0	Fogeron ML (2013)	23443559
1	6128	RPL6	p53	804.037	CORUM:306|Ribosome, cytoplasmic|-100.0;R-HSA-156902|Peptide chain elongation|-100.0;R-HSA-156842|Eukaryotic Translation Elongation|-100.0	-100.0	Fogeron ML (2013)	23443559
1	6124	RPL4	p53	1176.12	CORUM:306|Ribosome, cytoplasmic|-100.0;R-HSA-156902|Peptide chain elongation|-100.0;R-HSA-156842|Eukaryotic Translation Elongation|-100.0	-100.0	Fogeron ML (2013)	23443559
1	4869	NPM1	p53	421.738	CORUM:306|Ribosome, cytoplasmic|-100.0;R-HSA-156902|Peptide chain elongation|-100.0;R-HSA-156842|Eukaryotic Translation Elongation|-100.0	-100.0	Dhar SK (2006)	16740634
1	5518	PPP2R1A	p53	99.9869	CORUM:306|Ribosome, cytoplasmic|-100.0;R-HSA-156902|Peptide chain elongation|-100.0;R-HSA-156842|Eukaryotic Translation Elongation|-100.0	-100.0	Chen TC (2014)	25241761
1	5710	PSMD4	p53	125.883	CORUM:306|Ribosome, cytoplasmic|-100.0;R-HSA-156902|Peptide chain elongation|-100.0;R-HSA-156842|Eukaryotic Translation Elongation|-100.0	-100.0	Kulikov R (2010)	20479273
1	5515	PPP2CA	p53	57.4123	CORUM:306|Ribosome, cytoplasmic|-100.0;R-HSA-156902|Peptide chain elongation|-100.0;R-HSA-156842|Eukaryotic Translation Elongation|-100.0	-100.0	Shouse GP (2011)	21460856
1	3192	HNRNPU	p53	86.3407	CORUM:306|Ribosome, cytoplasmic|-100.0;R-HSA-156902|Peptide chain elongation|-100.0;R-HSA-156842|Eukaryotic Translation Elongation|-100.0	-100.0	Fogeron ML (2013)	23443559
1	10987	COPS5	p53	28.98	CORUM:306|Ribosome, cytoplasmic|-100.0;R-HSA-156902|Peptide chain elongation|-100.0;R-HSA-156842|Eukaryotic Translation Elongation|-100.0	-100.0	Zhang XC (2008)	17879958
1	1938	EEF2	p53	1440.58	CORUM:306|Ribosome, cytoplasmic|-100.0;R-HSA-156902|Peptide chain elongation|-100.0;R-HSA-156842|Eukaryotic Translation Elongation|-100.0	-100.0	Yin X (2003)	12891704
1	2197	FAU	p53	534.818	CORUM:306|Ribosome, cytoplasmic|-100.0;R-HSA-156902|Peptide chain elongation|-100.0;R-HSA-156842|Eukaryotic Translation Elongation|-100.0	-100.0	Fogeron ML (2013)	23443559
1	26986	PABPC1	p53	566.056	CORUM:306|Ribosome, cytoplasmic|-100.0;R-HSA-156902|Peptide chain elongation|-100.0;R-HSA-156842|Eukaryotic Translation Elongation|-100.0	-100.0	Fogeron ML (2013)	23443559
1	1453	CSNK1D	p53	86.6599	CORUM:306|Ribosome, cytoplasmic|-100.0;R-HSA-156902|Peptide chain elongation|-100.0;R-HSA-156842|Eukaryotic Translation Elongation|-100.0	-100.0	Kulikov R (2006)	16870621
5	292	SLC25A5	p53	324.942	R-HSA-2262752|Cellular responses to stress|-12.0;R-HSA-8953897|Cellular responses to external stimuli|-11.8;R-HSA-3371497|HSP90 chaperone cycle for steroid hormone receptors (SHR)|-11.8	-12.0	Horikawa I (2014)	25144556
5	3320	HSP90AA1	p53	362.299	R-HSA-2262752|Cellular responses to stress|-12.0;R-HSA-8953897|Cellular responses to external stimuli|-11.8;R-HSA-3371497|HSP90 chaperone cycle for steroid hormone receptors (SHR)|-11.8	-12.0	Wang C (2003)	12427754
5	5717	PSMD11	p53	49.2976	R-HSA-2262752|Cellular responses to stress|-12.0;R-HSA-8953897|Cellular responses to external stimuli|-11.8;R-HSA-3371497|HSP90 chaperone cycle for steroid hormone receptors (SHR)|-11.8	-12.0	Stelzl U (2005)	16169070
5	4833	NME4	p53	70.1375	R-HSA-2262752|Cellular responses to stress|-12.0;R-HSA-8953897|Cellular responses to external stimuli|-11.8;R-HSA-3371497|HSP90 chaperone cycle for steroid hormone receptors (SHR)|-11.8	-12.0	Horikawa I (2014)	25144556
5	3420	IDH3B	p53	103.106	R-HSA-2262752|Cellular responses to stress|-12.0;R-HSA-8953897|Cellular responses to external stimuli|-11.8;R-HSA-3371497|HSP90 chaperone cycle for steroid hormone receptors (SHR)|-11.8	-12.0	Fogeron ML (2013)	23443559
5	9470	EIF4E2	p53	22.2974	R-HSA-2262752|Cellular responses to stress|-12.0;R-HSA-8953897|Cellular responses to external stimuli|-11.8;R-HSA-3371497|HSP90 chaperone cycle for steroid hormone receptors (SHR)|-11.8	-12.0	Fogeron ML (2013)	23443559
5	3304	HSPA1B	p53	76.881	R-HSA-2262752|Cellular responses to stress|-12.0;R-HSA-8953897|Cellular responses to external stimuli|-11.8;R-HSA-3371497|HSP90 chaperone cycle for steroid hormone receptors (SHR)|-11.8	-12.0	Horikawa I (2014)	25144556
5	3312	HSPA8	p53	297.072	R-HSA-2262752|Cellular responses to stress|-12.0;R-HSA-8953897|Cellular responses to external stimuli|-11.8;R-HSA-3371497|HSP90 chaperone cycle for steroid hormone receptors (SHR)|-11.8	-12.0	Akakura S (2001)	11297531
5	7178	TPT1	p53	837.163	R-HSA-2262752|Cellular responses to stress|-12.0;R-HSA-8953897|Cellular responses to external stimuli|-11.8;R-HSA-3371497|HSP90 chaperone cycle for steroid hormone receptors (SHR)|-11.8	-12.0	Amson R (2011)	22157679
5	3310	HSPA6	p53	5.12703	R-HSA-2262752|Cellular responses to stress|-12.0;R-HSA-8953897|Cellular responses to external stimuli|-11.8;R-HSA-3371497|HSP90 chaperone cycle for steroid hormone receptors (SHR)|-11.8	-12.0	Horikawa I (2014)	25144556
5	5702	PSMC3	p53	131.768	R-HSA-2262752|Cellular responses to stress|-12.0;R-HSA-8953897|Cellular responses to external stimuli|-11.8;R-HSA-3371497|HSP90 chaperone cycle for steroid hormone receptors (SHR)|-11.8	-12.0	Kulikov R (2010)	20479273
5	5594	MAPK1	p53	28.6689	R-HSA-2262752|Cellular responses to stress|-12.0;R-HSA-8953897|Cellular responses to external stimuli|-11.8;R-HSA-3371497|HSP90 chaperone cycle for steroid hormone receptors (SHR)|-11.8	-12.0	Persons DL (2000)	10958792
5	6241	RRM2	p53	4.23446	R-HSA-2262752|Cellular responses to stress|-12.0;R-HSA-8953897|Cellular responses to external stimuli|-11.8;R-HSA-3371497|HSP90 chaperone cycle for steroid hormone receptors (SHR)|-11.8	-12.0	Xue L (2003)	12615712
5	3306	HSPA2	p53	16.6132	R-HSA-2262752|Cellular responses to stress|-12.0;R-HSA-8953897|Cellular responses to external stimuli|-11.8;R-HSA-3371497|HSP90 chaperone cycle for steroid hormone receptors (SHR)|-11.8	-12.0	Horikawa I (2014)	25144556
5	60	ACTB	p53	3514.89	R-HSA-2262752|Cellular responses to stress|-12.0;R-HSA-8953897|Cellular responses to external stimuli|-11.8;R-HSA-3371497|HSP90 chaperone cycle for steroid hormone receptors (SHR)|-11.8	-12.0	Fogeron ML (2013)	23443559
5	6500	SKP1	p53	53.303	R-HSA-2262752|Cellular responses to stress|-12.0;R-HSA-8953897|Cellular responses to external stimuli|-11.8;R-HSA-3371497|HSP90 chaperone cycle for steroid hormone receptors (SHR)|-11.8	-12.0	Fogeron ML (2013)	23443559
5	8668	EIF3I	p53	196.872	R-HSA-2262752|Cellular responses to stress|-12.0;R-HSA-8953897|Cellular responses to external stimuli|-11.8;R-HSA-3371497|HSP90 chaperone cycle for steroid hormone receptors (SHR)|-11.8	-12.0	Jethwa A (2018)	29653964
5	8878	SQSTM1	p53	76.7895	R-HSA-2262752|Cellular responses to stress|-12.0;R-HSA-8953897|Cellular responses to external stimuli|-11.8;R-HSA-3371497|HSP90 chaperone cycle for steroid hormone receptors (SHR)|-11.8	-12.0	Di Lello P (2006)	16793543
5	7280	TUBB2A	p53	34.6593	R-HSA-2262752|Cellular responses to stress|-12.0;R-HSA-8953897|Cellular responses to external stimuli|-11.8;R-HSA-3371497|HSP90 chaperone cycle for steroid hormone receptors (SHR)|-11.8	-12.0	Fogeron ML (2013)	23443559
5	9861	PSMD6	p53	69.9503	R-HSA-2262752|Cellular responses to stress|-12.0;R-HSA-8953897|Cellular responses to external stimuli|-11.8;R-HSA-3371497|HSP90 chaperone cycle for steroid hormone receptors (SHR)|-11.8	-12.0	Krzeszinski JY (2013)	24258024
5	5464	PPA1	p53	135.273	R-HSA-2262752|Cellular responses to stress|-12.0;R-HSA-8953897|Cellular responses to external stimuli|-11.8;R-HSA-3371497|HSP90 chaperone cycle for steroid hormone receptors (SHR)|-11.8	-12.0	Stelzl U (2005)	16169070
5	51667	NUB1	p53	35.4531	R-HSA-2262752|Cellular responses to stress|-12.0;R-HSA-8953897|Cellular responses to external stimuli|-11.8;R-HSA-3371497|HSP90 chaperone cycle for steroid hormone receptors (SHR)|-11.8	-12.0	Liu G (2010)	20101219
5	4691	NCL	p53	222.605	R-HSA-2262752|Cellular responses to stress|-12.0;R-HSA-8953897|Cellular responses to external stimuli|-11.8;R-HSA-3371497|HSP90 chaperone cycle for steroid hormone receptors (SHR)|-11.8	-12.0	Daniely Y (2002)	12138209
5	51547	SIRT7	p53	42.4136	R-HSA-2262752|Cellular responses to stress|-12.0;R-HSA-8953897|Cellular responses to external stimuli|-11.8;R-HSA-3371497|HSP90 chaperone cycle for steroid hormone receptors (SHR)|-11.8	-12.0	Tsai YC (2012)	22586326
5	2091	FBL	p53	205.283	R-HSA-2262752|Cellular responses to stress|-12.0;R-HSA-8953897|Cellular responses to external stimuli|-11.8;R-HSA-3371497|HSP90 chaperone cycle for steroid hormone receptors (SHR)|-11.8	-12.0	Fogeron ML (2013)	23443559
5	26354	GNL3	p53	73.7306	R-HSA-2262752|Cellular responses to stress|-12.0;R-HSA-8953897|Cellular responses to external stimuli|-11.8;R-HSA-3371497|HSP90 chaperone cycle for steroid hormone receptors (SHR)|-11.8	-12.0	Tsai RY (2002)	12464630
5	23481	PES1	p53	44.1995	R-HSA-2262752|Cellular responses to stress|-12.0;R-HSA-8953897|Cellular responses to external stimuli|-11.8;R-HSA-3371497|HSP90 chaperone cycle for steroid hormone receptors (SHR)|-11.8	-12.0	Li X (2015)	25609649
5	23560	GTPBP4	p53	17.7559	R-HSA-2262752|Cellular responses to stress|-12.0;R-HSA-8953897|Cellular responses to external stimuli|-11.8;R-HSA-3371497|HSP90 chaperone cycle for steroid hormone receptors (SHR)|-11.8	-12.0	Lunardi A (2010)	20308539
5	10383	TUBB4B	p53	274.093	R-HSA-2262752|Cellular responses to stress|-12.0;R-HSA-8953897|Cellular responses to external stimuli|-11.8;R-HSA-3371497|HSP90 chaperone cycle for steroid hormone receptors (SHR)|-11.8	-12.0	Fogeron ML (2013)	23443559
5	203068	TUBB	p53	264.31	R-HSA-2262752|Cellular responses to stress|-12.0;R-HSA-8953897|Cellular responses to external stimuli|-11.8;R-HSA-3371497|HSP90 chaperone cycle for steroid hormone receptors (SHR)|-11.8	-12.0	Fogeron ML (2013)	23443559
5	2182	ACSL4	p53	19.3687	R-HSA-2262752|Cellular responses to stress|-12.0;R-HSA-8953897|Cellular responses to external stimuli|-11.8;R-HSA-3371497|HSP90 chaperone cycle for steroid hormone receptors (SHR)|-11.8	-12.0	Fogeron ML (2013)	23443559
5	2597	GAPDH	p53	1035.79	R-HSA-2262752|Cellular responses to stress|-12.0;R-HSA-8953897|Cellular responses to external stimuli|-11.8;R-HSA-3371497|HSP90 chaperone cycle for steroid hormone receptors (SHR)|-11.8	-12.0	Sen N (2008)	18552833
5	1968	EIF2S3	p53	106.416	R-HSA-2262752|Cellular responses to stress|-12.0;R-HSA-8953897|Cellular responses to external stimuli|-11.8;R-HSA-3371497|HSP90 chaperone cycle for steroid hormone receptors (SHR)|-11.8	-12.0	Wu C (2020)	31152661
5	22948	CCT5	p53	81.5365	R-HSA-2262752|Cellular responses to stress|-12.0;R-HSA-8953897|Cellular responses to external stimuli|-11.8;R-HSA-3371497|HSP90 chaperone cycle for steroid hormone receptors (SHR)|-11.8	-12.0	Stelzl U (2005)	16169070
5	1213	CLTC	p53	66.0234	R-HSA-2262752|Cellular responses to stress|-12.0;R-HSA-8953897|Cellular responses to external stimuli|-11.8;R-HSA-3371497|HSP90 chaperone cycle for steroid hormone receptors (SHR)|-11.8	-12.0	Horikawa I (2014)	25144556
5	10294	DNAJA2	p53	39.8076	R-HSA-2262752|Cellular responses to stress|-12.0;R-HSA-8953897|Cellular responses to external stimuli|-11.8;R-HSA-3371497|HSP90 chaperone cycle for steroid hormone receptors (SHR)|-11.8	-12.0	Fogeron ML (2013)	23443559
2	3303	HSPA1A	p53	78.6068	R-HSA-72163|mRNA Splicing - Major Pathway|-27.1;R-HSA-72172|mRNA Splicing|-26.8;R-HSA-72203|Processing of Capped Intron-Containing Pre-mRNA|-24.8	-27.1	Kaur J (1996)	:8729618
2	4904	YBX1	p53	446.648	R-HSA-72163|mRNA Splicing - Major Pathway|-27.1;R-HSA-72172|mRNA Splicing|-26.8;R-HSA-72203|Processing of Capped Intron-Containing Pre-mRNA|-24.8	-27.1	Kojic S (2004)	15136035
2	3337	DNAJB1	p53	144.479	R-HSA-72163|mRNA Splicing - Major Pathway|-27.1;R-HSA-72172|mRNA Splicing|-26.8;R-HSA-72203|Processing of Capped Intron-Containing Pre-mRNA|-24.8	-27.1	Qi M (2014)	24361594
2	5728	PTEN	p53	35.4501	R-HSA-72163|mRNA Splicing - Major Pathway|-27.1;R-HSA-72172|mRNA Splicing|-26.8;R-HSA-72203|Processing of Capped Intron-Containing Pre-mRNA|-24.8	-27.1	Freeman DJ (2003)	12620407
2	8666	EIF3G	p53	260.177	R-HSA-72163|mRNA Splicing - Major Pathway|-27.1;R-HSA-72172|mRNA Splicing|-26.8;R-HSA-72203|Processing of Capped Intron-Containing Pre-mRNA|-24.8	-27.1	Jethwa A (2018)	29653964
2	5315	PKM	p53	364.189	R-HSA-72163|mRNA Splicing - Major Pathway|-27.1;R-HSA-72172|mRNA Splicing|-26.8;R-HSA-72203|Processing of Capped Intron-Containing Pre-mRNA|-24.8	-27.1	Chen L (2019)	31594538
2	5984	RFC4	p53	11.2085	R-HSA-72163|mRNA Splicing - Major Pathway|-27.1;R-HSA-72172|mRNA Splicing|-26.8;R-HSA-72203|Processing of Capped Intron-Containing Pre-mRNA|-24.8	-27.1	Fogeron ML (2013)	23443559
2	4673	NAP1L1	p53	63.6556	R-HSA-72163|mRNA Splicing - Major Pathway|-27.1;R-HSA-72172|mRNA Splicing|-26.8;R-HSA-72203|Processing of Capped Intron-Containing Pre-mRNA|-24.8	-27.1	Rehtanz M (2004)	14966293
2	5531	PPP4C	p53	88.6362	R-HSA-72163|mRNA Splicing - Major Pathway|-27.1;R-HSA-72172|mRNA Splicing|-26.8;R-HSA-72203|Processing of Capped Intron-Containing Pre-mRNA|-24.8	-27.1	Hu MC (1998)	:9837938
2	6059	ABCE1	p53	32.6002	R-HSA-72163|mRNA Splicing - Major Pathway|-27.1;R-HSA-72172|mRNA Splicing|-26.8;R-HSA-72203|Processing of Capped Intron-Containing Pre-mRNA|-24.8	-27.1	Kaerblane K (2015)	25659154
2	5499	PPP1CA	p53	102.638	R-HSA-72163|mRNA Splicing - Major Pathway|-27.1;R-HSA-72172|mRNA Splicing|-26.8;R-HSA-72203|Processing of Capped Intron-Containing Pre-mRNA|-24.8	-27.1	Colland F (2004)	15231748
2	6634	SNRPD3	p53	78.6769	R-HSA-72163|mRNA Splicing - Major Pathway|-27.1;R-HSA-72172|mRNA Splicing|-26.8;R-HSA-72203|Processing of Capped Intron-Containing Pre-mRNA|-24.8	-27.1	Fogeron ML (2013)	23443559
2	7534	YWHAZ	p53	214.296	R-HSA-72163|mRNA Splicing - Major Pathway|-27.1;R-HSA-72172|mRNA Splicing|-26.8;R-HSA-72203|Processing of Capped Intron-Containing Pre-mRNA|-24.8	-27.1	Waterman MJ (1998)	:9620776
2	3837	KPNB1	p53	58.0974	R-HSA-72163|mRNA Splicing - Major Pathway|-27.1;R-HSA-72172|mRNA Splicing|-26.8;R-HSA-72203|Processing of Capped Intron-Containing Pre-mRNA|-24.8	-27.1	Akakura S (2001)	11297531
2	7874	USP7	p53	58.4645	R-HSA-72163|mRNA Splicing - Major Pathway|-27.1;R-HSA-72172|mRNA Splicing|-26.8;R-HSA-72203|Processing of Capped Intron-Containing Pre-mRNA|-24.8	-27.1	Li M (2002)	11923872
2	81631	MAP1LC3B	p53	51.6129	R-HSA-72163|mRNA Splicing - Major Pathway|-27.1;R-HSA-72172|mRNA Splicing|-26.8;R-HSA-72203|Processing of Capped Intron-Containing Pre-mRNA|-24.8	-27.1	Horikawa I (2014)	25144556
2	6627	SNRPA1	p53	36.9133	R-HSA-72163|mRNA Splicing - Major Pathway|-27.1;R-HSA-72172|mRNA Splicing|-26.8;R-HSA-72203|Processing of Capped Intron-Containing Pre-mRNA|-24.8	-27.1	Jethwa A (2018)	29653964
2	9092	SART1	p53	57.8753	R-HSA-72163|mRNA Splicing - Major Pathway|-27.1;R-HSA-72172|mRNA Splicing|-26.8;R-HSA-72203|Processing of Capped Intron-Containing Pre-mRNA|-24.8	-27.1	Fogeron ML (2013)	23443559
2	6638	SNRPN	p53	32.0384	R-HSA-72163|mRNA Splicing - Major Pathway|-27.1;R-HSA-72172|mRNA Splicing|-26.8;R-HSA-72203|Processing of Capped Intron-Containing Pre-mRNA|-24.8	-27.1	Stelzl U (2005)	16169070
2	6426	SRSF1	p53	170.543	R-HSA-72163|mRNA Splicing - Major Pathway|-27.1;R-HSA-72172|mRNA Splicing|-26.8;R-HSA-72203|Processing of Capped Intron-Containing Pre-mRNA|-24.8	-27.1	Pelisch F (2010)	20805487
2	6431	SRSF6	p53	119.717	R-HSA-72163|mRNA Splicing - Major Pathway|-27.1;R-HSA-72172|mRNA Splicing|-26.8;R-HSA-72203|Processing of Capped Intron-Containing Pre-mRNA|-24.8	-27.1	Horikawa I (2014)	25144556
2	5093	PCBP1	p53	267.335	R-HSA-72163|mRNA Splicing - Major Pathway|-27.1;R-HSA-72172|mRNA Splicing|-26.8;R-HSA-72203|Processing of Capped Intron-Containing Pre-mRNA|-24.8	-27.1	Fogeron ML (2013)	23443559
2	55749	CCAR1	p53	38.8888	R-HSA-72163|mRNA Splicing - Major Pathway|-27.1;R-HSA-72172|mRNA Splicing|-26.8;R-HSA-72203|Processing of Capped Intron-Containing Pre-mRNA|-24.8	-27.1	Yang W (2008)	18382127
2	1994	ELAVL1	p53	27.7927	R-HSA-72163|mRNA Splicing - Major Pathway|-27.1;R-HSA-72172|mRNA Splicing|-26.8;R-HSA-72203|Processing of Capped Intron-Containing Pre-mRNA|-24.8	-27.1	Galban S (2003)	14517280
2	3014	H2AX	p53	#N/A	R-HSA-72163|mRNA Splicing - Major Pathway|-27.1;R-HSA-72172|mRNA Splicing|-26.8;R-HSA-72203|Processing of Capped Intron-Containing Pre-mRNA|-24.8	-27.1	#N/A	#N/A
2	23076	RRP1B	p53	18.6179	R-HSA-72163|mRNA Splicing - Major Pathway|-27.1;R-HSA-72172|mRNA Splicing|-26.8;R-HSA-72203|Processing of Capped Intron-Containing Pre-mRNA|-24.8	-27.1	Fogeron ML (2013)	23443559
2	3187	HNRNPH1	p53	194.793	R-HSA-72163|mRNA Splicing - Major Pathway|-27.1;R-HSA-72172|mRNA Splicing|-26.8;R-HSA-72203|Processing of Capped Intron-Containing Pre-mRNA|-24.8	-27.1	Fogeron ML (2013)	23443559
2	3185	HNRNPF	p53	121.22	R-HSA-72163|mRNA Splicing - Major Pathway|-27.1;R-HSA-72172|mRNA Splicing|-26.8;R-HSA-72203|Processing of Capped Intron-Containing Pre-mRNA|-24.8	-27.1	Fogeron ML (2013)	23443559
2	3181	HNRNPA2B1	p53	484.534	R-HSA-72163|mRNA Splicing - Major Pathway|-27.1;R-HSA-72172|mRNA Splicing|-26.8;R-HSA-72203|Processing of Capped Intron-Containing Pre-mRNA|-24.8	-27.1	Fogeron ML (2013)	23443559
2	23451	SF3B1	p53	159.266	R-HSA-72163|mRNA Splicing - Major Pathway|-27.1;R-HSA-72172|mRNA Splicing|-26.8;R-HSA-72203|Processing of Capped Intron-Containing Pre-mRNA|-24.8	-27.1	Jethwa A (2018)	29653964
2	4670	HNRNPM	p53	143.633	R-HSA-72163|mRNA Splicing - Major Pathway|-27.1;R-HSA-72172|mRNA Splicing|-26.8;R-HSA-72203|Processing of Capped Intron-Containing Pre-mRNA|-24.8	-27.1	Fogeron ML (2013)	23443559
2	3301	DNAJA1	p53	96.3026	R-HSA-72163|mRNA Splicing - Major Pathway|-27.1;R-HSA-72172|mRNA Splicing|-26.8;R-HSA-72203|Processing of Capped Intron-Containing Pre-mRNA|-24.8	-27.1	Fogeron ML (2013)	23443559
2	26155	NOC2L	p53	71.9166	R-HSA-72163|mRNA Splicing - Major Pathway|-27.1;R-HSA-72172|mRNA Splicing|-26.8;R-HSA-72203|Processing of Capped Intron-Containing Pre-mRNA|-24.8	-27.1	Wu L (2011)	20959462
2	26574	AATF	p53	41.7985	R-HSA-72163|mRNA Splicing - Major Pathway|-27.1;R-HSA-72172|mRNA Splicing|-26.8;R-HSA-72203|Processing of Capped Intron-Containing Pre-mRNA|-24.8	-27.1	Desantis A (2015)	25996291
2	29997	NOP53	p53	#N/A	R-HSA-72163|mRNA Splicing - Major Pathway|-27.1;R-HSA-72172|mRNA Splicing|-26.8;R-HSA-72203|Processing of Capped Intron-Containing Pre-mRNA|-24.8	-27.1	#N/A	#N/A
2	10075	HUWE1	p53	43.6767	R-HSA-72163|mRNA Splicing - Major Pathway|-27.1;R-HSA-72172|mRNA Splicing|-26.8;R-HSA-72203|Processing of Capped Intron-Containing Pre-mRNA|-24.8	-27.1	Chen D (2005)	15989956
2	10594	PRPF8	p53	121.238	R-HSA-72163|mRNA Splicing - Major Pathway|-27.1;R-HSA-72172|mRNA Splicing|-26.8;R-HSA-72203|Processing of Capped Intron-Containing Pre-mRNA|-24.8	-27.1	Wu C (2020)	31152661
2	10992	SF3B2	p53	132.604	R-HSA-72163|mRNA Splicing - Major Pathway|-27.1;R-HSA-72172|mRNA Splicing|-26.8;R-HSA-72203|Processing of Capped Intron-Containing Pre-mRNA|-24.8	-27.1	Fogeron ML (2013)	23443559
2	10949	HNRNPA0	p53	43.1089	R-HSA-72163|mRNA Splicing - Major Pathway|-27.1;R-HSA-72172|mRNA Splicing|-26.8;R-HSA-72203|Processing of Capped Intron-Containing Pre-mRNA|-24.8	-27.1	Jethwa A (2018)	29653964
2	26330	GAPDHS	p53	0.31153	R-HSA-72163|mRNA Splicing - Major Pathway|-27.1;R-HSA-72172|mRNA Splicing|-26.8;R-HSA-72203|Processing of Capped Intron-Containing Pre-mRNA|-24.8	-27.1	Wu C (2020)	31152661
2	112858	TP53RK	p53	12.7536	R-HSA-72163|mRNA Splicing - Major Pathway|-27.1;R-HSA-72172|mRNA Splicing|-26.8;R-HSA-72203|Processing of Capped Intron-Containing Pre-mRNA|-24.8	-27.1	Miyoshi A (2003)	12659830
2	1454	CSNK1E	p53	80.3692	R-HSA-72163|mRNA Splicing - Major Pathway|-27.1;R-HSA-72172|mRNA Splicing|-26.8;R-HSA-72203|Processing of Capped Intron-Containing Pre-mRNA|-24.8	-27.1	Chen TC (2014)	25241761
7	51386	EIF3L	p53	206.624	R-HSA-389960|Formation of tubulin folding intermediates by CCT/TriC|-19.0;R-HSA-389957|Prefoldin mediated transfer of substrate to CCT/TriC|-18.5;R-HSA-389958|Cooperation of Prefoldin and TriC/CCT in actin and tubulin folding|-18.0	-19.0	Jethwa A (2018)	29653964
7	8667	EIF3H	p53	88.0177	R-HSA-389960|Formation of tubulin folding intermediates by CCT/TriC|-19.0;R-HSA-389957|Prefoldin mediated transfer of substrate to CCT/TriC|-18.5;R-HSA-389958|Cooperation of Prefoldin and TriC/CCT in actin and tubulin folding|-18.0	-19.0	Jethwa A (2018)	29653964
7	8665	EIF3F	p53	68.7552	R-HSA-389960|Formation of tubulin folding intermediates by CCT/TriC|-19.0;R-HSA-389957|Prefoldin mediated transfer of substrate to CCT/TriC|-18.5;R-HSA-389958|Cooperation of Prefoldin and TriC/CCT in actin and tubulin folding|-18.0	-19.0	Jethwa A (2018)	29653964
7	8662	EIF3B	p53	130.539	R-HSA-389960|Formation of tubulin folding intermediates by CCT/TriC|-19.0;R-HSA-389957|Prefoldin mediated transfer of substrate to CCT/TriC|-18.5;R-HSA-389958|Cooperation of Prefoldin and TriC/CCT in actin and tubulin folding|-18.0	-19.0	Jethwa A (2018)	29653964
7	8894	EIF2S2	p53	67.5979	R-HSA-389960|Formation of tubulin folding intermediates by CCT/TriC|-19.0;R-HSA-389957|Prefoldin mediated transfer of substrate to CCT/TriC|-18.5;R-HSA-389958|Cooperation of Prefoldin and TriC/CCT in actin and tubulin folding|-18.0	-19.0	Stelzl U (2005)	16169070
7	10480	EIF3M	p53	37.9994	R-HSA-389960|Formation of tubulin folding intermediates by CCT/TriC|-19.0;R-HSA-389957|Prefoldin mediated transfer of substrate to CCT/TriC|-18.5;R-HSA-389958|Cooperation of Prefoldin and TriC/CCT in actin and tubulin folding|-18.0	-19.0	Jethwa A (2018)	29653964
7	3646	EIF3E	p53	190.327	R-HSA-389960|Formation of tubulin folding intermediates by CCT/TriC|-19.0;R-HSA-389957|Prefoldin mediated transfer of substrate to CCT/TriC|-18.5;R-HSA-389958|Cooperation of Prefoldin and TriC/CCT in actin and tubulin folding|-18.0	-19.0	Jethwa A (2018)	29653964
7	7531	YWHAE	p53	276.721	R-HSA-389960|Formation of tubulin folding intermediates by CCT/TriC|-19.0;R-HSA-389957|Prefoldin mediated transfer of substrate to CCT/TriC|-18.5;R-HSA-389958|Cooperation of Prefoldin and TriC/CCT in actin and tubulin folding|-18.0	-19.0	Fogeron ML (2013)	23443559
7	7846	TUBA1A	p53	131.426	R-HSA-389960|Formation of tubulin folding intermediates by CCT/TriC|-19.0;R-HSA-389957|Prefoldin mediated transfer of substrate to CCT/TriC|-18.5;R-HSA-389958|Cooperation of Prefoldin and TriC/CCT in actin and tubulin folding|-18.0	-19.0	Fogeron ML (2013)	23443559
7	908	CCT6A	p53	104.374	R-HSA-389960|Formation of tubulin folding intermediates by CCT/TriC|-19.0;R-HSA-389957|Prefoldin mediated transfer of substrate to CCT/TriC|-18.5;R-HSA-389958|Cooperation of Prefoldin and TriC/CCT in actin and tubulin folding|-18.0	-19.0	Fogeron ML (2013)	23443559
7	6950	TCP1	p53	106.262	R-HSA-389960|Formation of tubulin folding intermediates by CCT/TriC|-19.0;R-HSA-389957|Prefoldin mediated transfer of substrate to CCT/TriC|-18.5;R-HSA-389958|Cooperation of Prefoldin and TriC/CCT in actin and tubulin folding|-18.0	-19.0	Fogeron ML (2013)	23443559
7	7203	CCT3	p53	105.838	R-HSA-389960|Formation of tubulin folding intermediates by CCT/TriC|-19.0;R-HSA-389957|Prefoldin mediated transfer of substrate to CCT/TriC|-18.5;R-HSA-389958|Cooperation of Prefoldin and TriC/CCT in actin and tubulin folding|-18.0	-19.0	Fogeron ML (2013)	23443559
7	7277	TUBA4A	p53	80.0359	R-HSA-389960|Formation of tubulin folding intermediates by CCT/TriC|-19.0;R-HSA-389957|Prefoldin mediated transfer of substrate to CCT/TriC|-18.5;R-HSA-389958|Cooperation of Prefoldin and TriC/CCT in actin and tubulin folding|-18.0	-19.0	Fogeron ML (2013)	23443559
7	5705	PSMC5	p53	183.595	R-HSA-389960|Formation of tubulin folding intermediates by CCT/TriC|-19.0;R-HSA-389957|Prefoldin mediated transfer of substrate to CCT/TriC|-18.5;R-HSA-389958|Cooperation of Prefoldin and TriC/CCT in actin and tubulin folding|-18.0	-19.0	Zhu Q (2007)	17224908
7	59	ACTA2	p53	963.64	R-HSA-389960|Formation of tubulin folding intermediates by CCT/TriC|-19.0;R-HSA-389957|Prefoldin mediated transfer of substrate to CCT/TriC|-18.5;R-HSA-389958|Cooperation of Prefoldin and TriC/CCT in actin and tubulin folding|-18.0	-19.0	Fogeron ML (2013)	23443559
7	2099	ESR1	p53	25.6203	R-HSA-389960|Formation of tubulin folding intermediates by CCT/TriC|-19.0;R-HSA-389957|Prefoldin mediated transfer of substrate to CCT/TriC|-18.5;R-HSA-389958|Cooperation of Prefoldin and TriC/CCT in actin and tubulin folding|-18.0	-19.0	Liu G (2000)	10766163
7	5481	PPID	p53	26.8967	R-HSA-389960|Formation of tubulin folding intermediates by CCT/TriC|-19.0;R-HSA-389957|Prefoldin mediated transfer of substrate to CCT/TriC|-18.5;R-HSA-389958|Cooperation of Prefoldin and TriC/CCT in actin and tubulin folding|-18.0	-19.0	Galigniana MD (2004)	15004035
7	10575	CCT4	p53	115.932	R-HSA-389960|Formation of tubulin folding intermediates by CCT/TriC|-19.0;R-HSA-389957|Prefoldin mediated transfer of substrate to CCT/TriC|-18.5;R-HSA-389958|Cooperation of Prefoldin and TriC/CCT in actin and tubulin folding|-18.0	-19.0	Fogeron ML (2013)	23443559
7	10576	CCT2	p53	86.956	R-HSA-389960|Formation of tubulin folding intermediates by CCT/TriC|-19.0;R-HSA-389957|Prefoldin mediated transfer of substrate to CCT/TriC|-18.5;R-HSA-389958|Cooperation of Prefoldin and TriC/CCT in actin and tubulin folding|-18.0	-19.0	Fogeron ML (2013)	23443559
7	5160	PDHA1	p53	43.4866	R-HSA-389960|Formation of tubulin folding intermediates by CCT/TriC|-19.0;R-HSA-389957|Prefoldin mediated transfer of substrate to CCT/TriC|-18.5;R-HSA-389958|Cooperation of Prefoldin and TriC/CCT in actin and tubulin folding|-18.0	-19.0	Malty RH (2017)	29128334
7	1743	DLST	p53	108.734	R-HSA-389960|Formation of tubulin folding intermediates by CCT/TriC|-19.0;R-HSA-389957|Prefoldin mediated transfer of substrate to CCT/TriC|-18.5;R-HSA-389958|Cooperation of Prefoldin and TriC/CCT in actin and tubulin folding|-18.0	-19.0	Malty RH (2017)	29128334
7	10574	CCT7	p53	147.973	R-HSA-389960|Formation of tubulin folding intermediates by CCT/TriC|-19.0;R-HSA-389957|Prefoldin mediated transfer of substrate to CCT/TriC|-18.5;R-HSA-389958|Cooperation of Prefoldin and TriC/CCT in actin and tubulin folding|-18.0	-19.0	Fogeron ML (2013)	23443559
6	1022	CDK7	p53	26.1399	R-HSA-5389840|Mitochondrial translation elongation|-25.2;R-HSA-5368286|Mitochondrial translation initiation|-25.2;R-HSA-5419276|Mitochondrial translation termination|-25.2	-25.2	Ko LJ (1997)	:9372954
6	902	CCNH	p53	19.385	R-HSA-5389840|Mitochondrial translation elongation|-25.2;R-HSA-5368286|Mitochondrial translation initiation|-25.2;R-HSA-5419276|Mitochondrial translation termination|-25.2	-25.2	Schneider E (1998)	:9840937
6	5430	POLR2A	p53	106.308	R-HSA-5389840|Mitochondrial translation elongation|-25.2;R-HSA-5368286|Mitochondrial translation initiation|-25.2;R-HSA-5419276|Mitochondrial translation termination|-25.2	-25.2	Kim S (2011)	21829606
6	5981	RFC1	p53	22.9688	R-HSA-5389840|Mitochondrial translation elongation|-25.2;R-HSA-5368286|Mitochondrial translation initiation|-25.2;R-HSA-5419276|Mitochondrial translation termination|-25.2	-25.2	Anderson LA (2003)	12509469
6	9978	RBX1	p53	76.2119	R-HSA-5389840|Mitochondrial translation elongation|-25.2;R-HSA-5368286|Mitochondrial translation initiation|-25.2;R-HSA-5419276|Mitochondrial translation termination|-25.2	-25.2	Fogeron ML (2013)	23443559
6	6880	TAF9	p53	35.5163	R-HSA-5389840|Mitochondrial translation elongation|-25.2;R-HSA-5368286|Mitochondrial translation initiation|-25.2;R-HSA-5419276|Mitochondrial translation termination|-25.2	-25.2	Lu H (1995)	:7761466
6	56254	RNF20	p53	25.1716	R-HSA-5389840|Mitochondrial translation elongation|-25.2;R-HSA-5368286|Mitochondrial translation initiation|-25.2;R-HSA-5419276|Mitochondrial translation termination|-25.2	-25.2	Kim J (2005)	16337599
6	1655	DDX5	p53	413.571	R-HSA-5389840|Mitochondrial translation elongation|-25.2;R-HSA-5368286|Mitochondrial translation initiation|-25.2;R-HSA-5419276|Mitochondrial translation termination|-25.2	-25.2	Fogeron ML (2013)	23443559
6	6396	SEC13	p53	84.8127	R-HSA-5389840|Mitochondrial translation elongation|-25.2;R-HSA-5368286|Mitochondrial translation initiation|-25.2;R-HSA-5419276|Mitochondrial translation termination|-25.2	-25.2	Jethwa A (2018)	29653964
6	10419	PRMT5	p53	39.3723	R-HSA-5389840|Mitochondrial translation elongation|-25.2;R-HSA-5368286|Mitochondrial translation initiation|-25.2;R-HSA-5419276|Mitochondrial translation termination|-25.2	-25.2	Horikawa I (2014)	25144556
6	26135	SERBP1	p53	78.9764	R-HSA-5389840|Mitochondrial translation elongation|-25.2;R-HSA-5368286|Mitochondrial translation initiation|-25.2;R-HSA-5419276|Mitochondrial translation termination|-25.2	-25.2	Nery FC (2006)	16455055
6	4436	MSH2	p53	9.86981	R-HSA-5389840|Mitochondrial translation elongation|-25.2;R-HSA-5368286|Mitochondrial translation initiation|-25.2;R-HSA-5419276|Mitochondrial translation termination|-25.2	-25.2	Zink D (2002)	12101417
6	2956	MSH6	p53	13.9052	R-HSA-5389840|Mitochondrial translation elongation|-25.2;R-HSA-5368286|Mitochondrial translation initiation|-25.2;R-HSA-5419276|Mitochondrial translation termination|-25.2	-25.2	Yang Q (2004)	15064730
6	7879	RAB7A	p53	254.669	R-HSA-5389840|Mitochondrial translation elongation|-25.2;R-HSA-5368286|Mitochondrial translation initiation|-25.2;R-HSA-5419276|Mitochondrial translation termination|-25.2	-25.2	Daakour S (2016)	27229929
6	8480	RAE1	p53	22.9802	R-HSA-5389840|Mitochondrial translation elongation|-25.2;R-HSA-5368286|Mitochondrial translation initiation|-25.2;R-HSA-5419276|Mitochondrial translation termination|-25.2	-25.2	Fogeron ML (2013)	23443559
6	1398	CRK	p53	42.7176	R-HSA-5389840|Mitochondrial translation elongation|-25.2;R-HSA-5368286|Mitochondrial translation initiation|-25.2;R-HSA-5419276|Mitochondrial translation termination|-25.2	-25.2	Grossmann A (2015)	25814554
6	23603	CORO1C	p53	75.4485	R-HSA-5389840|Mitochondrial translation elongation|-25.2;R-HSA-5368286|Mitochondrial translation initiation|-25.2;R-HSA-5419276|Mitochondrial translation termination|-25.2	-25.2	Horikawa I (2014)	25144556
6	5908	RAP1B	p53	8.32203	R-HSA-5389840|Mitochondrial translation elongation|-25.2;R-HSA-5368286|Mitochondrial translation initiation|-25.2;R-HSA-5419276|Mitochondrial translation termination|-25.2	-25.2	Vinayagam A (2011)	21900206
6	832	CAPZB	p53	171.748	R-HSA-5389840|Mitochondrial translation elongation|-25.2;R-HSA-5368286|Mitochondrial translation initiation|-25.2;R-HSA-5419276|Mitochondrial translation termination|-25.2	-25.2	Horikawa I (2014)	25144556
6	64969	MRPS5	p53	62.4576	R-HSA-5389840|Mitochondrial translation elongation|-25.2;R-HSA-5368286|Mitochondrial translation initiation|-25.2;R-HSA-5419276|Mitochondrial translation termination|-25.2	-25.2	Fogeron ML (2013)	23443559
6	5245	PHB	p53	108.823	R-HSA-5389840|Mitochondrial translation elongation|-25.2;R-HSA-5368286|Mitochondrial translation initiation|-25.2;R-HSA-5419276|Mitochondrial translation termination|-25.2	-25.2	Fusaro G (2003)	14500729
6	7184	HSP90B1	p53	371.218	R-HSA-5389840|Mitochondrial translation elongation|-25.2;R-HSA-5368286|Mitochondrial translation initiation|-25.2;R-HSA-5419276|Mitochondrial translation termination|-25.2	-25.2	Wu B (2015)	25637791
6	79590	MRPL24	p53	45.1657	R-HSA-5389840|Mitochondrial translation elongation|-25.2;R-HSA-5368286|Mitochondrial translation initiation|-25.2;R-HSA-5419276|Mitochondrial translation termination|-25.2	-25.2	Fogeron ML (2013)	23443559
6	64975	MRPL41	p53	86.1657	R-HSA-5389840|Mitochondrial translation elongation|-25.2;R-HSA-5368286|Mitochondrial translation initiation|-25.2;R-HSA-5419276|Mitochondrial translation termination|-25.2	-25.2	Fogeron ML (2013)	23443559
6	11315	PARK7	p53	155.605	R-HSA-5389840|Mitochondrial translation elongation|-25.2;R-HSA-5368286|Mitochondrial translation initiation|-25.2;R-HSA-5419276|Mitochondrial translation termination|-25.2	-25.2	Fan J (2008)	18042550
6	51649	MRPS23	p53	8.88721	R-HSA-5389840|Mitochondrial translation elongation|-25.2;R-HSA-5368286|Mitochondrial translation initiation|-25.2;R-HSA-5419276|Mitochondrial translation termination|-25.2	-25.2	Fogeron ML (2013)	23443559
6	56945	MRPS22	p53	19.2949	R-HSA-5389840|Mitochondrial translation elongation|-25.2;R-HSA-5368286|Mitochondrial translation initiation|-25.2;R-HSA-5419276|Mitochondrial translation termination|-25.2	-25.2	Fogeron ML (2013)	23443559
6	64965	MRPS9	p53	34.851	R-HSA-5389840|Mitochondrial translation elongation|-25.2;R-HSA-5368286|Mitochondrial translation initiation|-25.2;R-HSA-5419276|Mitochondrial translation termination|-25.2	-25.2	Fogeron ML (2013)	23443559
6	55037	PTCD3	p53	22.2728	R-HSA-5389840|Mitochondrial translation elongation|-25.2;R-HSA-5368286|Mitochondrial translation initiation|-25.2;R-HSA-5419276|Mitochondrial translation termination|-25.2	-25.2	Fogeron ML (2013)	23443559
6	63931	MRPS14	p53	25.4732	R-HSA-5389840|Mitochondrial translation elongation|-25.2;R-HSA-5368286|Mitochondrial translation initiation|-25.2;R-HSA-5419276|Mitochondrial translation termination|-25.2	-25.2	Fogeron ML (2013)	23443559
6	64432	MRPS25	p53	38.8673	R-HSA-5389840|Mitochondrial translation elongation|-25.2;R-HSA-5368286|Mitochondrial translation initiation|-25.2;R-HSA-5419276|Mitochondrial translation termination|-25.2	-25.2	Fogeron ML (2013)	23443559
6	54148	MRPL39	p53	30.7678	R-HSA-5389840|Mitochondrial translation elongation|-25.2;R-HSA-5368286|Mitochondrial translation initiation|-25.2;R-HSA-5419276|Mitochondrial translation termination|-25.2	-25.2	Fogeron ML (2013)	23443559
6	51116	MRPS2	p53	30.2861	R-HSA-5389840|Mitochondrial translation elongation|-25.2;R-HSA-5368286|Mitochondrial translation initiation|-25.2;R-HSA-5419276|Mitochondrial translation termination|-25.2	-25.2	Fogeron ML (2013)	23443559
6	23107	MRPS27	p53	33.6689	R-HSA-5389840|Mitochondrial translation elongation|-25.2;R-HSA-5368286|Mitochondrial translation initiation|-25.2;R-HSA-5419276|Mitochondrial translation termination|-25.2	-25.2	Fogeron ML (2013)	23443559
6	28957	MRPS28	p53	17.8763	R-HSA-5389840|Mitochondrial translation elongation|-25.2;R-HSA-5368286|Mitochondrial translation initiation|-25.2;R-HSA-5419276|Mitochondrial translation termination|-25.2	-25.2	Fogeron ML (2013)	23443559
6	28973	MRPS18B	p53	70.5604	R-HSA-5389840|Mitochondrial translation elongation|-25.2;R-HSA-5368286|Mitochondrial translation initiation|-25.2;R-HSA-5419276|Mitochondrial translation termination|-25.2	-25.2	Fogeron ML (2013)	23443559
3	142	PARP1	p53	28.9301	R-HSA-73894|DNA Repair|-17.2;GO:0006281|DNA repair|-15.3;R-HSA-5693532|DNA Double-Strand Break Repair|-12.7	-17.2	Gueven N (2004)	15044383
3	7155	TOP2B	p53	65.4617	R-HSA-73894|DNA Repair|-17.2;GO:0006281|DNA repair|-15.3;R-HSA-5693532|DNA Double-Strand Break Repair|-12.7	-17.2	Cowell IG (2000)	10666337
3	5591	PRKDC	p53	23.433	R-HSA-73894|DNA Repair|-17.2;GO:0006281|DNA repair|-15.3;R-HSA-5693532|DNA Double-Strand Break Repair|-12.7	-17.2	Kim ST (1999)	10608806
3	7150	TOP1	p53	55.4348	R-HSA-73894|DNA Repair|-17.2;GO:0006281|DNA repair|-15.3;R-HSA-5693532|DNA Double-Strand Break Repair|-12.7	-17.2	Gobert C (1999)	10468612
3	7486	WRN	p53	8.73345	R-HSA-73894|DNA Repair|-17.2;GO:0006281|DNA repair|-15.3;R-HSA-5693532|DNA Double-Strand Break Repair|-12.7	-17.2	Yang Q (2002)	12080066
3	8467	SMARCA5	p53	29.7346	R-HSA-73894|DNA Repair|-17.2;GO:0006281|DNA repair|-15.3;R-HSA-5693532|DNA Double-Strand Break Repair|-12.7	-17.2	Li X (2015)	25609649
3	675	BRCA2	p53	0.551226	R-HSA-73894|DNA Repair|-17.2;GO:0006281|DNA repair|-15.3;R-HSA-5693532|DNA Double-Strand Break Repair|-12.7	-17.2	Dong Y (2003)	14636569
3	4088	SMAD3	p53	39.7726	R-HSA-73894|DNA Repair|-17.2;GO:0006281|DNA repair|-15.3;R-HSA-5693532|DNA Double-Strand Break Repair|-12.7	-17.2	Cordenonsi M (2003)	12732139
3	5928	RBBP4	p53	44.026	R-HSA-73894|DNA Repair|-17.2;GO:0006281|DNA repair|-15.3;R-HSA-5693532|DNA Double-Strand Break Repair|-12.7	-17.2	Fogeron ML (2013)	23443559
3	8451	CUL4A	p53	33.1563	R-HSA-73894|DNA Repair|-17.2;GO:0006281|DNA repair|-15.3;R-HSA-5693532|DNA Double-Strand Break Repair|-12.7	-17.2	Banks D (2006)	16861890
3	7336	UBE2V2	p53	13.8292	R-HSA-73894|DNA Repair|-17.2;GO:0006281|DNA repair|-15.3;R-HSA-5693532|DNA Double-Strand Break Repair|-12.7	-17.2	Daakour S (2016)	27229929
3	5931	RBBP7	p53	92.1697	R-HSA-73894|DNA Repair|-17.2;GO:0006281|DNA repair|-15.3;R-HSA-5693532|DNA Double-Strand Break Repair|-12.7	-17.2	Fogeron ML (2013)	23443559
3	7266	DNAJC7	p53	49.8036	R-HSA-73894|DNA Repair|-17.2;GO:0006281|DNA repair|-15.3;R-HSA-5693532|DNA Double-Strand Break Repair|-12.7	-17.2	Kubo N (2013)	23261415
3	8924	HERC2	p53	15.2873	R-HSA-73894|DNA Repair|-17.2;GO:0006281|DNA repair|-15.3;R-HSA-5693532|DNA Double-Strand Break Repair|-12.7	-17.2	Cubillos-Rojas M (2014)	24722987
3	6497	SKI	p53	68.4068	R-HSA-73894|DNA Repair|-17.2;GO:0006281|DNA repair|-15.3;R-HSA-5693532|DNA Double-Strand Break Repair|-12.7	-17.2	Inoue Y (2011)	21149449
3	9584	RBM39	p53	157.311	R-HSA-73894|DNA Repair|-17.2;GO:0006281|DNA repair|-15.3;R-HSA-5693532|DNA Double-Strand Break Repair|-12.7	-17.2	Horikawa I (2014)	25144556
3	79184	BRCC3	p53	12.6178	R-HSA-73894|DNA Repair|-17.2;GO:0006281|DNA repair|-15.3;R-HSA-5693532|DNA Double-Strand Break Repair|-12.7	-17.2	Dong Y (2003)	14636569
3	9958	USP15	p53	10.2691	R-HSA-73894|DNA Repair|-17.2;GO:0006281|DNA repair|-15.3;R-HSA-5693532|DNA Double-Strand Break Repair|-12.7	-17.2	Liu WT (2016)	27893708
3	55611	OTUB1	p53	64.6314	R-HSA-73894|DNA Repair|-17.2;GO:0006281|DNA repair|-15.3;R-HSA-5693532|DNA Double-Strand Break Repair|-12.7	-17.2	Sun XX (2011)	22124327
3	5930	RBBP6	p53	28.3918	R-HSA-73894|DNA Repair|-17.2;GO:0006281|DNA repair|-15.3;R-HSA-5693532|DNA Double-Strand Break Repair|-12.7	-17.2	Simons A (1997)	:9010216
3	9318	COPS2	p53	22.7553	R-HSA-73894|DNA Repair|-17.2;GO:0006281|DNA repair|-15.3;R-HSA-5693532|DNA Double-Strand Break Repair|-12.7	-17.2	Huang X (2005)	16045761
3	11073	TOPBP1	p53	14.8303	R-HSA-73894|DNA Repair|-17.2;GO:0006281|DNA repair|-15.3;R-HSA-5693532|DNA Double-Strand Break Repair|-12.7	-17.2	Liu K (2017)	28439015
3	1111	CHEK1	p53	2.47381	R-HSA-73894|DNA Repair|-17.2;GO:0006281|DNA repair|-15.3;R-HSA-5693532|DNA Double-Strand Break Repair|-12.7	-17.2	Tian H (2002)	11896572
3	1104	RCC1	p53	19.6709	R-HSA-73894|DNA Repair|-17.2;GO:0006281|DNA repair|-15.3;R-HSA-5693532|DNA Double-Strand Break Repair|-12.7	-17.2	Vinayagam A (2011)	21900206
3	1654	DDX3X	p53	131.796	R-HSA-73894|DNA Repair|-17.2;GO:0006281|DNA repair|-15.3;R-HSA-5693532|DNA Double-Strand Break Repair|-12.7	-17.2	Horikawa I (2014)	25144556
3	2932	GSK3B	p53	17.9804	R-HSA-73894|DNA Repair|-17.2;GO:0006281|DNA repair|-15.3;R-HSA-5693532|DNA Double-Strand Break Repair|-12.7	-17.2	Watcharasit P (2002)	12048243
3	7320	UBE2B	p53	55.169	R-HSA-73894|DNA Repair|-17.2;GO:0006281|DNA repair|-15.3;R-HSA-5693532|DNA Double-Strand Break Repair|-12.7	-17.2	Chen S (2012)	22083959
3	7319	UBE2A	p53	60.2718	R-HSA-73894|DNA Repair|-17.2;GO:0006281|DNA repair|-15.3;R-HSA-5693532|DNA Double-Strand Break Repair|-12.7	-17.2	Lyakhovich A (2003)	12640129
3	4641	MYO1C	p53	102.854	R-HSA-73894|DNA Repair|-17.2;GO:0006281|DNA repair|-15.3;R-HSA-5693532|DNA Double-Strand Break Repair|-12.7	-17.2	Horikawa I (2014)	25144556
3	23014	FBXO21	p53	22.2463	R-HSA-73894|DNA Repair|-17.2;GO:0006281|DNA repair|-15.3;R-HSA-5693532|DNA Double-Strand Break Repair|-12.7	-17.2	Fogeron ML (2013)	23443559
3	26263	FBXO22	p53	6.57126	R-HSA-73894|DNA Repair|-17.2;GO:0006281|DNA repair|-15.3;R-HSA-5693532|DNA Double-Strand Break Repair|-12.7	-17.2	Zhang L (2019)	30808376
3	79176	FBXL15	p53	25.5989	R-HSA-73894|DNA Repair|-17.2;GO:0006281|DNA repair|-15.3;R-HSA-5693532|DNA Double-Strand Break Repair|-12.7	-17.2	Wu C (2020)	31152661
3	1385	CREB1	p53	13.2285	R-HSA-73894|DNA Repair|-17.2;GO:0006281|DNA repair|-15.3;R-HSA-5693532|DNA Double-Strand Break Repair|-12.7	-17.2	Giebler HA (2000)	10848610
3	7295	TXN	p53	286.149	R-HSA-73894|DNA Repair|-17.2;GO:0006281|DNA repair|-15.3;R-HSA-5693532|DNA Double-Strand Break Repair|-12.7	-17.2	Stoner CS (2009)	19681600
3	2064	ERBB2	p53	79.0254	R-HSA-73894|DNA Repair|-17.2;GO:0006281|DNA repair|-15.3;R-HSA-5693532|DNA Double-Strand Break Repair|-12.7	-17.2	Li Z (2017)	28205554
3	6732	SRPK1	p53	23.4738	R-HSA-73894|DNA Repair|-17.2;GO:0006281|DNA repair|-15.3;R-HSA-5693532|DNA Double-Strand Break Repair|-12.7	-17.2	Peidis P (2011)	21130767
3	51138	COPS4	p53	26.3603	R-HSA-73894|DNA Repair|-17.2;GO:0006281|DNA repair|-15.3;R-HSA-5693532|DNA Double-Strand Break Repair|-12.7	-17.2	Bhansali M (2014)	24725084
3	2873	GPS1	p53	71.0008	R-HSA-73894|DNA Repair|-17.2;GO:0006281|DNA repair|-15.3;R-HSA-5693532|DNA Double-Strand Break Repair|-12.7	-17.2	Bech-Otschir D (2001)	11285227
3	80335	WDR82	p53	74.0644	R-HSA-73894|DNA Repair|-17.2;GO:0006281|DNA repair|-15.3;R-HSA-5693532|DNA Double-Strand Break Repair|-12.7	-17.2	Tang Z (2013)	23870121
3	10540	DCTN2	p53	131.76	R-HSA-73894|DNA Repair|-17.2;GO:0006281|DNA repair|-15.3;R-HSA-5693532|DNA Double-Strand Break Repair|-12.7	-17.2	Galigniana MD (2004)	15004035
3	10616	RBCK1	p53	74.7554	R-HSA-73894|DNA Repair|-17.2;GO:0006281|DNA repair|-15.3;R-HSA-5693532|DNA Double-Strand Break Repair|-12.7	-17.2	Yu S (2019)	30874541
3	140691	TRIM69	p53	10.494	R-HSA-73894|DNA Repair|-17.2;GO:0006281|DNA repair|-15.3;R-HSA-5693532|DNA Double-Strand Break Repair|-12.7	-17.2	Rong X (2019)	30844644
8	5886	RAD23A	p53	128.523	R-HSA-5696395|Formation of Incision Complex in GG-NER|-10.1;hsa03420|Nucleotide excision repair|-9.9;R-HSA-5696399|Global Genome Nucleotide Excision Repair (GG-NER)|-8.6	-10.1	Brignone C (2004)	15064742
8	6118	RPA2	p53	43.3094	R-HSA-5696395|Formation of Incision Complex in GG-NER|-10.1;hsa03420|Nucleotide excision repair|-9.9;R-HSA-5696399|Global Genome Nucleotide Excision Repair (GG-NER)|-8.6	-10.1	Li X (2015)	25609649
8	6117	RPA1	p53	38.4656	R-HSA-5696395|Formation of Incision Complex in GG-NER|-10.1;hsa03420|Nucleotide excision repair|-9.9;R-HSA-5696399|Global Genome Nucleotide Excision Repair (GG-NER)|-8.6	-10.1	Romanova LY (2004)	15489903
8	9519	TBPL1	p53	10.1766	R-HSA-5696395|Formation of Incision Complex in GG-NER|-10.1;hsa03420|Nucleotide excision repair|-9.9;R-HSA-5696399|Global Genome Nucleotide Excision Repair (GG-NER)|-8.6	-10.1	Maeda R (2017)	28082682
8	2965	GTF2H1	p53	17.6867	R-HSA-5696395|Formation of Incision Complex in GG-NER|-10.1;hsa03420|Nucleotide excision repair|-9.9;R-HSA-5696399|Global Genome Nucleotide Excision Repair (GG-NER)|-8.6	-10.1	Xiao H (1994)	:7935417
8	4331	MNAT1	p53	9.46164	R-HSA-5696395|Formation of Incision Complex in GG-NER|-10.1;hsa03420|Nucleotide excision repair|-9.9;R-HSA-5696399|Global Genome Nucleotide Excision Repair (GG-NER)|-8.6	-10.1	Ko LJ (1997)	:9372954
8	5691	PSMB3	p53	148.38	R-HSA-5696395|Formation of Incision Complex in GG-NER|-10.1;hsa03420|Nucleotide excision repair|-9.9;R-HSA-5696399|Global Genome Nucleotide Excision Repair (GG-NER)|-8.6	-10.1	Hjerpe R (2010)	20080206
8	5501	PPP1CC	p53	56.3066	R-HSA-5696395|Formation of Incision Complex in GG-NER|-10.1;hsa03420|Nucleotide excision repair|-9.9;R-HSA-5696399|Global Genome Nucleotide Excision Repair (GG-NER)|-8.6	-10.1	Flores-Delgado G (2007)	17274640
8	7529	YWHAB	p53	165.219	R-HSA-5696395|Formation of Incision Complex in GG-NER|-10.1;hsa03420|Nucleotide excision repair|-9.9;R-HSA-5696399|Global Genome Nucleotide Excision Repair (GG-NER)|-8.6	-10.1	Lee MK (2007)	17898864
8	5527	PPP2R5C	p53	19.5126	R-HSA-5696395|Formation of Incision Complex in GG-NER|-10.1;hsa03420|Nucleotide excision repair|-9.9;R-HSA-5696399|Global Genome Nucleotide Excision Repair (GG-NER)|-8.6	-10.1	Chen TC (2014)	25241761
8	4627	MYH9	p53	358.301	R-HSA-5696395|Formation of Incision Complex in GG-NER|-10.1;hsa03420|Nucleotide excision repair|-9.9;R-HSA-5696399|Global Genome Nucleotide Excision Repair (GG-NER)|-8.6	-10.1	Horikawa I (2014)	25144556
8	3178	HNRNPA1	p53	422.473	R-HSA-5696395|Formation of Incision Complex in GG-NER|-10.1;hsa03420|Nucleotide excision repair|-9.9;R-HSA-5696399|Global Genome Nucleotide Excision Repair (GG-NER)|-8.6	-10.1	Fogeron ML (2013)	23443559
8	1452	CSNK1A1	p53	84.4699	R-HSA-5696395|Formation of Incision Complex in GG-NER|-10.1;hsa03420|Nucleotide excision repair|-9.9;R-HSA-5696399|Global Genome Nucleotide Excision Repair (GG-NER)|-8.6	-10.1	Huart AS (2009)	19759023
8	2783	GNB2	p53	269.151	R-HSA-5696395|Formation of Incision Complex in GG-NER|-10.1;hsa03420|Nucleotide excision repair|-9.9;R-HSA-5696399|Global Genome Nucleotide Excision Repair (GG-NER)|-8.6	-10.1	Horikawa I (2014)	25144556
8	22872	SEC31A	p53	74.8249	R-HSA-5696395|Formation of Incision Complex in GG-NER|-10.1;hsa03420|Nucleotide excision repair|-9.9;R-HSA-5696399|Global Genome Nucleotide Excision Repair (GG-NER)|-8.6	-10.1	Jethwa A (2018)	29653964
8	25942	SIN3A	p53	18.8314	R-HSA-5696395|Formation of Incision Complex in GG-NER|-10.1;hsa03420|Nucleotide excision repair|-9.9;R-HSA-5696399|Global Genome Nucleotide Excision Repair (GG-NER)|-8.6	-10.1	Wu Y (2001)	11313951
8	10014	HDAC5	p53	52.5584	R-HSA-5696395|Formation of Incision Complex in GG-NER|-10.1;hsa03420|Nucleotide excision repair|-9.9;R-HSA-5696399|Global Genome Nucleotide Excision Repair (GG-NER)|-8.6	-10.1	Greco TM (2011)	21081666
10	2547	XRCC6	p53	217.788	R-HSA-168638|NOD1/2 Signaling Pathway|-8.4;R-HSA-168643|Nucleotide-binding domain, leucine rich repeat containing receptor (NLR) signaling pathways|-7.5;R-HSA-1640170|Cell Cycle|-7.5	-8.4	Feki A (2005)	15782130
10	4361	MRE11	p53	#N/A	R-HSA-168638|NOD1/2 Signaling Pathway|-8.4;R-HSA-168643|Nucleotide-binding domain, leucine rich repeat containing receptor (NLR) signaling pathways|-7.5;R-HSA-1640170|Cell Cycle|-7.5	-8.4	#N/A	#N/A
10	4287	ATXN3	p53	4.29368	R-HSA-168638|NOD1/2 Signaling Pathway|-8.4;R-HSA-168643|Nucleotide-binding domain, leucine rich repeat containing receptor (NLR) signaling pathways|-7.5;R-HSA-1640170|Cell Cycle|-7.5	-8.4	Liu H (2016)	27851749
10	6418	SET	p53	132.404	R-HSA-168638|NOD1/2 Signaling Pathway|-8.4;R-HSA-168643|Nucleotide-binding domain, leucine rich repeat containing receptor (NLR) signaling pathways|-7.5;R-HSA-1640170|Cell Cycle|-7.5	-8.4	Kim JY (2012)	21911363
10	7334	UBE2N	p53	36.3533	R-HSA-168638|NOD1/2 Signaling Pathway|-8.4;R-HSA-168643|Nucleotide-binding domain, leucine rich repeat containing receptor (NLR) signaling pathways|-7.5;R-HSA-1640170|Cell Cycle|-7.5	-8.4	Laine A (2006)	17000756
10	8481	OFD1	p53	28.1555	R-HSA-168638|NOD1/2 Signaling Pathway|-8.4;R-HSA-168643|Nucleotide-binding domain, leucine rich repeat containing receptor (NLR) signaling pathways|-7.5;R-HSA-1640170|Cell Cycle|-7.5	-8.4	Gupta GD (2015)	26638075
10	7314	UBB	p53	235.902	R-HSA-168638|NOD1/2 Signaling Pathway|-8.4;R-HSA-168643|Nucleotide-binding domain, leucine rich repeat containing receptor (NLR) signaling pathways|-7.5;R-HSA-1640170|Cell Cycle|-7.5	-8.4	Fogeron ML (2013)	23443559
10	7508	XPC	p53	43.16	R-HSA-168638|NOD1/2 Signaling Pathway|-8.4;R-HSA-168643|Nucleotide-binding domain, leucine rich repeat containing receptor (NLR) signaling pathways|-7.5;R-HSA-1640170|Cell Cycle|-7.5	-8.4	Krzeszinski JY (2013)	24258024
10	22938	SNW1	p53	71.4343	R-HSA-168638|NOD1/2 Signaling Pathway|-8.4;R-HSA-168643|Nucleotide-binding domain, leucine rich repeat containing receptor (NLR) signaling pathways|-7.5;R-HSA-1640170|Cell Cycle|-7.5	-8.4	Fogeron ML (2013)	23443559
10	9212	AURKB	p53	5.0189	R-HSA-168638|NOD1/2 Signaling Pathway|-8.4;R-HSA-168643|Nucleotide-binding domain, leucine rich repeat containing receptor (NLR) signaling pathways|-7.5;R-HSA-1640170|Cell Cycle|-7.5	-8.4	Wu L (2011)	20959462
10	1432	MAPK14	p53	36.5326	R-HSA-168638|NOD1/2 Signaling Pathway|-8.4;R-HSA-168643|Nucleotide-binding domain, leucine rich repeat containing receptor (NLR) signaling pathways|-7.5;R-HSA-1640170|Cell Cycle|-7.5	-8.4	Srivastav RK (2011)	21675959
10	2908	NR3C1	p53	18.6708	R-HSA-168638|NOD1/2 Signaling Pathway|-8.4;R-HSA-168643|Nucleotide-binding domain, leucine rich repeat containing receptor (NLR) signaling pathways|-7.5;R-HSA-1640170|Cell Cycle|-7.5	-8.4	Sengupta S (2000)	11080152
10	330	BIRC3	p53	8.35005	R-HSA-168638|NOD1/2 Signaling Pathway|-8.4;R-HSA-168643|Nucleotide-binding domain, leucine rich repeat containing receptor (NLR) signaling pathways|-7.5;R-HSA-1640170|Cell Cycle|-7.5	-8.4	Lee SH (2019)	30948266
10	10844	TUBGCP2	p53	37.8368	R-HSA-168638|NOD1/2 Signaling Pathway|-8.4;R-HSA-168643|Nucleotide-binding domain, leucine rich repeat containing receptor (NLR) signaling pathways|-7.5;R-HSA-1640170|Cell Cycle|-7.5	-8.4	Jethwa A (2018)	29653964
4	6598	SMARCB1	p53	58.7841	GO:0006281|DNA repair|-8.0;GO:0010638|positive regulation of organelle organization|-7.4;GO:0043903|regulation of symbiosis, encompassing mutualism through parasitism|-7.3	-8.0	Lee D (2002)	11950834
4	8289	ARID1A	p53	30.085	GO:0006281|DNA repair|-8.0;GO:0010638|positive regulation of organelle organization|-7.4;GO:0043903|regulation of symbiosis, encompassing mutualism through parasitism|-7.3	-8.0	Guan B (2011)	21900401
4	3297	HSF1	p53	96.0637	GO:0006281|DNA repair|-8.0;GO:0010638|positive regulation of organelle organization|-7.4;GO:0043903|regulation of symbiosis, encompassing mutualism through parasitism|-7.3	-8.0	Tanikawa J (2000)	10747903
4	7337	UBE3A	p53	15.1221	GO:0006281|DNA repair|-8.0;GO:0010638|positive regulation of organelle organization|-7.4;GO:0043903|regulation of symbiosis, encompassing mutualism through parasitism|-7.3	-8.0	Nuber U (1998)	:9688277
4	472	ATM	p53	8.10967	GO:0006281|DNA repair|-8.0;GO:0010638|positive regulation of organelle organization|-7.4;GO:0043903|regulation of symbiosis, encompassing mutualism through parasitism|-7.3	-8.0	Kang J (2005)	15632067
4	7468	NSD2	p53	#N/A	GO:0006281|DNA repair|-8.0;GO:0010638|positive regulation of organelle organization|-7.4;GO:0043903|regulation of symbiosis, encompassing mutualism through parasitism|-7.3	-8.0	#N/A	#N/A
4	4792	NFKBIA	p53	264.021	GO:0006281|DNA repair|-8.0;GO:0010638|positive regulation of organelle organization|-7.4;GO:0043903|regulation of symbiosis, encompassing mutualism through parasitism|-7.3	-8.0	Chang NS (2002)	11799106
4	4087	SMAD2	p53	5.50273	GO:0006281|DNA repair|-8.0;GO:0010638|positive regulation of organelle organization|-7.4;GO:0043903|regulation of symbiosis, encompassing mutualism through parasitism|-7.3	-8.0	Cordenonsi M (2003)	12732139
4	7528	YY1	p53	30.9386	GO:0006281|DNA repair|-8.0;GO:0010638|positive regulation of organelle organization|-7.4;GO:0043903|regulation of symbiosis, encompassing mutualism through parasitism|-7.3	-8.0	Groenroos E (2004)	15295102
4	6830	SUPT6H	p53	57.4034	GO:0006281|DNA repair|-8.0;GO:0010638|positive regulation of organelle organization|-7.4;GO:0043903|regulation of symbiosis, encompassing mutualism through parasitism|-7.3	-8.0	Fogeron ML (2013)	23443559
4	1786	DNMT1	p53	24.543	GO:0006281|DNA repair|-8.0;GO:0010638|positive regulation of organelle organization|-7.4;GO:0043903|regulation of symbiosis, encompassing mutualism through parasitism|-7.3	-8.0	Palii SS (2008)	17991895
4	5111	PCNA	p53	62.6645	GO:0006281|DNA repair|-8.0;GO:0010638|positive regulation of organelle organization|-7.4;GO:0043903|regulation of symbiosis, encompassing mutualism through parasitism|-7.3	-8.0	Banks D (2006)	16861890
4	3428	IFI16	p53	79.0715	GO:0006281|DNA repair|-8.0;GO:0010638|positive regulation of organelle organization|-7.4;GO:0043903|regulation of symbiosis, encompassing mutualism through parasitism|-7.3	-8.0	Johnstone RW (2000)	11146555
4	9908	G3BP2	p53	33.6039	GO:0006281|DNA repair|-8.0;GO:0010638|positive regulation of organelle organization|-7.4;GO:0043903|regulation of symbiosis, encompassing mutualism through parasitism|-7.3	-8.0	Kim MM (2007)	17297477
4	7321	UBE2D1	p53	15.2126	GO:0006281|DNA repair|-8.0;GO:0010638|positive regulation of organelle organization|-7.4;GO:0043903|regulation of symbiosis, encompassing mutualism through parasitism|-7.3	-8.0	Quintana-Gallardo L (2019)	30911017
4	596	BCL2	p53	8.54075	GO:0006281|DNA repair|-8.0;GO:0010638|positive regulation of organelle organization|-7.4;GO:0043903|regulation of symbiosis, encompassing mutualism through parasitism|-7.3	-8.0	Heo KS (2011)	21624955
4	1653	DDX1	p53	71.8301	GO:0006281|DNA repair|-8.0;GO:0010638|positive regulation of organelle organization|-7.4;GO:0043903|regulation of symbiosis, encompassing mutualism through parasitism|-7.3	-8.0	Wu C (2020)	31152661
4	1211	CLTA	p53	123.306	GO:0006281|DNA repair|-8.0;GO:0010638|positive regulation of organelle organization|-7.4;GO:0043903|regulation of symbiosis, encompassing mutualism through parasitism|-7.3	-8.0	Horikawa I (2014)	25144556
4	1212	CLTB	p53	218.124	GO:0006281|DNA repair|-8.0;GO:0010638|positive regulation of organelle organization|-7.4;GO:0043903|regulation of symbiosis, encompassing mutualism through parasitism|-7.3	-8.0	Horikawa I (2014)	25144556
4	9260	PDLIM7	p53	143.916	GO:0006281|DNA repair|-8.0;GO:0010638|positive regulation of organelle organization|-7.4;GO:0043903|regulation of symbiosis, encompassing mutualism through parasitism|-7.3	-8.0	Jung CR (2010)	21060154
4	51474	LIMA1	p53	58.3412	GO:0006281|DNA repair|-8.0;GO:0010638|positive regulation of organelle organization|-7.4;GO:0043903|regulation of symbiosis, encompassing mutualism through parasitism|-7.3	-8.0	Horikawa I (2014)	25144556
4	8615	USO1	p53	56.2773	GO:0006281|DNA repair|-8.0;GO:0010638|positive regulation of organelle organization|-7.4;GO:0043903|regulation of symbiosis, encompassing mutualism through parasitism|-7.3	-8.0	How PC (2011)	21147777
4	7168	TPM1	p53	135.013	GO:0006281|DNA repair|-8.0;GO:0010638|positive regulation of organelle organization|-7.4;GO:0043903|regulation of symbiosis, encompassing mutualism through parasitism|-7.3	-8.0	Horikawa I (2014)	25144556
4	7706	TRIM25	p53	32.7798	GO:0006281|DNA repair|-8.0;GO:0010638|positive regulation of organelle organization|-7.4;GO:0043903|regulation of symbiosis, encompassing mutualism through parasitism|-7.3	-8.0	Park JH (2016)	27545325
4	302	ANXA2	p53	417.607	GO:0006281|DNA repair|-8.0;GO:0010638|positive regulation of organelle organization|-7.4;GO:0043903|regulation of symbiosis, encompassing mutualism through parasitism|-7.3	-8.0	Lu H (1997)	:9315650
4	57599	WDR48	p53	18.0552	GO:0006281|DNA repair|-8.0;GO:0010638|positive regulation of organelle organization|-7.4;GO:0043903|regulation of symbiosis, encompassing mutualism through parasitism|-7.3	-8.0	Sowa ME (2009)	19615732
4	51455	REV1	p53	29.7984	GO:0006281|DNA repair|-8.0;GO:0010638|positive regulation of organelle organization|-7.4;GO:0043903|regulation of symbiosis, encompassing mutualism through parasitism|-7.3	-8.0	Shim HS (2015)	25614517
4	5479	PPIB	p53	424.585	GO:0006281|DNA repair|-8.0;GO:0010638|positive regulation of organelle organization|-7.4;GO:0043903|regulation of symbiosis, encompassing mutualism through parasitism|-7.3	-8.0	Choi TG (2018)	29876924
4	998	CDC42	p53	124.658	GO:0006281|DNA repair|-8.0;GO:0010638|positive regulation of organelle organization|-7.4;GO:0043903|regulation of symbiosis, encompassing mutualism through parasitism|-7.3	-8.0	Stelzl U (2005)	16169070
4	83743	GRWD1	p53	16.0866	GO:0006281|DNA repair|-8.0;GO:0010638|positive regulation of organelle organization|-7.4;GO:0043903|regulation of symbiosis, encompassing mutualism through parasitism|-7.3	-8.0	Fogeron ML (2013)	23443559
4	4332	MNDA	p53	7.22532	GO:0006281|DNA repair|-8.0;GO:0010638|positive regulation of organelle organization|-7.4;GO:0043903|regulation of symbiosis, encompassing mutualism through parasitism|-7.3	-8.0	Asefa B (2006)	16458891
4	8678	BECN1	p53	41.2142	GO:0006281|DNA repair|-8.0;GO:0010638|positive regulation of organelle organization|-7.4;GO:0043903|regulation of symbiosis, encompassing mutualism through parasitism|-7.3	-8.0	Verma N (2017)	28128446
4	3276	PRMT1	p53	81.3629	GO:0006281|DNA repair|-8.0;GO:0010638|positive regulation of organelle organization|-7.4;GO:0043903|regulation of symbiosis, encompassing mutualism through parasitism|-7.3	-8.0	An W (2004)	15186775
4	1613	DAPK3	p53	57.41	GO:0006281|DNA repair|-8.0;GO:0010638|positive regulation of organelle organization|-7.4;GO:0043903|regulation of symbiosis, encompassing mutualism through parasitism|-7.3	-8.0	Burch LR (2004)	15001356
4	4170	MCL1	p53	260.61	GO:0006281|DNA repair|-8.0;GO:0010638|positive regulation of organelle organization|-7.4;GO:0043903|regulation of symbiosis, encompassing mutualism through parasitism|-7.3	-8.0	Lee MS (2014)	24491548
4	10813	UTP14A	p53	12.0651	GO:0006281|DNA repair|-8.0;GO:0010638|positive regulation of organelle organization|-7.4;GO:0043903|regulation of symbiosis, encompassing mutualism through parasitism|-7.3	-8.0	Hu L (2011)	21078665
4	10146	G3BP1	p53	32.0734	GO:0006281|DNA repair|-8.0;GO:0010638|positive regulation of organelle organization|-7.4;GO:0043903|regulation of symbiosis, encompassing mutualism through parasitism|-7.3	-8.0	Kim MM (2007)	17297477
4	128866	CHMP4B	p53	211.502	GO:0006281|DNA repair|-8.0;GO:0010638|positive regulation of organelle organization|-7.4;GO:0043903|regulation of symbiosis, encompassing mutualism through parasitism|-7.3	-8.0	Horikawa I (2014)	25144556
9	6597	SMARCA4	p53	45.6851	GO:0071407|cellular response to organic cyclic compound|-5.9;GO:0071396|cellular response to lipid|-5.6;GO:0030521|androgen receptor signaling pathway|-5.0	-5.9	Lee D (2002)	11950834
9	6602	SMARCD1	p53	40.2159	GO:0071407|cellular response to organic cyclic compound|-5.9;GO:0071396|cellular response to lipid|-5.6;GO:0030521|androgen receptor signaling pathway|-5.0	-5.9	Oh J (2008)	18303029
9	9611	NCOR1	p53	23.5629	GO:0071407|cellular response to organic cyclic compound|-5.9;GO:0071396|cellular response to lipid|-5.6;GO:0030521|androgen receptor signaling pathway|-5.0	-5.9	Dohi Y (2008)	19011633
9	1019	CDK4	p53	67.137	GO:0071407|cellular response to organic cyclic compound|-5.9;GO:0071396|cellular response to lipid|-5.6;GO:0030521|androgen receptor signaling pathway|-5.0	-5.9	Al-Khalaf HH (2017)	28218424
9	8826	IQGAP1	p53	85.3636	GO:0071407|cellular response to organic cyclic compound|-5.9;GO:0071396|cellular response to lipid|-5.6;GO:0030521|androgen receptor signaling pathway|-5.0	-5.9	Fogeron ML (2013)	23443559
9	2934	GSN	p53	678.565	GO:0071407|cellular response to organic cyclic compound|-5.9;GO:0071396|cellular response to lipid|-5.6;GO:0030521|androgen receptor signaling pathway|-5.0	-5.9	Horikawa I (2014)	25144556
9	4086	SMAD1	p53	10.5265	GO:0071407|cellular response to organic cyclic compound|-5.9;GO:0071396|cellular response to lipid|-5.6;GO:0030521|androgen receptor signaling pathway|-5.0	-5.9	Chau JF (2012)	22588298
9	2130	EWSR1	p53	186.593	GO:0071407|cellular response to organic cyclic compound|-5.9;GO:0071396|cellular response to lipid|-5.6;GO:0030521|androgen receptor signaling pathway|-5.0	-5.9	Li Y (2012)	22266186
9	580	BARD1	p53	6.81538	GO:0071407|cellular response to organic cyclic compound|-5.9;GO:0071396|cellular response to lipid|-5.6;GO:0030521|androgen receptor signaling pathway|-5.0	-5.9	Dong Y (2003)	14636569
9	2969	GTF2I	p53	15.1041	GO:0071407|cellular response to organic cyclic compound|-5.9;GO:0071396|cellular response to lipid|-5.6;GO:0030521|androgen receptor signaling pathway|-5.0	-5.9	Horikawa I (2014)	25144556
9	2288	FKBP4	p53	56.0449	GO:0071407|cellular response to organic cyclic compound|-5.9;GO:0071396|cellular response to lipid|-5.6;GO:0030521|androgen receptor signaling pathway|-5.0	-5.9	Galigniana MD (2004)	15004035
9	7171	TPM4	p53	323.288	GO:0071407|cellular response to organic cyclic compound|-5.9;GO:0071396|cellular response to lipid|-5.6;GO:0030521|androgen receptor signaling pathway|-5.0	-5.9	Horikawa I (2014)	25144556
9	2309	FOXO3	p53	41.0642	GO:0071407|cellular response to organic cyclic compound|-5.9;GO:0071396|cellular response to lipid|-5.6;GO:0030521|androgen receptor signaling pathway|-5.0	-5.9	Chen TC (2014)	25241761
9	9967	THRAP3	p53	76.6301	GO:0071407|cellular response to organic cyclic compound|-5.9;GO:0071396|cellular response to lipid|-5.6;GO:0030521|androgen receptor signaling pathway|-5.0	-5.9	Horikawa I (2014)	25144556
9	140465	MYL6B	p53	29.5627	GO:0071407|cellular response to organic cyclic compound|-5.9;GO:0071396|cellular response to lipid|-5.6;GO:0030521|androgen receptor signaling pathway|-5.0	-5.9	Xie X (2018)	29439719
9	4000	LMNA	p53	196.346	GO:0071407|cellular response to organic cyclic compound|-5.9;GO:0071396|cellular response to lipid|-5.6;GO:0030521|androgen receptor signaling pathway|-5.0	-5.9	Horikawa I (2014)	25144556
9	5903	RANBP2	p53	26.0772	GO:0071407|cellular response to organic cyclic compound|-5.9;GO:0071396|cellular response to lipid|-5.6;GO:0030521|androgen receptor signaling pathway|-5.0	-5.9	Gareau JR (2012)	22194619
11	4692	NDN	p53	71.1681	N/A		Taniura H (1999)	10347180
11	51199	NIN	p53	11.0506	N/A		Gupta GD (2015)	26638075
11	117178	SSX2IP	p53	4.31431	N/A		Gupta GD (2015)	26638075

## Sheet: Unique_Inter_Lists
p53	p63	p73
WWOX	HNRNPAB	MDM2
CDC14A	GNB2L1	GNB2L1
MAGEB18	HNRNPAB	RB1
DVL2	SCAF4	SUMO1
TP53BP1	YAP1	UBE2I
BAK1	HIPK2	CHD3
ATM	BTRC	HIPK3
BLM	ADH5	TDG
BRCA1	AGBL2	TP73
ATR	ASPM	ABL1
TFAP2A	BRD8	YAP1
EPHA3	NPRL3	CEBPZ
BARD1	TRAPPC11	MDM2
RAD51	CDT1	HMGB1
BRCA2	DAB2IP	HIPK2
BRE	DDX23	NFYB
BRCC3	DNAJB6	NFYC
MDM2	DPH1	MYC
TP53	AGO1	ITCH
RPA1	AGO2	CHUK
CHEK1	GAS8	ADH5
PRKDC	IGF2BP1	AGBL2
S100B	LOC613037	AHCY
SFN	JPH1	AKAP1
TFAP2C	MTHFSD	ASF1A
CDKN1A	MYL9	ASPM
Banp	N4BP2	BRD8
LINC01194	PIWIL1	NPRL3
EP300	RNF38	RTCB
PRMT1	SMARCD2	TRAPPC11
CARM1	TRMT11	C6orf165
ANKRD2	EMX1	CDT1
YBX1	ITCH	DAB2IP
APTX	MDM2	DDX23
PARP1	MDM4	DNAJB6
XRCC1	WWP1	DPH1
CABLES2	RELA	AGO1
CABLES1	BRCA1	AGO2
RPL11	CHUK	GAS8
CDKN2A	IKBKB	IGF2BP1
MDC1	FBXW7	LOC613037
PHB	CDKN2A	JPH1
MTA1	SFN	LRPPRC
MTA2	UBE2I	MTHFSD
PML	SUMO1	MYL9
EEF2	UBE4B	N4BP2
TP53INP1	DAXX	PAX6
ING4	PML	PIWIL1
ING5	RCHY1	RNF38
Hipk1	WWOX	SASS6
TP53RK	FAS	SMARCD2
RCHY1	CAD	SPSB1
UBE2A	FLNC	STAG1
PTEN	DHX9	TPM3
RRM2B	SEC24C	TRMT11
RRM2	VCP	TTLL5
HIF1A	SACS	UBE4B
HDAC1	PSMD2	NEDD4
CREBBP	HNRNPR	RANBP9
SMARCB1	GOLGA4	KDM1A
SMARCA4	HSPA5	EP300
SMARCC1	FUS	HECW2
SUMO1	A2M	CCNG1
UBE2I	SYNCRIP	HDAC1
CHD3	ZNF676	MDM4
HIPK3	TP63	HDAC2
TDG	CPSF6	CUL1
TADA3	PLS3	FBXO45
CREB1	KRT5	CREBBP
HIPK2	CARM1	KAT5
KAT2B	HNRNPL	AMPH
KIAA0087	CCT8	IKBKB
RAB4A	NONO	DAXX
THAP8	HNRNPK	BRCA1
CCDC106	KRT6C	BUB1B
FAM173A	TUBA1C	PIN1
S100A8	ATP5A1	TNK2
ZCCHC10	RPL3	KAT2B
ANXA3	EEF1A1	RCHY1
ARL3	RPSA	DDB1
ATF3	ZBTB4	TP53BP1
BCR	HNRNPCL1	HSPA9
CCT5	HNRNPA3	PRKACA
COX17	MAP1A	MAD2L1
DLEU1	RPLP0	CDC20
FXYD6	HIST1H1D	AURKA
GSTM4	UACA	CDK2
HSPB1	SNRPA	CCNA2
PNP	UPF2	CCNE1
STX5	CENPE	CCNB1
WDR33	SAFB	CCND1
ARIH2	S1PR5	XPO1
BTBD2	RPL24	SOX2
CCL18	RPL13A	PFDN5
CDC42	RPL12	TRIM32
EIF2S2	MYLPF	WWOX
LAMA4	HSP90AB1	FUS
MAD2L1BP	ETV4	PLAGL1
MPHOSPH6	CEBPB	tat
PAFAH1B3	NFYA	CCNT1
PCDHA4	NFKB1	OAZ1
PPA1	STK11	SIRT1
PSMD11	NIPSNAP3A	MLF1
SAT1	ORM1	PRMT6
SERPINB9	CCNC	TALDO1
SNRPN	ITIH4	DNM3
SULT1E1	BAG6	DSN1
TK1	GCGR	RABL2A
Tmsb4x	HP	IER2
CDKN2C	HPX	TP53
ERH	COPS6	RPL11
ZNF24	SLC35A3	RPS14
PLAGL1	PINX1	RPL5
THRB	RNF144B	MUL1
ELL	EP300	WWP2
E4F1	KAT2B	CSNK2A1
ABL1	TP53	TP63
GSK3B	CEP83	L3MBTL1
HSP90AA1	CHEK2	C6orf141
TOP1	TP73	SKP2
WWOX	SH3KBP1	TRIM28
BRF1	RPH3A	MED15
ESR1	FOXK1	PRKCD
EIF2AK2	FOXK2	ATF3
S100A4	PEX14	HIF1A
HMGB1	ATF3	MYCN
APEX1	HIF1A	SP1
HNF4A	CDC20	SP3
NDN	CDC16	HCK
PLK3	ANAPC2	PRKACB
HTT	STXBP4	JUN
PTGS2	CSNK2A1	CDK1
AURKA	CSNK2A2	FLNA
RFC1	CSNK2B	DAPK2
CDK1	SOX2	PIAS1
CDK2	TDG	CDKN1A
CCNA2	KCTD5	PLK1
PIN1	PSMD14	HSPA4
GPS2	PITX1	NQO1
CCNG1	TCF4	GLS2
YWHAZ	PIN1	STUB1
MDM4	PELI2	UBE2D3
TFDP1	UBASH3A	APEX1
NFKBIA	MCRS1
ZNF148	PELI1
PPP1R13L	HNRNPD
MED1	CRBN
WRN	HDAC2
TBP
CDC14B
STK11
MED17
IFI16
GTF2H1
PIAS1
EFEMP2
ERCC3
ERCC2
ERCC6
MAPK8
MAPK9
MAPK10
CEBPZ
PPP4C
NCL
TSG101
TAF1
TOP2A
TOP2B
EGR1
PRKRIR
CDK7
MNAT1
GNL3
TAF1B
TAF1A
TAF1C
MAPK3
MAPK1
TOPORS
USP7
HSPA9
ING1
POLA1
SMN1
TEP1
CCNH
TP53BP2
KPNB1
HSPA8
WT1
PTTG1
TAF9
CUL9
NR3C1
FKBP3
RYBP
AIMP2
UCHL1
CFLAR
ITCH
DHFR
CCAR1
PSME3
HSPA4
STUB1
PTK2
NUMB
SERPINH1
COPS5
VRK1
ZMIZ1
ZMIZ2
CDK5
ZMYND11
KAT7
ETHE1
CHD8
DAPK1
TXN
SIZ1
OTUD5
USP11
USP39
WDR48
PADI4
NR4A1
FBXO11
UBE2N
HDAC2
SP1
STAT6
TAF6
RFWD2
ADH5
AGBL2
ASF1A
ASPM
BRD8
NPRL3
TRAPPC11
DAB2IP
DNAJB6
DPH1
AGO1
AGO2
GTPBP4
IGF2BP1
LOC613037
LRPPRC
MTHFSD
MYL9
PIWIL1
RNF38
SMARCD2
SPSB1
TRMT11
TTLL5
CUL7
RNF20
ZBTB7A
KAT8
PSMD10
SMYD2
SETD7
BACH1
MAFK
NCOR1
KAT6A
XRCC6
CTBP1
MAGEA2
NPM1
KAT5
RPL5
RPL23
YY1
VRK2
SETD2
VHL
RAD23A
HABP4
SERBP1
ZBTB2
ZNF420
KDM1A
H2AFX
SP3
TRRAP
MSH2
ING2
KMT2A
RBBP5
MEN1
WDR5
NFYA
NFYB
HECW2
CHEK2
PHF1
KAT2A
TAF5L
SUPT3H
SUPT7L
TADA1
TADA2A
TAF10
SIRT1
Sin3a
PRAM1
PIAS2
DNMT1
KMT2E
RB1CC1
PRDM2
EHMT1
HMGA1
USP29
VDR
UBE3A
EHMT2
NOC2L
AURKB
SIVA1
MDH1
RNF34
RFFL
HDAC9
G3BP1
G3BP2
KPNA4
TRIM24
L3MBTL1
PSMC5
ZNF668
USP10
UBR5
HSP82
HSC82
GNL3L
SETD8
IKBKB
BTRC
MSL2
RYK
UIMC1
NUB1
SKI
SOX4
CDK8
MED21
UBE4B
BAIAP2L1
vif
TTK
DAXX
IGF1R
RFWD3
RPS7
HDAC5
HUWE1
RPS3
PSMC3
PSMD4
UHRF2
FBXO42
USP42
SMURF1
NOTCH4
UTP14A
CSNK1A1
HSPA5
ZNHIT1
SYVN1
OTUB1
PDLIM7
APOH
BMP1
SENP3
UFD1L
RAP1B
BCL2L1
RCC1
ANXA7
GADD45A
TPT1
HSPA1A
USO1
SMAD2
SMAD3
RPL26
TRIM27
BCL2
TRIAP1
TRIM28
PRMT3
AXIN1
SIN3B
AGT
MSH6
SET
ARID1A
ETS1
ETS2
ACTL6A
CSNK2B
MAPK14
MAP9
NR0B2
NCOA1
NCOA3
SIRT7
KDM4D
COPS2
SMARCD1
EWSR1
CCDC8
UBE2B
RANBP2
RPS10
LYN
PPARGC1A
HECW1
GAPDH
SRSF1
CRYAB
FBXO4
CUL4A
DTL
PCNA
HHV8GK18_gp81
RB1
PPP1CC
RNF43
CSNK2A1
PRKD1
GPS1
DHCR24
PRKCD
NQO1
TFAP4
PIAS4
ZHX1
DMTF1
HEXIM1
MUL1
TSC22D1
UBD
ANG
PDCD5
MIF
ITPK1
TXNRD1
MAP3K1
ERCC8
HSF1
ARID3A
CSNK1D
VPRBP
ELAVL1
TAF5
ERBB4
PLK1
CASP8
SCAMP1
HRAS
MAGED2
UBE2M
DAPK3
SOCS1
SMAD7
PARK7
SMAD1
vpr
HCVgp1
BMI1
RING1
RNF2
MUC1
ECT2
TRIM39
HNRNPK
NABP2
TWIST1
PHF20
HECTD3
VCP
EP400
MYC
SNAI1
MTOR
TNFAIP3
MKRN1
PPP1CA
TMED9
RNF39
TRIM8
BHLHE40
RABL6
PAN2
ANXA2
MYBBP1A
Melk
GTF2H4
RPS26
ECD
TXNIP
UBE2K
FCAMR
GPX2
SQSTM1
PSMB3
ANK2
NCOA2
CLK3
ICK
CREBZF
C10orf90
RPS27A
XPC
PSMD6
CUL4B
PTTG1IP
HERC2
DNAJB1
ZBTB16
NLK
MCL1
BCL2L2
RUNX2
ATRX
RNF128
TNK2
DNAJC7
ZBTB8A
PATZ1
MVP
MAPK7
ABR
ACSL4
ACTA2
ACTB
AIFM2
AKAP12
ATP5A1
BAG2
PRRC2A
PRRC2C
CAD
CAPN1
CCT2
CCT3
CCT4
CCT6A
CCT7
CCT8
CEP55
CPNE7
CRTC2
TUBB
DDB1
DDX5
DGCR14
DNAJA1
DNAJA2
DOCK7
EBNA1BP2
EEF1A1
EIF4E2
ENAH
MRPS18B
RCN2
RPL24
EXOSC7
EXOSC8
MZT2B
FAU
FBL
FBXO21
FTH1
MOGS
GIGYF2
GPATCH8
GRWD1
GTF3C3
GTF3C4
RPL27AP6
HECTD1
HNRNPA1
HNRNPA2B1
HNRNPF
HNRNPH1
HNRNPM
HNRNPU
HPCA
HSP90AB1
HSPA1L
IDH3B
IGF2BP3
ARHGEF17
IQGAP1
IRS4
ITPKC
RPS15P2
LY6G5B
MFAP4
MRPL24
MRPL38
MRPL39
MRPL41
MRPS14
MRPS2
MRPS22
MRPS23
MRPS25
MRPS27
MRPS28
MRPS5
MRPS9
OBSL1
RPL13
PABPC1
PCBP1
PCMT1
PDCD6
PHKA2
PHKB
PHKG2
POLDIP2
PPFIBP1
PPP3CA
PPP3R1
PTCD3
RAE1
RAVER1
RBBP4
RBBP7
RBX1
RDH13
RFC3
RFC4
TRMT10C
RPL7A
RPL10A
RPL10L
RPL12
RPL14
RPL15
RPL18
RPL18A
RPL19
RPL21
RPL23A
RPL26L1
RPL27
RPL3
RPL30
RPL31
RPL37A
RPL4
RPL6
RPL7
RPL8
RPLP0
RPLP2
RPRD1A
RPS14
RPS15
RPS17
RPS2
RPS24
RPS25
RPS27
RPS3A
RPS6
RPS8
RPS9
RRP1B
SART1
SCO2
SF3B2
SKP1
SLC2A12
SNRPD3
SNW1
SUPT6H
TBC1D4
TCEAL4
TCP1
TFRC
TIMM50
TOR1AIP2
TUBA1A
TUBA1C
TUBA4A
TUBB2A
TUBB4B
TUBG1
UBB
UBR4
VASP
VAT1
DCAF7
YTHDF1
YWHAE
ZWINT
SNAI2
PER2
TRIM59
TSC22D3
UBC
TRIM32
HSPA1B
HSPA2
HSPA6
BAG5
RBM3
RBM39
SRSF6
DDX3X
ACTBL2
TUBA8
MYH9
MYLK
MYO1C
MYO6
TPM1
TPM3
TPM4
CAPZB
GSN
VIM
CKAP4
CORO1C
DBN1
FLNA
LIMA1
LMNA
RPL28
RPS4X
RPS13
RPS16
RPS18
RPS19
HNRNPL
ALYREF
CALD1
CHMP4B
CLTA
CLTB
CLTC
DHRS4
EIF5B
GNB2
GTF2I
HADHB
KCTD17
LSM14A
LYZ
NME4
PPP1R12A
PRMT5
SLC25A5
THRAP3
WDR77
MAP1LC3B
FAM175B
XAF1
FZR1
SENP1
tat
PPP1R13B
RELA
CHUK
CXXC1
ASH2L
SETD1A
WDR82
S100A6
ZNF302
IRF7
RANBP9
CAPG
NMT1
NMT2
BCL6
NABP1
NEIL3
PADI1
TOP1MT
YY2
ZIC3
TCF4
SRPK1
SAFB
SAFB2
MAPKAPK5
KDM6A
ABCE1
CELA2B
TCEAL1
BRD7
HERC5
SRC
TP63
ZBTB33
GUCY1A3
COPS4
BIRC6
FBXW11
TFAP2B
KLF5
RBBP6
PLCG2
CRK
APPL1
ZBTB17
UBE2Q1
OFD1
SSX2IP
CEP120
CEP152
SPICE1
CEP128
CEP135
NINL
NIN
RPGRIP1L
HINFP
RNF125
FOXO3
PPP2R5C
BAX
PPP2R1A
STK4
CSNK1E
TP73
GLI1
NFATC1
SMARCA5
FBXW8
MOV10
NPAS3
PES1
POLRMT
RNASEL
RPA2
RPL29P11
SMG5
FOXA3
FOXB1
FOXC1
FOXG1
FOXJ3
FOXK1
FOXK2
REV1
HSP90B1
BRINP1
FOXN1
FOXP1
FOXQ1
FOXS1
TFIP11
ERN1
DNMT3L
UHRF1
ELL3
E6
LAMTOR5
TGM2
NAT10
CCND1
USP24
GMPS
NR1I2
TRIM65
BCL2L12
DGKZ
CDK9
CDKN1C
HBB
EEA1
GLTSCR2
LRRK2
POLI
ATXN3
USP15
CYLD
USP21
STAMBP
NGFR
HYPK
TRAF6
SMG7
BECN1
TBPL1
MSI2
OTUD1
FBXW7
FAM111A
GPR156
RORC
HOMER3
HR
SV40gp6
Capn2
AIPL1
U14
DACH1
DLST
PDHA1
RBPJ
B1R
CETP
ACKR3
RAB7A
SLC9A9
STARD10
UBE2V2
ZNF679
ZNF839
HEY1
TRIM45
PARK2
YWHAB
USP3
NDRG4
CFTR
PPP2CA
PHC3
HIF1AN
EGLN3
RIPK4
MAPK6
PAK4
ZBTB49
NEURL4
USP28
REL
LARP7
EAF2
PRKAB2
FAM188B
BBC3
C12orf5
GLS2
PELP1
UBE2L3
NAP1L1
ANXA1
PPARG
Mnda
RUNX3
E2
SUB1
PBK
PPIB
CASP3
LDB3
XPO1
CSNK2A2
NUAK1
TSPY1
E2F1
CDK4
USP49
TOPBP1
UL122
LACTB
POLR2A
NTHL1
EIF3F
HNRNPA0
NUP88
NUP155
SF3B1
SEC24D
EIF3H
TAB1
EIF3L
SEC13
SEC31A
ZFYVE16
EIF3I
EIF3M
TUBGCP2
EIF3E
EIF3G
EIF3B
SNRPA1
SCYL2
PTGES3
FKBP4
PPID
TFPI2
DCTN2
DDX20
PPM1D
TMEM173
HIST1H2AB
MAML1
RPS6KA2
RPS6KA3
RPS6KA1
TRIM25
HMGA2
APBB2
MYL6B
CBLB
ZC3H7A
AATF
KLF9
MRE11A
BCCIP
WHSC1
FBXO22
AHNAK
LRPAP1
MECOM
ZDHHC18
ZDHHC23
BICD1
Klf4
CRBN
GYS2
VRK3
BRD4
PRKAA1
RBCK1
TRIM69
SMYD3
TIAF1
UBE2D1
PELI1
PELI2
EPHA2
NF2
ARAF
CBLC
MAP2K5
AKT1
ARNT
CDK6
CDKN2B
ERBB2
FGFR4
LATS2
MAP2K3
MET
PDGFRA
TEAD2
CLUAP1
BIRC3
RNF40
PRPF8
COA1
MCCC2
MCCC1
PC
DECR1
ACACA
PCCB
HADHA
WAC
YES1P1
AP2B1
MAGEB2
RPL17
SDPR
SSB
RPLP1
EIF2S3
DDX1
YBX3
HIST1H2BB
MAPK8IP3
EEF1A1P5
CSNK1A1L
SYNCRIP
PCCA
HNRNPD
SYK
FBXL15
DHX9
MUC2
GFM2
GAPDHS
MAGEA1
TRAIP
PLEKHA4
USP9X
FUBP1
TRIM71
YAP1
TFCP2
TRIM67
ORF3b
ZNF398
HELLS
PKM
MT1G
UBE2D3
CDC34
JDP2

## Sheet: p73 inter
	#BioGRID Interaction ID	Entrez Gene Interactor A	Entrez Gene Interactor B	BioGRID ID Interactor A	BioGRID ID Interactor B	Systematic Name Interactor A	Systematic Name Interactor B	Official Symbol Interactor A	Official Symbol Interactor B	Synonyms Interactor A	Synonyms Interactor B	Experimental System	Experimental System Type	Author	Publication Source	Organism ID Interactor A	Organism ID Interactor B	Throughput	Score	Modification	Qualifications	Tags	Source Database	SWISS-PROT Accessions Interactor A	TREMBL Accessions Interactor A	REFSEQ Accessions Interactor A	SWISS-PROT Accessions Interactor B	TREMBL Accessions Interactor B	REFSEQ Accessions Interactor B	Ontology Term IDs	Ontology Term Names	Ontology Term Categories	Ontology Term Qualifier IDs	Ontology Term Qualifier Names	Ontology Term Types	Organism Name Interactor A	Organism Name Interactor B
MDM2	245766	4193	7161	110358	113014	-	-	MDM2	TP73	ACTFS|HDMX|hdm2	P73	Reconstituted Complex	physical	Balint E (1999)	PUBMED:10435614	9606	9606	Low Throughput	-	-	-	-	BIOGRID	Q00987	A7UKX8|Q96DS0|A7UKX9|A7UKX7|G3XA89	NP_001265391|NP_002383|NP_001138809|NP_001138811|NP_001138812	O15350	A0A024R4C3	NP_005418|NP_001191120|NP_001119714|NP_001119713|NP_001119712|NP_001191118|NP_001191115|NP_001191114|NP_001191117|NP_001191116|NP_001191113|NP_001191119|NP_001191121	-	-	-	-	-	-	Homo sapiens	Homo sapiens
GNB2L1	258712	7161	10399	113014	115671	-	HLC7	TP73	GNB2L1	P73	Gnb2-rs1|H12.3|HLC-7|PIG21|RACK1	Two-hybrid	physical	Ozaki T (2003)	PUBMED:12761493	9606	9606	Low Throughput	-	-	-	-	BIOGRID	O15350	A0A024R4C3	NP_005418|NP_001191120|NP_001119714|NP_001119713|NP_001119712|NP_001191118|NP_001191115|NP_001191114|NP_001191117|NP_001191116|NP_001191113|NP_001191119|NP_001191121	P63244	E9KL35	NP_006089	-	-	-	-	-	-	Homo sapiens	Homo sapiens
GNB2L1	258713	10399	7161	115671	113014	HLC7	-	GNB2L1	TP73	Gnb2-rs1|H12.3|HLC-7|PIG21|RACK1	P73	Reconstituted Complex	physical	Ozaki T (2003)	PUBMED:12761493	9606	9606	Low Throughput	-	-	-	-	BIOGRID	P63244	E9KL35	NP_006089	O15350	A0A024R4C3	NP_005418|NP_001191120|NP_001119714|NP_001119713|NP_001119712|NP_001191118|NP_001191115|NP_001191114|NP_001191117|NP_001191116|NP_001191113|NP_001191119|NP_001191121	-	-	-	-	-	-	Homo sapiens	Homo sapiens
GNB2L1	258714	10399	7161	115671	113014	HLC7	-	GNB2L1	TP73	Gnb2-rs1|H12.3|HLC-7|PIG21|RACK1	P73	Affinity Capture-Western	physical	Ozaki T (2003)	PUBMED:12761493	9606	9606	Low Throughput	-	-	-	-	BIOGRID	P63244	E9KL35	NP_006089	O15350	A0A024R4C3	NP_005418|NP_001191120|NP_001119714|NP_001119713|NP_001119712|NP_001191118|NP_001191115|NP_001191114|NP_001191117|NP_001191116|NP_001191113|NP_001191119|NP_001191121	-	-	-	-	-	-	Homo sapiens	Homo sapiens
GNB2L1	258715	7161	10399	113014	115671	-	HLC7	TP73	GNB2L1	P73	Gnb2-rs1|H12.3|HLC-7|PIG21|RACK1	Affinity Capture-Western	physical	Ozaki T (2003)	PUBMED:12761493	9606	9606	Low Throughput	-	-	-	-	BIOGRID	O15350	A0A024R4C3	NP_005418|NP_001191120|NP_001119714|NP_001119713|NP_001119712|NP_001191118|NP_001191115|NP_001191114|NP_001191117|NP_001191116|NP_001191113|NP_001191119|NP_001191121	P63244	E9KL35	NP_006089	-	-	-	-	-	-	Homo sapiens	Homo sapiens
RB1	258716	7161	5925	113014	111860	-	RP11-174I10.1	TP73	RB1	P73	OSRC|PPP1R130|RB|p105-Rb|pRb|pp110	Affinity Capture-Western	physical	Ozaki T (2003)	PUBMED:12761493	9606	9606	Low Throughput	-	-	-	-	BIOGRID	O15350	A0A024R4C3	NP_005418|NP_001191120|NP_001119714|NP_001119713|NP_001119712|NP_001191118|NP_001191115|NP_001191114|NP_001191117|NP_001191116|NP_001191113|NP_001191119|NP_001191121	P06400	A0A024RDV3	NP_000312	-	-	-	-	-	-	Homo sapiens	Homo sapiens
SUMO1	262340	7341	7161	113188	113014	OK/SW-cl.43	-	SUMO1	TP73	DAP1|GMP1|OFC10|PIC1|SENP2|SMT3|SMT3C|SMT3H3|UBL1	P73	Two-hybrid	physical	Minty A (2000)	PUBMED:10961991	9606	9606	Low Throughput	-	-	#LPPI|Likely protein-protein interaction	-	BIOGRID	P63165	A0A024R3Z2	NP_001005782|NP_001005781|NP_003343	O15350	A0A024R4C3	NP_005418|NP_001191120|NP_001119714|NP_001119713|NP_001119712|NP_001191118|NP_001191115|NP_001191114|NP_001191117|NP_001191116|NP_001191113|NP_001191119|NP_001191121	-	-	-	-	-	-	Homo sapiens	Homo sapiens
UBE2I	262342	7329	7161	113177	113014	LA16c-358B7.1	-	UBE2I	TP73	C358B7.1|P18|UBC9	P73	Two-hybrid	physical	Minty A (2000)	PUBMED:10961991	9606	9606	Low Throughput	-	-	-	-	BIOGRID	P63279	B0QYN7|A8K503	NP_003336|NP_919236|NP_919237|NP_919235	O15350	A0A024R4C3	NP_005418|NP_001191120|NP_001119714|NP_001119713|NP_001119712|NP_001191118|NP_001191115|NP_001191114|NP_001191117|NP_001191116|NP_001191113|NP_001191119|NP_001191121	-	-	-	-	-	-	Homo sapiens	Homo sapiens
CHD3	262346	1107	7161	107532	113014	-	-	CHD3	TP73	Mi-2a|Mi2-ALPHA|ZFH	P73	Two-hybrid	physical	Minty A (2000)	PUBMED:10961991	9606	9606	Low Throughput	-	-	-	-	BIOGRID	Q12873	B3KWV4|Q2TAZ1	NP_005843|NP_001005273|NP_001005271	O15350	A0A024R4C3	NP_005418|NP_001191120|NP_001119714|NP_001119713|NP_001119712|NP_001191118|NP_001191115|NP_001191114|NP_001191117|NP_001191116|NP_001191113|NP_001191119|NP_001191121	-	-	-	-	-	-	Homo sapiens	Homo sapiens
HIPK3	262348	10114	7161	115420	113014	RP1-8L15.1	-	HIPK3	TP73	DYRK6|FIST3|PKY|YAK1	P73	Two-hybrid	physical	Minty A (2000)	PUBMED:10961991	9606	9606	Low Throughput	-	-	-	-	BIOGRID	Q9H422	A8KAE4	NP_001265092|NP_001041665|NP_001265091|NP_005725	O15350	A0A024R4C3	NP_005418|NP_001191120|NP_001119714|NP_001119713|NP_001119712|NP_001191118|NP_001191115|NP_001191114|NP_001191117|NP_001191116|NP_001191113|NP_001191119|NP_001191121	-	-	-	-	-	-	Homo sapiens	Homo sapiens
TDG	262352	6996	7161	112855	113014	-	-	TDG	TP73	hTDG	P73	Two-hybrid	physical	Minty A (2000)	PUBMED:10961991	9606	9606	Low Throughput	-	-	-	-	BIOGRID	Q13569	B4E127|B4DI29	NP_003202	O15350	A0A024R4C3	NP_005418|NP_001191120|NP_001119714|NP_001119713|NP_001119712|NP_001191118|NP_001191115|NP_001191114|NP_001191117|NP_001191116|NP_001191113|NP_001191119|NP_001191121	-	-	-	-	-	-	Homo sapiens	Homo sapiens
TP73	262354	7161	7161	113014	113014	-	-	TP73	TP73	P73	P73	Two-hybrid	physical	Minty A (2000)	PUBMED:10961991	9606	9606	Low Throughput	-	-	-	-	BIOGRID	O15350	A0A024R4C3	NP_005418|NP_001191120|NP_001119714|NP_001119713|NP_001119712|NP_001191118|NP_001191115|NP_001191114|NP_001191117|NP_001191116|NP_001191113|NP_001191119|NP_001191121	O15350	A0A024R4C3	NP_005418|NP_001191120|NP_001119714|NP_001119713|NP_001119712|NP_001191118|NP_001191115|NP_001191114|NP_001191117|NP_001191116|NP_001191113|NP_001191119|NP_001191121	-	-	-	-	-	-	Homo sapiens	Homo sapiens
ABL1	277288	25	7161	106543	113014	RP11-83J21.1	-	ABL1	TP73	ABL|JTK7|bcr/abl|c-ABL|c-ABL1|p150|v-abl	P73	Reconstituted Complex	physical	Yuan ZM (1999)	PUBMED:10391251	9606	9606	Low Throughput	-	-	-	-	BIOGRID	P00519	A0A024R8E2|Q59FK4	NP_009297|NP_005148	O15350	A0A024R4C3	NP_005418|NP_001191120|NP_001119714|NP_001119713|NP_001119712|NP_001191118|NP_001191115|NP_001191114|NP_001191117|NP_001191116|NP_001191113|NP_001191119|NP_001191121	-	-	-	-	-	-	Homo sapiens	Homo sapiens
ABL1	277289	25	7161	106543	113014	RP11-83J21.1	-	ABL1	TP73	ABL|JTK7|bcr/abl|c-ABL|c-ABL1|p150|v-abl	P73	Affinity Capture-Western	physical	Yuan ZM (1999)	PUBMED:10391251	9606	9606	Low Throughput	-	-	-	-	BIOGRID	P00519	A0A024R8E2|Q59FK4	NP_009297|NP_005148	O15350	A0A024R4C3	NP_005418|NP_001191120|NP_001119714|NP_001119713|NP_001119712|NP_001191118|NP_001191115|NP_001191114|NP_001191117|NP_001191116|NP_001191113|NP_001191119|NP_001191121	-	-	-	-	-	-	Homo sapiens	Homo sapiens
ABL1	277840	25	7161	106543	113014	RP11-83J21.1	-	ABL1	TP73	ABL|JTK7|bcr/abl|c-ABL|c-ABL1|p150|v-abl	P73	Affinity Capture-Western	physical	Agami R (1999)	PUBMED:10391250	9606	9606	Low Throughput	-	-	-	-	BIOGRID	P00519	A0A024R8E2|Q59FK4	NP_009297|NP_005148	O15350	A0A024R4C3	NP_005418|NP_001191120|NP_001119714|NP_001119713|NP_001119712|NP_001191118|NP_001191115|NP_001191114|NP_001191117|NP_001191116|NP_001191113|NP_001191119|NP_001191121	-	-	-	-	-	-	Homo sapiens	Homo sapiens
YAP1	299142	7161	10413	113014	115684	-	-	TP73	YAP1	P73	COB1|YAP|YAP2|YAP65|YKI	Reconstituted Complex	physical	Strano S (2001)	PUBMED:11278685	9606	9606	Low Throughput	-	-	-	-	BIOGRID	O15350	A0A024R4C3	NP_005418|NP_001191120|NP_001119714|NP_001119713|NP_001119712|NP_001191118|NP_001191115|NP_001191114|NP_001191117|NP_001191116|NP_001191113|NP_001191119|NP_001191121	P46937	A0A024R3E4|Q86T74|K0KVU2	NP_001269030|NP_001181974|NP_001123617|NP_001269026|NP_001269029|NP_001269028|NP_001269027|NP_006097|NP_001181973	-	-	-	-	-	-	Homo sapiens	Homo sapiens
YAP1	299143	7161	10413	113014	115684	-	-	TP73	YAP1	P73	COB1|YAP|YAP2|YAP65|YKI	Affinity Capture-Western	physical	Strano S (2001)	PUBMED:11278685	9606	9606	Low Throughput	-	-	-	-	BIOGRID	O15350	A0A024R4C3	NP_005418|NP_001191120|NP_001119714|NP_001119713|NP_001119712|NP_001191118|NP_001191115|NP_001191114|NP_001191117|NP_001191116|NP_001191113|NP_001191119|NP_001191121	P46937	A0A024R3E4|Q86T74|K0KVU2	NP_001269030|NP_001181974|NP_001123617|NP_001269026|NP_001269029|NP_001269028|NP_001269027|NP_006097|NP_001181973	-	-	-	-	-	-	Homo sapiens	Homo sapiens
CEBPZ	300359	10153	7161	115455	113014	-	-	CEBPZ	TP73	CBF|CBF2|HSP-CBF|NOC1	P73	Affinity Capture-Western	physical	Uramoto H (2003)	PUBMED:12534345	9606	9606	Low Throughput	-	-	-	-	BIOGRID	Q03701	-	NP_005751	O15350	A0A024R4C3	NP_005418|NP_001191120|NP_001119714|NP_001119713|NP_001119712|NP_001191118|NP_001191115|NP_001191114|NP_001191117|NP_001191116|NP_001191113|NP_001191119|NP_001191121	-	-	-	-	-	-	Homo sapiens	Homo sapiens
CEBPZ	300361	10153	7161	115455	113014	-	-	CEBPZ	TP73	CBF|CBF2|HSP-CBF|NOC1	P73	Reconstituted Complex	physical	Uramoto H (2003)	PUBMED:12534345	9606	9606	Low Throughput	-	-	-	-	BIOGRID	Q03701	-	NP_005751	O15350	A0A024R4C3	NP_005418|NP_001191120|NP_001119714|NP_001119713|NP_001119712|NP_001191118|NP_001191115|NP_001191114|NP_001191117|NP_001191116|NP_001191113|NP_001191119|NP_001191121	-	-	-	-	-	-	Homo sapiens	Homo sapiens
MDM2	301250	7161	4193	113014	110358	-	-	TP73	MDM2	P73	ACTFS|HDMX|hdm2	Affinity Capture-Western	physical	Zeng X (1999)	PUBMED:10207051	9606	9606	Low Throughput	-	-	-	-	BIOGRID	O15350	A0A024R4C3	NP_005418|NP_001191120|NP_001119714|NP_001119713|NP_001119712|NP_001191118|NP_001191115|NP_001191114|NP_001191117|NP_001191116|NP_001191113|NP_001191119|NP_001191121	Q00987	A7UKX8|Q96DS0|A7UKX9|A7UKX7|G3XA89	NP_001265391|NP_002383|NP_001138809|NP_001138811|NP_001138812	-	-	-	-	-	-	Homo sapiens	Homo sapiens
MDM2	301251	4193	7161	110358	113014	-	-	MDM2	TP73	ACTFS|HDMX|hdm2	P73	Reconstituted Complex	physical	Zeng X (1999)	PUBMED:10207051	9606	9606	Low Throughput	-	-	-	-	BIOGRID	Q00987	A7UKX8|Q96DS0|A7UKX9|A7UKX7|G3XA89	NP_001265391|NP_002383|NP_001138809|NP_001138811|NP_001138812	O15350	A0A024R4C3	NP_005418|NP_001191120|NP_001119714|NP_001119713|NP_001119712|NP_001191118|NP_001191115|NP_001191114|NP_001191117|NP_001191116|NP_001191113|NP_001191119|NP_001191121	-	-	-	-	-	-	Homo sapiens	Homo sapiens
HMGB1	301321	3146	7161	109389	113014	RP11-550P23.1	-	HMGB1	TP73	HMG1|HMG3|SBP-1	P73	Reconstituted Complex	physical	Stros M (2002)	PUBMED:11748232	9606	9606	Low Throughput	-	-	-	-	BIOGRID	P09429	A0A024RDR0|Q5T7C4	NP_001300821|NP_001300822|NP_002119	O15350	A0A024R4C3	NP_005418|NP_001191120|NP_001119714|NP_001119713|NP_001119712|NP_001191118|NP_001191115|NP_001191114|NP_001191117|NP_001191116|NP_001191113|NP_001191119|NP_001191121	-	-	-	-	-	-	Homo sapiens	Homo sapiens
HIPK2	314470	7161	28996	113014	118815	-	-	TP73	HIPK2	P73	PRO0593	Two-hybrid	physical	Kim EJ (2002)	PUBMED:11925430	9606	9606	Low Throughput	-	-	-	-	BIOGRID	O15350	A0A024R4C3	NP_005418|NP_001191120|NP_001119714|NP_001119713|NP_001119712|NP_001191118|NP_001191115|NP_001191114|NP_001191117|NP_001191116|NP_001191113|NP_001191119|NP_001191121	Q9H2X6	-	NP_073577|NP_001106710	-	-	-	-	-	-	Homo sapiens	Homo sapiens
NFYB	314490	4801	7161	110867	113014	-	-	NFYB	TP73	CBF-A|CBF-B|HAP3|NF-YB	P73	Affinity Capture-Western	physical	Hackzell A (2002)	PUBMED:12167641	9606	9606	Low Throughput	-	-	-	-	BIOGRID	P25208	A0A024RBG7	NP_006157	O15350	A0A024R4C3	NP_005418|NP_001191120|NP_001119714|NP_001119713|NP_001119712|NP_001191118|NP_001191115|NP_001191114|NP_001191117|NP_001191116|NP_001191113|NP_001191119|NP_001191121	-	-	-	-	-	-	Homo sapiens	Homo sapiens
NFYC	314491	4802	7161	110868	113014	RP5-1066H13.1	-	NFYC	TP73	CBF-C|CBFC|H1TF2A|HAP5|HSM|NF-YC	P73	Affinity Capture-Western	physical	Hackzell A (2002)	PUBMED:12167641	9606	9606	Low Throughput	-	-	-	-	BIOGRID	Q13952	-	NP_001295044|NP_001295043|NP_055038|NP_001136062|NP_001136060|NP_001136061|NP_001136059	O15350	A0A024R4C3	NP_005418|NP_001191120|NP_001119714|NP_001119713|NP_001119712|NP_001191118|NP_001191115|NP_001191114|NP_001191117|NP_001191116|NP_001191113|NP_001191119|NP_001191121	-	-	-	-	-	-	Homo sapiens	Homo sapiens
MYC	314916	7161	4609	113014	110694	-	-	TP73	MYC	P73	MRTL|MYCC|bHLHe39|c-Myc	Affinity Capture-Western	physical	Uramoto H (2002)	PUBMED:12080043	9606	9606	Low Throughput	-	-	-	-	BIOGRID	O15350	A0A024R4C3	NP_005418|NP_001191120|NP_001119714|NP_001119713|NP_001119712|NP_001191118|NP_001191115|NP_001191114|NP_001191117|NP_001191116|NP_001191113|NP_001191119|NP_001191121	P01106	-	NP_002458	-	-	-	-	-	-	Homo sapiens	Homo sapiens
MYC	314917	4609	7161	110694	113014	-	-	MYC	TP73	MRTL|MYCC|bHLHe39|c-Myc	P73	Affinity Capture-Western	physical	Uramoto H (2002)	PUBMED:12080043	9606	9606	Low Throughput	-	-	-	-	BIOGRID	P01106	-	NP_002458	O15350	A0A024R4C3	NP_005418|NP_001191120|NP_001119714|NP_001119713|NP_001119712|NP_001191118|NP_001191115|NP_001191114|NP_001191117|NP_001191116|NP_001191113|NP_001191119|NP_001191121	-	-	-	-	-	-	Homo sapiens	Homo sapiens
MYC	314918	4609	7161	110694	113014	-	-	MYC	TP73	MRTL|MYCC|bHLHe39|c-Myc	P73	Reconstituted Complex	physical	Uramoto H (2002)	PUBMED:12080043	9606	9606	Low Throughput	-	-	-	-	BIOGRID	P01106	-	NP_002458	O15350	A0A024R4C3	NP_005418|NP_001191120|NP_001119714|NP_001119713|NP_001119712|NP_001191118|NP_001191115|NP_001191114|NP_001191117|NP_001191116|NP_001191113|NP_001191119|NP_001191121	-	-	-	-	-	-	Homo sapiens	Homo sapiens
ITCH	338353	83737	7161	123747	113014	-	-	ITCH	TP73	ADMFD|AIF4|AIP4|NAPP1|dJ468O1.1	P73	Reconstituted Complex	physical	Oberst A (2007)	PUBMED:17592138	9606	9606	Low Throughput	-	-	-	-	BIOGRID	Q96J02	-	NP_001311126|NP_113671|NP_001244066|NP_001311127|NP_001244067	O15350	A0A024R4C3	NP_005418|NP_001191120|NP_001119714|NP_001119713|NP_001119712|NP_001191118|NP_001191115|NP_001191114|NP_001191117|NP_001191116|NP_001191113|NP_001191119|NP_001191121	-	-	-	-	-	-	Homo sapiens	Homo sapiens
CHUK	425424	1147	7161	107569	113014	-	-	CHUK	TP73	IKBKA|IKK-alpha|IKK1|IKKA|NFKBIKA|TCF16	P73	Affinity Capture-Western	physical	Furuya K (2007)	PUBMED:17452332	9606	9606	Low Throughput	-	-	not confirmed human	-	BIOGRID	O15111	-	NP_001269|NP_001307857	O15350	A0A024R4C3	NP_005418|NP_001191120|NP_001119714|NP_001119713|NP_001119712|NP_001191118|NP_001191115|NP_001191114|NP_001191117|NP_001191116|NP_001191113|NP_001191119|NP_001191121	-	-	-	-	-	-	Homo sapiens	Homo sapiens
CHUK	425426	7161	1147	113014	107569	-	-	TP73	CHUK	P73	IKBKA|IKK-alpha|IKK1|IKKA|NFKBIKA|TCF16	Reconstituted Complex	physical	Furuya K (2007)	PUBMED:17452332	9606	9606	Low Throughput	-	-	not confirmed human	-	BIOGRID	O15350	A0A024R4C3	NP_005418|NP_001191120|NP_001119714|NP_001119713|NP_001119712|NP_001191118|NP_001191115|NP_001191114|NP_001191117|NP_001191116|NP_001191113|NP_001191119|NP_001191121	O15111	-	NP_001269|NP_001307857	-	-	-	-	-	-	Homo sapiens	Homo sapiens
ITCH	427859	7161	83737	113014	123747	-	-	TP73	ITCH	P73	ADMFD|AIF4|AIP4|NAPP1|dJ468O1.1	Affinity Capture-Western	physical	Levy D (2007)	PUBMED:17110958	9606	9606	Low Throughput	-	-	-	-	BIOGRID	O15350	A0A024R4C3	NP_005418|NP_001191120|NP_001119714|NP_001119713|NP_001119712|NP_001191118|NP_001191115|NP_001191114|NP_001191117|NP_001191116|NP_001191113|NP_001191119|NP_001191121	Q96J02	-	NP_001311126|NP_113671|NP_001244066|NP_001311127|NP_001244067	-	-	-	-	-	-	Homo sapiens	Homo sapiens
YAP1	427860	7161	10413	113014	115684	-	-	TP73	YAP1	P73	COB1|YAP|YAP2|YAP65|YKI	Affinity Capture-Western	physical	Levy D (2007)	PUBMED:17110958	9606	9606	Low Throughput	-	-	-	-	BIOGRID	O15350	A0A024R4C3	NP_005418|NP_001191120|NP_001119714|NP_001119713|NP_001119712|NP_001191118|NP_001191115|NP_001191114|NP_001191117|NP_001191116|NP_001191113|NP_001191119|NP_001191121	P46937	A0A024R3E4|Q86T74|K0KVU2	NP_001269030|NP_001181974|NP_001123617|NP_001269026|NP_001269029|NP_001269028|NP_001269027|NP_006097|NP_001181973	-	-	-	-	-	-	Homo sapiens	Homo sapiens
YAP1	427862	10413	7161	115684	113014	-	-	YAP1	TP73	COB1|YAP|YAP2|YAP65|YKI	P73	Affinity Capture-Western	physical	Levy D (2007)	PUBMED:17110958	9606	9606	Low Throughput	-	-	-	-	BIOGRID	P46937	A0A024R3E4|Q86T74|K0KVU2	NP_001269030|NP_001181974|NP_001123617|NP_001269026|NP_001269029|NP_001269028|NP_001269027|NP_006097|NP_001181973	O15350	A0A024R4C3	NP_005418|NP_001191120|NP_001119714|NP_001119713|NP_001119712|NP_001191118|NP_001191115|NP_001191114|NP_001191117|NP_001191116|NP_001191113|NP_001191119|NP_001191121	-	-	-	-	-	-	Homo sapiens	Homo sapiens
ADH5	438297	7161	128	113014	106640	-	-	TP73	ADH5	P73	ADH-3|ADHX|FALDH|FDH|GSH-FDH|GSNOR	Affinity Capture-Western	physical	Lunardi A (2010)	PUBMED:20308539	9606	9606	High Throughput	-	-	-	-	BIOGRID	O15350	A0A024R4C3	NP_005418|NP_001191120|NP_001119714|NP_001119713|NP_001119712|NP_001191118|NP_001191115|NP_001191114|NP_001191117|NP_001191116|NP_001191113|NP_001191119|NP_001191121	P11766	Q6IRT1	NP_000662	-	-	-	-	-	-	Homo sapiens	Homo sapiens
AGBL2	438298	7161	79841	113014	122932	-	-	TP73	AGBL2	P73	CCP2	Affinity Capture-Western	physical	Lunardi A (2010)	PUBMED:20308539	9606	9606	High Throughput	-	-	-	-	BIOGRID	O15350	A0A024R4C3	NP_005418|NP_001191120|NP_001119714|NP_001119713|NP_001119712|NP_001191118|NP_001191115|NP_001191114|NP_001191117|NP_001191116|NP_001191113|NP_001191119|NP_001191121	Q5U5Z8	-	NP_079059	-	-	-	-	-	-	Homo sapiens	Homo sapiens
AHCY	438299	7161	191	113014	106696	-	-	TP73	AHCY	P73	SAHH|adoHcyase	Affinity Capture-Western	physical	Lunardi A (2010)	PUBMED:20308539	9606	9606	High Throughput	-	-	-	-	BIOGRID	O15350	A0A024R4C3	NP_005418|NP_001191120|NP_001119714|NP_001119713|NP_001119712|NP_001191118|NP_001191115|NP_001191114|NP_001191117|NP_001191116|NP_001191113|NP_001191119|NP_001191121	P23526	-	NP_001309013|NP_001155238|NP_000678|NP_001309015|NP_001309014	-	-	-	-	-	-	Homo sapiens	Homo sapiens
AKAP1	438300	7161	8165	113014	113818	-	-	TP73	AKAP1	P73	AKAP|AKAP121|AKAP149|AKAP84|D-AKAP1|PPP1R43|PRKA1|SAKAP84|TDRD17	Affinity Capture-Western	physical	Lunardi A (2010)	PUBMED:20308539	9606	9606	High Throughput	-	-	-	-	BIOGRID	O15350	A0A024R4C3	NP_005418|NP_001191120|NP_001119714|NP_001119713|NP_001119712|NP_001191118|NP_001191115|NP_001191114|NP_001191117|NP_001191116|NP_001191113|NP_001191119|NP_001191121	Q92667	B4DN86	NP_003479|NP_001229831|NP_001229832	-	-	-	-	-	-	Homo sapiens	Homo sapiens
ASF1A	438301	7161	25842	113014	117368	-	RP3-329L24.1	TP73	ASF1A	P73	CGI-98|CIA|HSPC146	Affinity Capture-Western	physical	Lunardi A (2010)	PUBMED:20308539	9606	9606	High Throughput	-	-	-	-	BIOGRID	O15350	A0A024R4C3	NP_005418|NP_001191120|NP_001119714|NP_001119713|NP_001119712|NP_001191118|NP_001191115|NP_001191114|NP_001191117|NP_001191116|NP_001191113|NP_001191119|NP_001191121	Q9Y294	-	NP_054753	-	-	-	-	-	-	Homo sapiens	Homo sapiens
ASPM	438302	7161	259266	113014	129236	-	RP11-32D17.1	TP73	ASPM	P73	ASP|Calmbp1|MCPH5	Affinity Capture-Western	physical	Lunardi A (2010)	PUBMED:20308539	9606	9606	High Throughput	-	-	-	-	BIOGRID	O15350	A0A024R4C3	NP_005418|NP_001191120|NP_001119714|NP_001119713|NP_001119712|NP_001191118|NP_001191115|NP_001191114|NP_001191117|NP_001191116|NP_001191113|NP_001191119|NP_001191121	Q8IZT6	B3KWI2	NP_001193775|NP_060606	-	-	-	-	-	-	Homo sapiens	Homo sapiens
BRD8	438303	7161	10902	113014	116108	-	-	TP73	BRD8	P73	SMAP|SMAP2|p120	Affinity Capture-Western	physical	Lunardi A (2010)	PUBMED:20308539	9606	9606	High Throughput	-	-	-	-	BIOGRID	O15350	A0A024R4C3	NP_005418|NP_001191120|NP_001119714|NP_001119713|NP_001119712|NP_001191118|NP_001191115|NP_001191114|NP_001191117|NP_001191116|NP_001191113|NP_001191119|NP_001191121	Q9H0E9	B4DN43|B4DMS9|B5MCW3|B4DEG9	NP_631938|NP_006687|NP_001157798|NP_001287890|NP_001287891|NP_001287895	-	-	-	-	-	-	Homo sapiens	Homo sapiens
NPRL3	438304	7161	8131	113014	113796	-	Z69666.1-003	TP73	NPRL3	P73	C16orf35|CGTHBA|HS-40|MARE|NPR3|RMD11	Affinity Capture-Western	physical	Lunardi A (2010)	PUBMED:20308539	9606	9606	High Throughput	-	-	-	-	BIOGRID	O15350	A0A024R4C3	NP_005418|NP_001191120|NP_001119714|NP_001119713|NP_001119712|NP_001191118|NP_001191115|NP_001191114|NP_001191117|NP_001191116|NP_001191113|NP_001191119|NP_001191121	Q12980	Q9BTE2|B7Z220|B7Z6Q0	NP_001230178|NP_001230177|NP_001230176|NP_001070818|NP_001034565	-	-	-	-	-	-	Homo sapiens	Homo sapiens
RTCB	438305	7161	51493	113014	119569	-	HSPC117	TP73	RTCB	P73	C22orf28|DJ149A16.6|FAAP	Affinity Capture-Western	physical	Lunardi A (2010)	PUBMED:20308539	9606	9606	High Throughput	-	-	-	-	BIOGRID	O15350	A0A024R4C3	NP_005418|NP_001191120|NP_001119714|NP_001119713|NP_001119712|NP_001191118|NP_001191115|NP_001191114|NP_001191117|NP_001191116|NP_001191113|NP_001191119|NP_001191121	Q9Y3I0	-	NP_055121	-	-	-	-	-	-	Homo sapiens	Homo sapiens
TRAPPC11	438306	7161	60684	113014	121957	-	-	TP73	TRAPPC11	P73	C4orf41|FOIGR|GRY|LGMD2S	Affinity Capture-Western	physical	Lunardi A (2010)	PUBMED:20308539	9606	9606	High Throughput	-	-	-	-	BIOGRID	O15350	A0A024R4C3	NP_005418|NP_001191120|NP_001119714|NP_001119713|NP_001119712|NP_001191118|NP_001191115|NP_001191114|NP_001191117|NP_001191116|NP_001191113|NP_001191119|NP_001191121	Q7Z392	-	NP_951008|NP_068761	-	-	-	-	-	-	Homo sapiens	Homo sapiens
C6orf165	438307	7161	154313	113014	127543	-	-	TP73	C6orf165	P73	dJ382I10.1	Affinity Capture-Western	physical	Lunardi A (2010)	PUBMED:20308539	9606	9606	High Throughput	-	-	-	-	BIOGRID	O15350	A0A024R4C3	NP_005418|NP_001191120|NP_001119714|NP_001119713|NP_001119712|NP_001191118|NP_001191115|NP_001191114|NP_001191117|NP_001191116|NP_001191113|NP_001191119|NP_001191121	Q8IYR0	Q8N771	NP_001026913	-	-	-	-	-	-	Homo sapiens	Homo sapiens
CDT1	438308	7161	81620	113014	123555	-	-	TP73	CDT1	P73	DUP|RIS2	Affinity Capture-Western	physical	Lunardi A (2010)	PUBMED:20308539	9606	9606	High Throughput	-	-	-	-	BIOGRID	O15350	A0A024R4C3	NP_005418|NP_001191120|NP_001119714|NP_001119713|NP_001119712|NP_001191118|NP_001191115|NP_001191114|NP_001191117|NP_001191116|NP_001191113|NP_001191119|NP_001191121	Q9H211	-	NP_112190	-	-	-	-	-	-	Homo sapiens	Homo sapiens
DAB2IP	438309	7161	153090	113014	127478	-	RP11-298A17.1	TP73	DAB2IP	P73	AF9Q34|AIP-1|AIP1|DIP1/2	Affinity Capture-Western	physical	Lunardi A (2010)	PUBMED:20308539	9606	9606	High Throughput	-	-	-	-	BIOGRID	O15350	A0A024R4C3	NP_005418|NP_001191120|NP_001119714|NP_001119713|NP_001119712|NP_001191118|NP_001191115|NP_001191114|NP_001191117|NP_001191116|NP_001191113|NP_001191119|NP_001191121	Q5VWQ8	-	NP_619723|NP_115941	-	-	-	-	-	-	Homo sapiens	Homo sapiens
DDX23	438310	7161	9416	113014	114811	-	-	TP73	DDX23	P73	PRPF28|SNRNP100|U5-100K|U5-100KD|prp28	Affinity Capture-Western	physical	Lunardi A (2010)	PUBMED:20308539	9606	9606	High Throughput	-	-	-	-	BIOGRID	O15350	A0A024R4C3	NP_005418|NP_001191120|NP_001119714|NP_001119713|NP_001119712|NP_001191118|NP_001191115|NP_001191114|NP_001191117|NP_001191116|NP_001191113|NP_001191119|NP_001191121	Q9BUQ8	B3KY11|A0A024R0Z3	NP_004809	-	-	-	-	-	-	Homo sapiens	Homo sapiens
DNAJB6	438311	7161	10049	113014	115360	-	tcag7.555	TP73	DNAJB6	P73	DJ4|DnaJ|HHDJ1|HSJ-2|HSJ2|LGMD1D|LGMD1E|MRJ|MSJ-1	Affinity Capture-Western	physical	Lunardi A (2010)	PUBMED:20308539	9606	9606	High Throughput	-	-	-	-	BIOGRID	O15350	A0A024R4C3	NP_005418|NP_001191120|NP_001119714|NP_001119713|NP_001119712|NP_001191118|NP_001191115|NP_001191114|NP_001191117|NP_001191116|NP_001191113|NP_001191119|NP_001191121	O75190	-	NP_490647|NP_005485	-	-	-	-	-	-	Homo sapiens	Homo sapiens
DPH1	438312	7161	1801	113014	108135	-	-	TP73	DPH1	P73	DPH2L|DPH2L1|OVCA1	Affinity Capture-Western	physical	Lunardi A (2010)	PUBMED:20308539	9606	9606	High Throughput	-	-	-	-	BIOGRID	O15350	A0A024R4C3	NP_005418|NP_001191120|NP_001119714|NP_001119713|NP_001119712|NP_001191118|NP_001191115|NP_001191114|NP_001191117|NP_001191116|NP_001191113|NP_001191119|NP_001191121	Q9BZG8	B3KQW7	NP_001333504|NP_001333505|NP_001374|NP_001333503	-	-	-	-	-	-	Homo sapiens	Homo sapiens
AGO1	438313	7161	26523	113014	117726	-	RP4-789D17.1	TP73	AGO1	P73	EIF2C|EIF2C1|GERP95|Q99	Affinity Capture-Western	physical	Lunardi A (2010)	PUBMED:20308539	9606	9606	High Throughput	-	-	-	-	BIOGRID	O15350	A0A024R4C3	NP_005418|NP_001191120|NP_001119714|NP_001119713|NP_001119712|NP_001191118|NP_001191115|NP_001191114|NP_001191117|NP_001191116|NP_001191113|NP_001191119|NP_001191121	Q9UL18	-	NP_001304051|NP_001304052|NP_036331	-	-	-	-	-	-	Homo sapiens	Homo sapiens
AGO2	438314	7161	27161	113014	118041	-	-	TP73	AGO2	P73	EIF2C2|Q10	Affinity Capture-Western	physical	Lunardi A (2010)	PUBMED:20308539	9606	9606	High Throughput	-	-	-	-	BIOGRID	O15350	A0A024R4C3	NP_005418|NP_001191120|NP_001119714|NP_001119713|NP_001119712|NP_001191118|NP_001191115|NP_001191114|NP_001191117|NP_001191116|NP_001191113|NP_001191119|NP_001191121	Q9UKV8	A4FVC0	NP_001158095|NP_036286	-	-	-	-	-	-	Homo sapiens	Homo sapiens
GAS8	438315	7161	2622	113014	108892	-	-	TP73	GAS8	P73	GAS11	Affinity Capture-Western	physical	Lunardi A (2010)	PUBMED:20308539	9606	9606	High Throughput	-	-	-	-	BIOGRID	O15350	A0A024R4C3	NP_005418|NP_001191120|NP_001119714|NP_001119713|NP_001119712|NP_001191118|NP_001191115|NP_001191114|NP_001191117|NP_001191116|NP_001191113|NP_001191119|NP_001191121	O95995	B7Z1U9|A0A087WZT7	NP_001472|NP_001273137|NP_001273134|NP_001273138	-	-	-	-	-	-	Homo sapiens	Homo sapiens
IGF2BP1	438316	7161	10642	113014	115886	-	-	TP73	IGF2BP1	P73	CRD-BP|CRDBP|IMP-1|IMP1|VICKZ1|ZBP1	Affinity Capture-Western	physical	Lunardi A (2010)	PUBMED:20308539	9606	9606	High Throughput	-	-	-	-	BIOGRID	O15350	A0A024R4C3	NP_005418|NP_001191120|NP_001119714|NP_001119713|NP_001119712|NP_001191118|NP_001191115|NP_001191114|NP_001191117|NP_001191116|NP_001191113|NP_001191119|NP_001191121	Q9NZI8	-	NP_006537|NP_001153895	-	-	-	-	-	-	Homo sapiens	Homo sapiens
LOC613037	438317	7161	613037	113014	534783	-	-	TP73	LOC613037	P73	-	Affinity Capture-Western	physical	Lunardi A (2010)	PUBMED:20308539	9606	9606	High Throughput	-	-	-	-	BIOGRID	O15350	A0A024R4C3	NP_005418|NP_001191120|NP_001119714|NP_001119713|NP_001119712|NP_001191118|NP_001191115|NP_001191114|NP_001191117|NP_001191116|NP_001191113|NP_001191119|NP_001191121	-	-	-	-	-	-	-	-	-	Homo sapiens	Homo sapiens
JPH1	438318	7161	56704	113014	121191	-	-	TP73	JPH1	P73	JP-1|JP1	Affinity Capture-Western	physical	Lunardi A (2010)	PUBMED:20308539	9606	9606	High Throughput	-	-	-	-	BIOGRID	O15350	A0A024R4C3	NP_005418|NP_001191120|NP_001119714|NP_001119713|NP_001119712|NP_001191118|NP_001191115|NP_001191114|NP_001191117|NP_001191116|NP_001191113|NP_001191119|NP_001191121	Q9HDC5	Q86VR1|Q7Z682	NP_065698|NP_001304759	-	-	-	-	-	-	Homo sapiens	Homo sapiens
LRPPRC	438319	7161	10128	113014	115432	-	-	TP73	LRPPRC	P73	CLONE-23970|GP130|LRP130|LSFC	Affinity Capture-Western	physical	Lunardi A (2010)	PUBMED:20308539	9606	9606	High Throughput	-	-	-	-	BIOGRID	O15350	A0A024R4C3	NP_005418|NP_001191120|NP_001119714|NP_001119713|NP_001119712|NP_001191118|NP_001191115|NP_001191114|NP_001191117|NP_001191116|NP_001191113|NP_001191119|NP_001191121	P42704	E5KNY5	NP_573566	-	-	-	-	-	-	Homo sapiens	Homo sapiens
MTHFSD	438320	7161	64779	113014	122289	-	-	TP73	MTHFSD	P73	-	Affinity Capture-Western	physical	Lunardi A (2010)	PUBMED:20308539	9606	9606	High Throughput	-	-	-	-	BIOGRID	O15350	A0A024R4C3	NP_005418|NP_001191120|NP_001119714|NP_001119713|NP_001119712|NP_001191118|NP_001191115|NP_001191114|NP_001191117|NP_001191116|NP_001191113|NP_001191119|NP_001191121	Q2M296	F5H0M7|B4DN17	NP_001152851|NP_001152850|NP_001152852|NP_073601|NP_001152849	-	-	-	-	-	-	Homo sapiens	Homo sapiens
MYL9	438321	7161	10398	113014	115670	-	RP5-977B1.9	TP73	MYL9	P73	LC20|MLC-2C|MLC2|MRLC1|MYRL2	Affinity Capture-Western	physical	Lunardi A (2010)	PUBMED:20308539	9606	9606	High Throughput	-	-	-	-	BIOGRID	O15350	A0A024R4C3	NP_005418|NP_001191120|NP_001119714|NP_001119713|NP_001119712|NP_001191118|NP_001191115|NP_001191114|NP_001191117|NP_001191116|NP_001191113|NP_001191119|NP_001191121	P24844	-	NP_852667|NP_006088	-	-	-	-	-	-	Homo sapiens	Homo sapiens
N4BP2	438322	7161	55728	113014	120848	-	-	TP73	N4BP2	P73	B3BP	Affinity Capture-Western	physical	Lunardi A (2010)	PUBMED:20308539	9606	9606	High Throughput	-	-	-	-	BIOGRID	O15350	A0A024R4C3	NP_005418|NP_001191120|NP_001119714|NP_001119713|NP_001119712|NP_001191118|NP_001191115|NP_001191114|NP_001191117|NP_001191116|NP_001191113|NP_001191119|NP_001191121	Q86UW6	-	NP_060647|NP_001305288	-	-	-	-	-	-	Homo sapiens	Homo sapiens
PAX6	438323	7161	5080	113014	111114	-	-	TP73	PAX6	P73	AN|AN2|D11S812E|FVH1|MGDA|WAGR	Affinity Capture-Western	physical	Lunardi A (2010)	PUBMED:20308539	9606	9606	High Throughput	-	-	-	-	BIOGRID	O15350	A0A024R4C3	NP_005418|NP_001191120|NP_001119714|NP_001119713|NP_001119712|NP_001191118|NP_001191115|NP_001191114|NP_001191117|NP_001191116|NP_001191113|NP_001191119|NP_001191121	P26367	F1T0F8|Q66SS1	NP_000271|NP_001595|NP_001245393|NP_001245392|NP_001245391|NP_001245394|NP_001121084	-	-	-	-	-	-	Homo sapiens	Homo sapiens
PIWIL1	438324	7161	9271	113014	114690	-	-	TP73	PIWIL1	P73	CT80.1|HIWI|MIWI|PIWI	Affinity Capture-Western	physical	Lunardi A (2010)	PUBMED:20308539	9606	9606	High Throughput	-	-	-	-	BIOGRID	O15350	A0A024R4C3	NP_005418|NP_001191120|NP_001119714|NP_001119713|NP_001119712|NP_001191118|NP_001191115|NP_001191114|NP_001191117|NP_001191116|NP_001191113|NP_001191119|NP_001191121	Q96J94	A0A024RBS5	NP_004755|NP_001177900	-	-	-	-	-	-	Homo sapiens	Homo sapiens
RNF38	438325	7161	152006	113014	127416	-	RP11-84P7.4	TP73	RNF38	P73	-	Affinity Capture-Western	physical	Lunardi A (2010)	PUBMED:20308539	9606	9606	High Throughput	-	-	-	-	BIOGRID	O15350	A0A024R4C3	NP_005418|NP_001191120|NP_001119714|NP_001119713|NP_001119712|NP_001191118|NP_001191115|NP_001191114|NP_001191117|NP_001191116|NP_001191113|NP_001191119|NP_001191121	Q9H0F5	-	NP_073618|NP_919311|NP_919310|NP_919313|NP_919309	-	-	-	-	-	-	Homo sapiens	Homo sapiens
SASS6	438326	7161	163786	113014	127880	-	-	TP73	SASS6	P73	SAS-6|SAS6	Affinity Capture-Western	physical	Lunardi A (2010)	PUBMED:20308539	9606	9606	High Throughput	-	-	-	-	BIOGRID	O15350	A0A024R4C3	NP_005418|NP_001191120|NP_001119714|NP_001119713|NP_001119712|NP_001191118|NP_001191115|NP_001191114|NP_001191117|NP_001191116|NP_001191113|NP_001191119|NP_001191121	Q6UVJ0	-	NP_919268	-	-	-	-	-	-	Homo sapiens	Homo sapiens
SMARCD2	438327	7161	6603	113014	112487	-	PRO2451	TP73	SMARCD2	P73	BAF60B|CRACD2|Rsc6p	Affinity Capture-Western	physical	Lunardi A (2010)	PUBMED:20308539	9606	9606	High Throughput	-	-	-	-	BIOGRID	O15350	A0A024R4C3	NP_005418|NP_001191120|NP_001119714|NP_001119713|NP_001119712|NP_001191118|NP_001191115|NP_001191114|NP_001191117|NP_001191116|NP_001191113|NP_001191119|NP_001191121	Q92925	J3KMX2	NP_001091896|NP_001317368|NP_001317369	-	-	-	-	-	-	Homo sapiens	Homo sapiens
SPSB1	438328	7161	80176	113014	123158	-	RP3-324M8.1	TP73	SPSB1	P73	SSB-1|SSB1	Affinity Capture-Western	physical	Lunardi A (2010)	PUBMED:20308539	9606	9606	High Throughput	-	-	-	-	BIOGRID	O15350	A0A024R4C3	NP_005418|NP_001191120|NP_001119714|NP_001119713|NP_001119712|NP_001191118|NP_001191115|NP_001191114|NP_001191117|NP_001191116|NP_001191113|NP_001191119|NP_001191121	Q96BD6	A0A024R4G8	NP_079382	-	-	-	-	-	-	Homo sapiens	Homo sapiens
STAG1	438329	7161	10274	113014	115564	-	-	TP73	STAG1	P73	SA1|SCC3A	Affinity Capture-Western	physical	Lunardi A (2010)	PUBMED:20308539	9606	9606	High Throughput	-	-	-	-	BIOGRID	O15350	A0A024R4C3	NP_005418|NP_001191120|NP_001119714|NP_001119713|NP_001119712|NP_001191118|NP_001191115|NP_001191114|NP_001191117|NP_001191116|NP_001191113|NP_001191119|NP_001191121	Q8WVM7	-	NP_005853	-	-	-	-	-	-	Homo sapiens	Homo sapiens
TPM3	438330	7161	7170	113014	113023	-	RP11-205M9.1	TP73	TPM3	P73	CAPM1|CFTD|HEL-189|HEL-S-82p|NEM1|OK/SW-cl.5|TM-5|TM3|TM30|TM30nm|TM5|TPMsk3|TRK|hscp30	Affinity Capture-Western	physical	Lunardi A (2010)	PUBMED:20308539	9606	9606	High Throughput	-	-	-	-	BIOGRID	O15350	A0A024R4C3	NP_005418|NP_001191120|NP_001119714|NP_001119713|NP_001119712|NP_001191118|NP_001191115|NP_001191114|NP_001191117|NP_001191116|NP_001191113|NP_001191119|NP_001191121	P06753	B4DQ80|A0A087WWU8|J3KN67	NP_001265117|NP_001265120|NP_705935|NP_001265119|NP_001265118|NP_001036818|NP_689476|NP_001036816|NP_001036817	-	-	-	-	-	-	Homo sapiens	Homo sapiens
TRMT11	438331	7161	60487	113014	121918	-	RP1-187J11.2	TP73	TRMT11	P73	C6orf75|MDS024|TRM11|TRMT11-1	Affinity Capture-Western	physical	Lunardi A (2010)	PUBMED:20308539	9606	9606	High Throughput	-	-	-	-	BIOGRID	O15350	A0A024R4C3	NP_005418|NP_001191120|NP_001119714|NP_001119713|NP_001119712|NP_001191118|NP_001191115|NP_001191114|NP_001191117|NP_001191116|NP_001191113|NP_001191119|NP_001191121	Q7Z4G4	-	NP_001026882	-	-	-	-	-	-	Homo sapiens	Homo sapiens
TTLL5	438332	7161	23093	113014	116721	-	-	TP73	TTLL5	P73	CORD19|KIAA0998|STAMP	Affinity Capture-Western	physical	Lunardi A (2010)	PUBMED:20308539	9606	9606	High Throughput	-	-	-	-	BIOGRID	O15350	A0A024R4C3	NP_005418|NP_001191120|NP_001119714|NP_001119713|NP_001119712|NP_001191118|NP_001191115|NP_001191114|NP_001191117|NP_001191116|NP_001191113|NP_001191119|NP_001191121	Q6EMB2	-	NP_055887	-	-	-	-	-	-	Homo sapiens	Homo sapiens
UBE4B	463592	10277	7161	115566	113014	-	-	UBE4B	TP73	E4|HDNB1|UBOX3|UFD2|UFD2A	P73	Affinity Capture-Western	physical	Hosoda M (2005)	PUBMED:16170377	9606	9606	Low Throughput	-	-	-	-	BIOGRID	O95155	-	NP_006039|NP_001099032	O15350	A0A024R4C3	NP_005418|NP_001191120|NP_001119714|NP_001119713|NP_001119712|NP_001191118|NP_001191115|NP_001191114|NP_001191117|NP_001191116|NP_001191113|NP_001191119|NP_001191121	-	-	-	-	-	-	Homo sapiens	Homo sapiens
UBE4B	463593	7161	10277	113014	115566	-	-	TP73	UBE4B	P73	E4|HDNB1|UBOX3|UFD2|UFD2A	Affinity Capture-Western	physical	Hosoda M (2005)	PUBMED:16170377	9606	9606	Low Throughput	-	-	-	-	BIOGRID	O15350	A0A024R4C3	NP_005418|NP_001191120|NP_001119714|NP_001119713|NP_001119712|NP_001191118|NP_001191115|NP_001191114|NP_001191117|NP_001191116|NP_001191113|NP_001191119|NP_001191121	O95155	-	NP_006039|NP_001099032	-	-	-	-	-	-	Homo sapiens	Homo sapiens
ITCH	470806	83737	7161	123747	113014	-	-	ITCH	TP73	ADMFD|AIF4|AIP4|NAPP1|dJ468O1.1	P73	Reconstituted Complex	physical	Rossi M (2005)	PUBMED:15678106	9606	9606	Low Throughput	-	-	-	-	BIOGRID	Q96J02	-	NP_001311126|NP_113671|NP_001244066|NP_001311127|NP_001244067	O15350	A0A024R4C3	NP_005418|NP_001191120|NP_001119714|NP_001119713|NP_001119712|NP_001191118|NP_001191115|NP_001191114|NP_001191117|NP_001191116|NP_001191113|NP_001191119|NP_001191121	-	-	-	-	-	-	Homo sapiens	Homo sapiens
ITCH	470807	83737	7161	123747	113014	-	-	ITCH	TP73	ADMFD|AIF4|AIP4|NAPP1|dJ468O1.1	P73	Affinity Capture-Western	physical	Rossi M (2005)	PUBMED:15678106	9606	9606	Low Throughput	-	-	-	-	BIOGRID	Q96J02	-	NP_001311126|NP_113671|NP_001244066|NP_001311127|NP_001244067	O15350	A0A024R4C3	NP_005418|NP_001191120|NP_001119714|NP_001119713|NP_001119712|NP_001191118|NP_001191115|NP_001191114|NP_001191117|NP_001191116|NP_001191113|NP_001191119|NP_001191121	-	-	-	-	-	-	Homo sapiens	Homo sapiens
ITCH	470808	7161	83737	113014	123747	-	-	TP73	ITCH	P73	ADMFD|AIF4|AIP4|NAPP1|dJ468O1.1	Affinity Capture-Western	physical	Rossi M (2005)	PUBMED:15678106	9606	9606	Low Throughput	-	-	-	-	BIOGRID	O15350	A0A024R4C3	NP_005418|NP_001191120|NP_001119714|NP_001119713|NP_001119712|NP_001191118|NP_001191115|NP_001191114|NP_001191117|NP_001191116|NP_001191113|NP_001191119|NP_001191121	Q96J02	-	NP_001311126|NP_113671|NP_001244066|NP_001311127|NP_001244067	-	-	-	-	-	-	Homo sapiens	Homo sapiens
NEDD4	470810	7161	4734	113014	110811	-	PIG53	TP73	NEDD4	P73	NEDD4-1|RPF1	Affinity Capture-Western	physical	Rossi M (2005)	PUBMED:15678106	9606	9606	Low Throughput	-	-	-	-	BIOGRID	O15350	A0A024R4C3	NP_005418|NP_001191120|NP_001119714|NP_001119713|NP_001119712|NP_001191118|NP_001191115|NP_001191114|NP_001191117|NP_001191116|NP_001191113|NP_001191119|NP_001191121	P46934	-	NP_006145|NP_001271267|NP_001316141|NP_001271268|NP_001271269|NP_940682	-	-	-	-	-	-	Homo sapiens	Homo sapiens
ITCH	470811	83737	7161	123747	113014	-	-	ITCH	TP73	ADMFD|AIF4|AIP4|NAPP1|dJ468O1.1	P73	Biochemical Activity	physical	Rossi M (2005)	PUBMED:15678106	9606	9606	Low Throughput	-	Ubiquitination	-	-	BIOGRID	Q96J02	-	NP_001311126|NP_113671|NP_001244066|NP_001311127|NP_001244067	O15350	A0A024R4C3	NP_005418|NP_001191120|NP_001119714|NP_001119713|NP_001119712|NP_001191118|NP_001191115|NP_001191114|NP_001191117|NP_001191116|NP_001191113|NP_001191119|NP_001191121	-	-	-	-	-	-	Homo sapiens	Homo sapiens
RANBP9	470957	10048	7161	115359	113014	-	-	RANBP9	TP73	BPM-L|BPM90|RANBPM|RanBP7	P73	Reconstituted Complex	physical	Kramer S (2005)	PUBMED:15558019	9606	9606	Low Throughput	-	-	-	-	BIOGRID	Q96S59	A0A024QZW3	NP_005484	O15350	A0A024R4C3	NP_005418|NP_001191120|NP_001119714|NP_001119713|NP_001119712|NP_001191118|NP_001191115|NP_001191114|NP_001191117|NP_001191116|NP_001191113|NP_001191119|NP_001191121	-	-	-	-	-	-	Homo sapiens	Homo sapiens
RANBP9	470958	7161	10048	113014	115359	-	-	TP73	RANBP9	P73	BPM-L|BPM90|RANBPM|RanBP7	Affinity Capture-Western	physical	Kramer S (2005)	PUBMED:15558019	9606	9606	Low Throughput	-	-	-	-	BIOGRID	O15350	A0A024R4C3	NP_005418|NP_001191120|NP_001119714|NP_001119713|NP_001119712|NP_001191118|NP_001191115|NP_001191114|NP_001191117|NP_001191116|NP_001191113|NP_001191119|NP_001191121	Q96S59	A0A024QZW3	NP_005484	-	-	-	-	-	-	Homo sapiens	Homo sapiens
KDM1A	480645	7161	23028	113014	116667	-	RP1-184J9.1	TP73	KDM1A	P73	AOF2|BHC110|KDM1|LSD1	Affinity Capture-Western	physical	Tsai WW (2008)	PUBMED:18573881	9606	9606	Low Throughput	-	-	-	-	BIOGRID	O15350	A0A024R4C3	NP_005418|NP_001191120|NP_001119714|NP_001119713|NP_001119712|NP_001191118|NP_001191115|NP_001191114|NP_001191117|NP_001191116|NP_001191113|NP_001191119|NP_001191121	O60341	-	NP_055828|NP_001009999	-	-	-	-	-	-	Homo sapiens	Homo sapiens
YAP1	503281	10413	7161	115684	113014	-	-	YAP1	TP73	COB1|YAP|YAP2|YAP65|YKI	P73	Affinity Capture-Western	physical	Strano S (2005)	PUBMED:15893728	9606	9606	Low Throughput	-	-	-	-	BIOGRID	P46937	A0A024R3E4|Q86T74|K0KVU2	NP_001269030|NP_001181974|NP_001123617|NP_001269026|NP_001269029|NP_001269028|NP_001269027|NP_006097|NP_001181973	O15350	A0A024R4C3	NP_005418|NP_001191120|NP_001119714|NP_001119713|NP_001119712|NP_001191118|NP_001191115|NP_001191114|NP_001191117|NP_001191116|NP_001191113|NP_001191119|NP_001191121	-	-	-	-	-	-	Homo sapiens	Homo sapiens
EP300	503283	7161	2033	113014	108347	-	RP1-85F18.1	TP73	EP300	P73	KAT3B|RSTS2|p300	Affinity Capture-Western	physical	Strano S (2005)	PUBMED:15893728	9606	9606	Low Throughput	-	-	-	-	BIOGRID	O15350	A0A024R4C3	NP_005418|NP_001191120|NP_001119714|NP_001119713|NP_001119712|NP_001191118|NP_001191115|NP_001191114|NP_001191117|NP_001191116|NP_001191113|NP_001191119|NP_001191121	Q09472	Q7Z6C1	NP_001420	-	-	-	-	-	-	Homo sapiens	Homo sapiens
HECW2	503888	57520	7161	121581	113014	-	-	HECW2	TP73	NEDL2	P73	Affinity Capture-Western	physical	Miyazaki K (2003)	PUBMED:12890487	9606	9606	Low Throughput	-	-	-	-	BIOGRID	Q9P2P5	-	NP_065811	O15350	A0A024R4C3	NP_005418|NP_001191120|NP_001119714|NP_001119713|NP_001119712|NP_001191118|NP_001191115|NP_001191114|NP_001191117|NP_001191116|NP_001191113|NP_001191119|NP_001191121	-	-	-	-	-	-	Homo sapiens	Homo sapiens
HECW2	503889	7161	57520	113014	121581	-	-	TP73	HECW2	P73	NEDL2	Affinity Capture-Western	physical	Miyazaki K (2003)	PUBMED:12890487	9606	9606	Low Throughput	-	-	-	-	BIOGRID	O15350	A0A024R4C3	NP_005418|NP_001191120|NP_001119714|NP_001119713|NP_001119712|NP_001191118|NP_001191115|NP_001191114|NP_001191117|NP_001191116|NP_001191113|NP_001191119|NP_001191121	Q9P2P5	-	NP_065811	-	-	-	-	-	-	Homo sapiens	Homo sapiens
HECW2	503891	57520	7161	121581	113014	-	-	HECW2	TP73	NEDL2	P73	Reconstituted Complex	physical	Miyazaki K (2003)	PUBMED:12890487	9606	9606	Low Throughput	-	-	-	-	BIOGRID	Q9P2P5	-	NP_065811	O15350	A0A024R4C3	NP_005418|NP_001191120|NP_001119714|NP_001119713|NP_001119712|NP_001191118|NP_001191115|NP_001191114|NP_001191117|NP_001191116|NP_001191113|NP_001191119|NP_001191121	-	-	-	-	-	-	Homo sapiens	Homo sapiens
CCNG1	504663	900	7161	107340	113014	-	-	CCNG1	TP73	CCNG	P73	Affinity Capture-Western	physical	Ohtsuka T (2003)	PUBMED:12642871	9606	9606	Low Throughput	-	-	-	-	BIOGRID	P51959	-	NP_954854|NP_004051	O15350	A0A024R4C3	NP_005418|NP_001191120|NP_001119714|NP_001119713|NP_001119712|NP_001191118|NP_001191115|NP_001191114|NP_001191117|NP_001191116|NP_001191113|NP_001191119|NP_001191121	-	-	-	-	-	-	Homo sapiens	Homo sapiens
EP300	511047	7161	2033	113014	108347	-	RP1-85F18.1	TP73	EP300	P73	KAT3B|RSTS2|p300	Affinity Capture-Western	physical	Uramoto H (2004)	PUBMED:15454570	9606	9606	Low Throughput	-	-	-	-	BIOGRID	O15350	A0A024R4C3	NP_005418|NP_001191120|NP_001119714|NP_001119713|NP_001119712|NP_001191118|NP_001191115|NP_001191114|NP_001191117|NP_001191116|NP_001191113|NP_001191119|NP_001191121	Q09472	Q7Z6C1	NP_001420	-	-	-	-	-	-	Homo sapiens	Homo sapiens
NFYB	511049	4801	7161	110867	113014	-	-	NFYB	TP73	CBF-A|CBF-B|HAP3|NF-YB	P73	Affinity Capture-Western	physical	Uramoto H (2004)	PUBMED:15454570	9606	9606	Low Throughput	-	-	-	-	BIOGRID	P25208	A0A024RBG7	NP_006157	O15350	A0A024R4C3	NP_005418|NP_001191120|NP_001119714|NP_001119713|NP_001119712|NP_001191118|NP_001191115|NP_001191114|NP_001191117|NP_001191116|NP_001191113|NP_001191119|NP_001191121	-	-	-	-	-	-	Homo sapiens	Homo sapiens
NFYC	511051	4802	7161	110868	113014	RP5-1066H13.1	-	NFYC	TP73	CBF-C|CBFC|H1TF2A|HAP5|HSM|NF-YC	P73	Affinity Capture-Western	physical	Uramoto H (2004)	PUBMED:15454570	9606	9606	Low Throughput	-	-	-	-	BIOGRID	Q13952	-	NP_001295044|NP_001295043|NP_055038|NP_001136062|NP_001136060|NP_001136061|NP_001136059	O15350	A0A024R4C3	NP_005418|NP_001191120|NP_001119714|NP_001119713|NP_001119712|NP_001191118|NP_001191115|NP_001191114|NP_001191117|NP_001191116|NP_001191113|NP_001191119|NP_001191121	-	-	-	-	-	-	Homo sapiens	Homo sapiens
HDAC1	511053	3065	7161	109315	113014	RP4-811H24.2	-	HDAC1	TP73	GON-10|HD1|RPD3|RPD3L1	P73	Affinity Capture-Western	physical	Uramoto H (2004)	PUBMED:15454570	9606	9606	Low Throughput	-	-	-	-	BIOGRID	Q13547	Q6IT96	NP_004955	O15350	A0A024R4C3	NP_005418|NP_001191120|NP_001119714|NP_001119713|NP_001119712|NP_001191118|NP_001191115|NP_001191114|NP_001191117|NP_001191116|NP_001191113|NP_001191119|NP_001191121	-	-	-	-	-	-	Homo sapiens	Homo sapiens
HDAC1	511054	7161	3065	113014	109315	-	RP4-811H24.2	TP73	HDAC1	P73	GON-10|HD1|RPD3|RPD3L1	Affinity Capture-Western	physical	Uramoto H (2004)	PUBMED:15454570	9606	9606	Low Throughput	-	-	-	-	BIOGRID	O15350	A0A024R4C3	NP_005418|NP_001191120|NP_001119714|NP_001119713|NP_001119712|NP_001191118|NP_001191115|NP_001191114|NP_001191117|NP_001191116|NP_001191113|NP_001191119|NP_001191121	Q13547	Q6IT96	NP_004955	-	-	-	-	-	-	Homo sapiens	Homo sapiens
HDAC1	511055	3065	7161	109315	113014	RP4-811H24.2	-	HDAC1	TP73	GON-10|HD1|RPD3|RPD3L1	P73	Reconstituted Complex	physical	Uramoto H (2004)	PUBMED:15454570	9606	9606	Low Throughput	-	-	-	-	BIOGRID	Q13547	Q6IT96	NP_004955	O15350	A0A024R4C3	NP_005418|NP_001191120|NP_001119714|NP_001119713|NP_001119712|NP_001191118|NP_001191115|NP_001191114|NP_001191117|NP_001191116|NP_001191113|NP_001191119|NP_001191121	-	-	-	-	-	-	Homo sapiens	Homo sapiens
MDM4	531382	4194	7161	110359	113014	RP11-430C7.1	-	MDM4	TP73	HDMX|MDMX|MRP1	P73	Affinity Capture-Western	physical	Wang X (2001)	PUBMED:11223036	9606	9606	Low Throughput	-	-	-	-	BIOGRID	O15151	Q68DC0|A0A087WTR9|Q59FS6|A0A087WUE3|A0A024R990|A0A087WZ58	NP_001265445|NP_001265447|NP_001265446|NP_002384|NP_001265448|NP_001191100|NP_001191101	O15350	A0A024R4C3	NP_005418|NP_001191120|NP_001119714|NP_001119713|NP_001119712|NP_001191118|NP_001191115|NP_001191114|NP_001191117|NP_001191116|NP_001191113|NP_001191119|NP_001191121	-	-	-	-	-	-	Homo sapiens	Homo sapiens
HDAC1	533742	7161	3065	113014	109315	-	RP4-811H24.2	TP73	HDAC1	P73	GON-10|HD1|RPD3|RPD3L1	Affinity Capture-Western	physical	Zhang J (2007)	PUBMED:17353261	9606	9606	Low Throughput	-	-	-	-	BIOGRID	O15350	A0A024R4C3	NP_005418|NP_001191120|NP_001119714|NP_001119713|NP_001119712|NP_001191118|NP_001191115|NP_001191114|NP_001191117|NP_001191116|NP_001191113|NP_001191119|NP_001191121	Q13547	Q6IT96	NP_004955	-	-	-	-	-	-	Homo sapiens	Homo sapiens
HDAC2	533743	7161	3066	113014	109316	-	-	TP73	HDAC2	P73	HD2|RPD3|YAF1	Affinity Capture-Western	physical	Zhang J (2007)	PUBMED:17353261	9606	9606	Low Throughput	-	-	-	-	BIOGRID	O15350	A0A024R4C3	NP_005418|NP_001191120|NP_001119714|NP_001119713|NP_001119712|NP_001191118|NP_001191115|NP_001191114|NP_001191117|NP_001191116|NP_001191113|NP_001191119|NP_001191121	Q92769	-	NP_001518	-	-	-	-	-	-	Homo sapiens	Homo sapiens
MDM2	544293	7161	4193	113014	110358	-	-	TP73	MDM2	P73	ACTFS|HDMX|hdm2	Affinity Capture-Western	physical	Chen L (2010)	PUBMED:20588255	9606	9606	Low Throughput	-	-	-	-	BIOGRID	O15350	A0A024R4C3	NP_005418|NP_001191120|NP_001119714|NP_001119713|NP_001119712|NP_001191118|NP_001191115|NP_001191114|NP_001191117|NP_001191116|NP_001191113|NP_001191119|NP_001191121	Q00987	A7UKX8|Q96DS0|A7UKX9|A7UKX7|G3XA89	NP_001265391|NP_002383|NP_001138809|NP_001138811|NP_001138812	-	-	-	-	-	-	Homo sapiens	Homo sapiens
CUL1	556696	7161	8454	113014	114032	-	-	TP73	CUL1	P73	-	Affinity Capture-Western	physical	Peschiaroli A (2009)	PUBMED:19581926	9606	9606	Low Throughput	-	-	-	-	BIOGRID	O15350	A0A024R4C3	NP_005418|NP_001191120|NP_001119714|NP_001119713|NP_001119712|NP_001191118|NP_001191115|NP_001191114|NP_001191117|NP_001191116|NP_001191113|NP_001191119|NP_001191121	Q13616	B3KTW0	NP_003583	-	-	-	-	-	-	Homo sapiens	Homo sapiens
FBXO45	556700	7161	200933	113014	128358	-	-	TP73	FBXO45	P73	Fbx45	Affinity Capture-Western	physical	Peschiaroli A (2009)	PUBMED:19581926	9606	9606	Low Throughput	-	-	-	-	BIOGRID	O15350	A0A024R4C3	NP_005418|NP_001191120|NP_001119714|NP_001119713|NP_001119712|NP_001191118|NP_001191115|NP_001191114|NP_001191117|NP_001191116|NP_001191113|NP_001191119|NP_001191121	P0C2W1	-	NP_001099043	-	-	-	-	-	-	Homo sapiens	Homo sapiens
FBXO45	556707	200933	7161	128358	113014	-	-	FBXO45	TP73	Fbx45	P73	Biochemical Activity	physical	Peschiaroli A (2009)	PUBMED:19581926	9606	9606	Low Throughput	-	Ubiquitination	-	-	BIOGRID	P0C2W1	-	NP_001099043	O15350	A0A024R4C3	NP_005418|NP_001191120|NP_001119714|NP_001119713|NP_001119712|NP_001191118|NP_001191115|NP_001191114|NP_001191117|NP_001191116|NP_001191113|NP_001191119|NP_001191121	-	-	-	-	-	-	Homo sapiens	Homo sapiens
MDM2	560116	4193	7161	110358	113014	-	-	MDM2	TP73	ACTFS|HDMX|hdm2	P73	Reconstituted Complex	physical	Zdzalik M (2010)	PUBMED:21088494	9606	9606	Low Throughput	-	-	-	-	BIOGRID	Q00987	A7UKX8|Q96DS0|A7UKX9|A7UKX7|G3XA89	NP_001265391|NP_002383|NP_001138809|NP_001138811|NP_001138812	O15350	A0A024R4C3	NP_005418|NP_001191120|NP_001119714|NP_001119713|NP_001119712|NP_001191118|NP_001191115|NP_001191114|NP_001191117|NP_001191116|NP_001191113|NP_001191119|NP_001191121	-	-	-	-	-	-	Homo sapiens	Homo sapiens
MDM4	560119	4194	7161	110359	113014	RP11-430C7.1	-	MDM4	TP73	HDMX|MDMX|MRP1	P73	Reconstituted Complex	physical	Zdzalik M (2010)	PUBMED:21088494	9606	9606	Low Throughput	-	-	-	-	BIOGRID	O15151	Q68DC0|A0A087WTR9|Q59FS6|A0A087WUE3|A0A024R990|A0A087WZ58	NP_001265445|NP_001265447|NP_001265446|NP_002384|NP_001265448|NP_001191100|NP_001191101	O15350	A0A024R4C3	NP_005418|NP_001191120|NP_001119714|NP_001119713|NP_001119712|NP_001191118|NP_001191115|NP_001191114|NP_001191117|NP_001191116|NP_001191113|NP_001191119|NP_001191121	-	-	-	-	-	-	Homo sapiens	Homo sapiens
EP300	589371	7161	2033	113014	108347	-	RP1-85F18.1	TP73	EP300	P73	KAT3B|RSTS2|p300	Co-purification	physical	Zeng X (2000)	PUBMED:10648616	9606	9606	Low Throughput	-	-	-	-	BIOGRID	O15350	A0A024R4C3	NP_005418|NP_001191120|NP_001119714|NP_001119713|NP_001119712|NP_001191118|NP_001191115|NP_001191114|NP_001191117|NP_001191116|NP_001191113|NP_001191119|NP_001191121	Q09472	Q7Z6C1	NP_001420	-	-	-	-	-	-	Homo sapiens	Homo sapiens
EP300	589372	2033	7161	108347	113014	RP1-85F18.1	-	EP300	TP73	KAT3B|RSTS2|p300	P73	Co-purification	physical	Zeng X (2000)	PUBMED:10648616	9606	9606	Low Throughput	-	-	-	-	BIOGRID	Q09472	Q7Z6C1	NP_001420	O15350	A0A024R4C3	NP_005418|NP_001191120|NP_001119714|NP_001119713|NP_001119712|NP_001191118|NP_001191115|NP_001191114|NP_001191117|NP_001191116|NP_001191113|NP_001191119|NP_001191121	-	-	-	-	-	-	Homo sapiens	Homo sapiens
EP300	589373	2033	7161	108347	113014	RP1-85F18.1	-	EP300	TP73	KAT3B|RSTS2|p300	P73	Affinity Capture-Western	physical	Zeng X (2000)	PUBMED:10648616	9606	9606	Low Throughput	-	-	-	-	BIOGRID	Q09472	Q7Z6C1	NP_001420	O15350	A0A024R4C3	NP_005418|NP_001191120|NP_001119714|NP_001119713|NP_001119712|NP_001191118|NP_001191115|NP_001191114|NP_001191117|NP_001191116|NP_001191113|NP_001191119|NP_001191121	-	-	-	-	-	-	Homo sapiens	Homo sapiens
EP300	589374	7161	2033	113014	108347	-	RP1-85F18.1	TP73	EP300	P73	KAT3B|RSTS2|p300	Affinity Capture-Western	physical	Zeng X (2000)	PUBMED:10648616	9606	9606	Low Throughput	-	-	-	-	BIOGRID	O15350	A0A024R4C3	NP_005418|NP_001191120|NP_001119714|NP_001119713|NP_001119712|NP_001191118|NP_001191115|NP_001191114|NP_001191117|NP_001191116|NP_001191113|NP_001191119|NP_001191121	Q09472	Q7Z6C1	NP_001420	-	-	-	-	-	-	Homo sapiens	Homo sapiens
EP300	589375	2033	7161	108347	113014	RP1-85F18.1	-	EP300	TP73	KAT3B|RSTS2|p300	P73	Reconstituted Complex	physical	Zeng X (2000)	PUBMED:10648616	9606	9606	Low Throughput	-	-	-	-	BIOGRID	Q09472	Q7Z6C1	NP_001420	O15350	A0A024R4C3	NP_005418|NP_001191120|NP_001119714|NP_001119713|NP_001119712|NP_001191118|NP_001191115|NP_001191114|NP_001191117|NP_001191116|NP_001191113|NP_001191119|NP_001191121	-	-	-	-	-	-	Homo sapiens	Homo sapiens
CREBBP	589376	1387	7161	107777	113014	-	-	CREBBP	TP73	CBP|KAT3A|RSTS	P73	Reconstituted Complex	physical	Zeng X (2000)	PUBMED:10648616	9606	9606	Low Throughput	-	-	-	-	BIOGRID	Q92793	-	NP_001073315|NP_004371	O15350	A0A024R4C3	NP_005418|NP_001191120|NP_001119714|NP_001119713|NP_001119712|NP_001191118|NP_001191115|NP_001191114|NP_001191117|NP_001191116|NP_001191113|NP_001191119|NP_001191121	-	-	-	-	-	-	Homo sapiens	Homo sapiens
MDM2	657768	4193	7161	110358	113014	-	-	MDM2	TP73	ACTFS|HDMX|hdm2	P73	Affinity Capture-Western	physical	Kim JW (2008)	PUBMED:18499675	9606	9606	Low Throughput	-	-	figure 8. interaction was enhanced by addition of TIP60.	-	BIOGRID	Q00987	A7UKX8|Q96DS0|A7UKX9|A7UKX7|G3XA89	NP_001265391|NP_002383|NP_001138809|NP_001138811|NP_001138812	O15350	A0A024R4C3	NP_005418|NP_001191120|NP_001119714|NP_001119713|NP_001119712|NP_001191118|NP_001191115|NP_001191114|NP_001191117|NP_001191116|NP_001191113|NP_001191119|NP_001191121	-	-	-	-	-	-	Homo sapiens	Homo sapiens
KAT5	657771	10524	7161	115779	113014	-	-	KAT5	TP73	ESA1|HTATIP|HTATIP1|PLIP|TIP|TIP60|ZC2HC5|cPLA2	P73	Affinity Capture-Western	physical	Kim JW (2008)	PUBMED:18499675	9606	9606	Low Throughput	-	-	figure 6. interaction was reduced when MDM2 was depleted.	-	BIOGRID	Q92993	A0A024R597|A0A024R5E8	NP_006379|NP_001193762|NP_874368|NP_874369	O15350	A0A024R4C3	NP_005418|NP_001191120|NP_001119714|NP_001119713|NP_001119712|NP_001191118|NP_001191115|NP_001191114|NP_001191117|NP_001191116|NP_001191113|NP_001191119|NP_001191121	-	-	-	-	-	-	Homo sapiens	Homo sapiens
CREBBP	662237	1387	7161	107777	113014	-	-	CREBBP	TP73	CBP|KAT3A|RSTS	P73	Reconstituted Complex	physical	Lemasson I (2001)	PUBMED:11279015	9606	9606	Low Throughput	-	-	-	-	BIOGRID	Q92793	-	NP_001073315|NP_004371	O15350	A0A024R4C3	NP_005418|NP_001191120|NP_001119714|NP_001119713|NP_001119712|NP_001191118|NP_001191115|NP_001191114|NP_001191117|NP_001191116|NP_001191113|NP_001191119|NP_001191121	-	-	-	-	-	-	Homo sapiens	Homo sapiens
AMPH	670973	7161	273	113014	106770	-	-	TP73	AMPH	P73	AMPH1	Two-hybrid	physical	Kim KC (2001)	PUBMED:11709703	9606	9606	Low Throughput	-	-	-	-	BIOGRID	O15350	A0A024R4C3	NP_005418|NP_001191120|NP_001119714|NP_001119713|NP_001119712|NP_001191118|NP_001191115|NP_001191114|NP_001191117|NP_001191116|NP_001191113|NP_001191119|NP_001191121	P49418	-	NP_647477|NP_001626	-	-	-	-	-	-	Homo sapiens	Homo sapiens
AMPH	670974	7161	273	113014	106770	-	-	TP73	AMPH	P73	AMPH1	Affinity Capture-Western	physical	Kim KC (2001)	PUBMED:11709703	9606	9606	Low Throughput	-	-	-	-	BIOGRID	O15350	A0A024R4C3	NP_005418|NP_001191120|NP_001119714|NP_001119713|NP_001119712|NP_001191118|NP_001191115|NP_001191114|NP_001191117|NP_001191116|NP_001191113|NP_001191119|NP_001191121	P49418	-	NP_647477|NP_001626	-	-	-	-	-	-	Homo sapiens	Homo sapiens
AMPH	670975	273	7161	106770	113014	-	-	AMPH	TP73	AMPH1	P73	Affinity Capture-Western	physical	Kim KC (2001)	PUBMED:11709703	9606	9606	Low Throughput	-	-	-	-	BIOGRID	P49418	-	NP_647477|NP_001626	O15350	A0A024R4C3	NP_005418|NP_001191120|NP_001119714|NP_001119713|NP_001119712|NP_001191118|NP_001191115|NP_001191114|NP_001191117|NP_001191116|NP_001191113|NP_001191119|NP_001191121	-	-	-	-	-	-	Homo sapiens	Homo sapiens
YAP1	685319	10413	7161	115684	113014	-	-	YAP1	TP73	COB1|YAP|YAP2|YAP65|YKI	P73	Affinity Capture-Western	physical	Lapi E (2008)	PUBMED:19111660	9606	9606	Low Throughput	-	-	figure 4B.	-	BIOGRID	P46937	A0A024R3E4|Q86T74|K0KVU2	NP_001269030|NP_001181974|NP_001123617|NP_001269026|NP_001269029|NP_001269028|NP_001269027|NP_006097|NP_001181973	O15350	A0A024R4C3	NP_005418|NP_001191120|NP_001119714|NP_001119713|NP_001119712|NP_001191118|NP_001191115|NP_001191114|NP_001191117|NP_001191116|NP_001191113|NP_001191119|NP_001191121	-	-	-	-	-	-	Homo sapiens	Homo sapiens
YAP1	685320	7161	10413	113014	115684	-	-	TP73	YAP1	P73	COB1|YAP|YAP2|YAP65|YKI	Affinity Capture-Western	physical	Lapi E (2008)	PUBMED:19111660	9606	9606	Low Throughput	-	-	figure 3C.	-	BIOGRID	O15350	A0A024R4C3	NP_005418|NP_001191120|NP_001119714|NP_001119713|NP_001119712|NP_001191118|NP_001191115|NP_001191114|NP_001191117|NP_001191116|NP_001191113|NP_001191119|NP_001191121	P46937	A0A024R3E4|Q86T74|K0KVU2	NP_001269030|NP_001181974|NP_001123617|NP_001269026|NP_001269029|NP_001269028|NP_001269027|NP_006097|NP_001181973	-	-	-	-	-	-	Homo sapiens	Homo sapiens
MDM2	695839	7161	4193	113014	110358	-	-	TP73	MDM2	P73	ACTFS|HDMX|hdm2	Reconstituted Complex	physical	Balint E (1999)	PUBMED:10435614	9606	9606	Low Throughput	-	-	-	-	BIOGRID	O15350	A0A024R4C3	NP_005418|NP_001191120|NP_001119714|NP_001119713|NP_001119712|NP_001191118|NP_001191115|NP_001191114|NP_001191117|NP_001191116|NP_001191113|NP_001191119|NP_001191121	Q00987	A7UKX8|Q96DS0|A7UKX9|A7UKX7|G3XA89	NP_001265391|NP_002383|NP_001138809|NP_001138811|NP_001138812	-	-	-	-	-	-	Homo sapiens	Homo sapiens
MDM2	695841	4193	7161	110358	113014	-	-	MDM2	TP73	ACTFS|HDMX|hdm2	P73	Affinity Capture-Western	physical	Balint E (1999)	PUBMED:10435614	9606	9606	Low Throughput	-	-	-	-	BIOGRID	Q00987	A7UKX8|Q96DS0|A7UKX9|A7UKX7|G3XA89	NP_001265391|NP_002383|NP_001138809|NP_001138811|NP_001138812	O15350	A0A024R4C3	NP_005418|NP_001191120|NP_001119714|NP_001119713|NP_001119712|NP_001191118|NP_001191115|NP_001191114|NP_001191117|NP_001191116|NP_001191113|NP_001191119|NP_001191121	-	-	-	-	-	-	Homo sapiens	Homo sapiens
CHUK	715458	7161	1147	113014	107569	-	-	TP73	CHUK	P73	IKBKA|IKK-alpha|IKK1|IKKA|NFKBIKA|TCF16	Affinity Capture-Western	physical	Accardi R (2011)	PUBMED:21482671	9606	9606	Low Throughput	-	-	-	-	BIOGRID	O15350	A0A024R4C3	NP_005418|NP_001191120|NP_001119714|NP_001119713|NP_001119712|NP_001191118|NP_001191115|NP_001191114|NP_001191117|NP_001191116|NP_001191113|NP_001191119|NP_001191121	O15111	-	NP_001269|NP_001307857	-	-	-	-	-	-	Homo sapiens	Homo sapiens
IKBKB	715459	7161	3551	113014	109767	-	-	TP73	IKBKB	P73	IKK-beta|IKK2|IKKB|IMD15|NFKBIKB	Affinity Capture-Western	physical	Accardi R (2011)	PUBMED:21482671	9606	9606	Low Throughput	-	-	-	-	BIOGRID	O15350	A0A024R4C3	NP_005418|NP_001191120|NP_001119714|NP_001119713|NP_001119712|NP_001191118|NP_001191115|NP_001191114|NP_001191117|NP_001191116|NP_001191113|NP_001191119|NP_001191121	O14920	-	NP_001547|NP_001177649|NP_001229707	-	-	-	-	-	-	Homo sapiens	Homo sapiens
CHUK	715460	1147	7161	107569	113014	-	-	CHUK	TP73	IKBKA|IKK-alpha|IKK1|IKKA|NFKBIKA|TCF16	P73	Affinity Capture-Western	physical	Accardi R (2011)	PUBMED:21482671	9606	9606	Low Throughput	-	-	-	-	BIOGRID	O15111	-	NP_001269|NP_001307857	O15350	A0A024R4C3	NP_005418|NP_001191120|NP_001119714|NP_001119713|NP_001119712|NP_001191118|NP_001191115|NP_001191114|NP_001191117|NP_001191116|NP_001191113|NP_001191119|NP_001191121	-	-	-	-	-	-	Homo sapiens	Homo sapiens
IKBKB	715461	3551	7161	109767	113014	-	-	IKBKB	TP73	IKK-beta|IKK2|IKKB|IMD15|NFKBIKB	P73	Affinity Capture-Western	physical	Accardi R (2011)	PUBMED:21482671	9606	9606	Low Throughput	-	-	-	-	BIOGRID	O14920	-	NP_001547|NP_001177649|NP_001229707	O15350	A0A024R4C3	NP_005418|NP_001191120|NP_001119714|NP_001119713|NP_001119712|NP_001191118|NP_001191115|NP_001191114|NP_001191117|NP_001191116|NP_001191113|NP_001191119|NP_001191121	-	-	-	-	-	-	Homo sapiens	Homo sapiens
DAXX	715462	7161	1616	113014	107985	-	DADB-159G18.9	TP73	DAXX	P73	BING2|DAP6|EAP1	Affinity Capture-Western	physical	Kim EJ (2003)	PUBMED:12954772	9606	9606	Low Throughput	-	-	-	-	BIOGRID	O15350	A0A024R4C3	NP_005418|NP_001191120|NP_001119714|NP_001119713|NP_001119712|NP_001191118|NP_001191115|NP_001191114|NP_001191117|NP_001191116|NP_001191113|NP_001191119|NP_001191121	Q9UER7	Q53F85|A0A024RCS3|B4E1C1	NP_001135441|NP_001341|NP_001241646|NP_001135442	-	-	-	-	-	-	Homo sapiens	Homo sapiens
DAXX	715463	7161	1616	113014	107985	-	DADB-159G18.9	TP73	DAXX	P73	BING2|DAP6|EAP1	Two-hybrid	physical	Kim EJ (2003)	PUBMED:12954772	9606	9606	Low Throughput	-	-	-	-	BIOGRID	O15350	A0A024R4C3	NP_005418|NP_001191120|NP_001119714|NP_001119713|NP_001119712|NP_001191118|NP_001191115|NP_001191114|NP_001191117|NP_001191116|NP_001191113|NP_001191119|NP_001191121	Q9UER7	Q53F85|A0A024RCS3|B4E1C1	NP_001135441|NP_001341|NP_001241646|NP_001135442	-	-	-	-	-	-	Homo sapiens	Homo sapiens
DAXX	715467	1616	7161	107985	113014	DADB-159G18.9	-	DAXX	TP73	BING2|DAP6|EAP1	P73	Affinity Capture-Western	physical	Kim EJ (2003)	PUBMED:12954772	9606	9606	Low Throughput	-	-	-	-	BIOGRID	Q9UER7	Q53F85|A0A024RCS3|B4E1C1	NP_001135441|NP_001341|NP_001241646|NP_001135442	O15350	A0A024R4C3	NP_005418|NP_001191120|NP_001119714|NP_001119713|NP_001119712|NP_001191118|NP_001191115|NP_001191114|NP_001191117|NP_001191116|NP_001191113|NP_001191119|NP_001191121	-	-	-	-	-	-	Homo sapiens	Homo sapiens
IKBKB	715470	3551	7161	109767	113014	-	-	IKBKB	TP73	IKK-beta|IKK2|IKKB|IMD15|NFKBIKB	P73	FRET	physical	Accardi R (2011)	PUBMED:21482671	9606	9606	Low Throughput	-	-	-	-	BIOGRID	O14920	-	NP_001547|NP_001177649|NP_001229707	O15350	A0A024R4C3	NP_005418|NP_001191120|NP_001119714|NP_001119713|NP_001119712|NP_001191118|NP_001191115|NP_001191114|NP_001191117|NP_001191116|NP_001191113|NP_001191119|NP_001191121	-	-	-	-	-	-	Homo sapiens	Homo sapiens
IKBKB	715485	3551	7161	109767	113014	-	-	IKBKB	TP73	IKK-beta|IKK2|IKKB|IMD15|NFKBIKB	P73	Biochemical Activity	physical	Accardi R (2011)	PUBMED:21482671	9606	9606	Low Throughput	-	Phosphorylation	-	-	BIOGRID	O14920	-	NP_001547|NP_001177649|NP_001229707	O15350	A0A024R4C3	NP_005418|NP_001191120|NP_001119714|NP_001119713|NP_001119712|NP_001191118|NP_001191115|NP_001191114|NP_001191117|NP_001191116|NP_001191113|NP_001191119|NP_001191121	-	-	-	-	-	-	Homo sapiens	Homo sapiens
BRCA1	716891	672	7161	107140	113014	-	-	BRCA1	TP73	BRCAI|BRCC1|BROVCA1|FANCS|IRIS|PNCA4|PPP1R53|PSCP|RNF53	P73	Affinity Capture-Western	physical	Ibrahim N (2010)	PUBMED:20807817	9606	9606	Low Throughput	-	-	-	-	BIOGRID	P38398	E9PFZ0|A0A024R1V0	NP_009229|NP_009228|NP_009230|NP_009231|NP_009225	O15350	A0A024R4C3	NP_005418|NP_001191120|NP_001119714|NP_001119713|NP_001119712|NP_001191118|NP_001191115|NP_001191114|NP_001191117|NP_001191116|NP_001191113|NP_001191119|NP_001191121	-	-	-	-	-	-	Homo sapiens	Homo sapiens
BUB1B	717441	701	7161	107166	113014	-	-	BUB1B	TP73	BUB1beta|BUBR1|Bub1A|MAD3L|MVA1|SSK1|hBUBR1	P73	Affinity Capture-Western	physical	Tomasini R (2009)	PUBMED:19139399	9606	9606	Low Throughput	-	-	-	-	BIOGRID	O60566	-	NP_001202	O15350	A0A024R4C3	NP_005418|NP_001191120|NP_001119714|NP_001119713|NP_001119712|NP_001191118|NP_001191115|NP_001191114|NP_001191117|NP_001191116|NP_001191113|NP_001191119|NP_001191121	-	-	-	-	-	-	Homo sapiens	Homo sapiens
BUB1B	717442	701	7161	107166	113014	-	-	BUB1B	TP73	BUB1beta|BUBR1|Bub1A|MAD3L|MVA1|SSK1|hBUBR1	P73	Reconstituted Complex	physical	Tomasini R (2009)	PUBMED:19139399	9606	9606	Low Throughput	-	-	-	-	BIOGRID	O60566	-	NP_001202	O15350	A0A024R4C3	NP_005418|NP_001191120|NP_001119714|NP_001119713|NP_001119712|NP_001191118|NP_001191115|NP_001191114|NP_001191117|NP_001191116|NP_001191113|NP_001191119|NP_001191121	-	-	-	-	-	-	Homo sapiens	Homo sapiens
MDM2	718717	4193	7161	110358	113014	-	-	MDM2	TP73	ACTFS|HDMX|hdm2	P73	Affinity Capture-Western	physical	Wang J (2011)	PUBMED:21261729	9606	9606	Low Throughput	-	-	-	-	BIOGRID	Q00987	A7UKX8|Q96DS0|A7UKX9|A7UKX7|G3XA89	NP_001265391|NP_002383|NP_001138809|NP_001138811|NP_001138812	O15350	A0A024R4C3	NP_005418|NP_001191120|NP_001119714|NP_001119713|NP_001119712|NP_001191118|NP_001191115|NP_001191114|NP_001191117|NP_001191116|NP_001191113|NP_001191119|NP_001191121	-	-	-	-	-	-	Homo sapiens	Homo sapiens
PIN1	718991	5300	7161	111317	113014	-	-	PIN1	TP73	DOD|UBL5	P73	Affinity Capture-Western	physical	Mantovani F (2004)	PUBMED:15175157	9606	9606	Low Throughput	-	-	-	-	BIOGRID	Q13526	-	NP_006212	O15350	A0A024R4C3	NP_005418|NP_001191120|NP_001119714|NP_001119713|NP_001119712|NP_001191118|NP_001191115|NP_001191114|NP_001191117|NP_001191116|NP_001191113|NP_001191119|NP_001191121	-	-	-	-	-	-	Homo sapiens	Homo sapiens
TNK2	718992	7161	10188	113014	115485	-	-	TP73	TNK2	P73	ACK|ACK-1|ACK1|p21cdc42Hs	Affinity Capture-Western	physical	Mantovani F (2004)	PUBMED:15175157	9606	9606	Low Throughput	-	-	-	-	BIOGRID	O15350	A0A024R4C3	NP_005418|NP_001191120|NP_001119714|NP_001119713|NP_001119712|NP_001191118|NP_001191115|NP_001191114|NP_001191117|NP_001191116|NP_001191113|NP_001191119|NP_001191121	Q07912	B3KXJ4|C9J1X3	NP_001010938|NP_001294975|NP_005772	-	-	-	-	-	-	Homo sapiens	Homo sapiens
EP300	718993	7161	2033	113014	108347	-	RP1-85F18.1	TP73	EP300	P73	KAT3B|RSTS2|p300	Affinity Capture-Western	physical	Mantovani F (2004)	PUBMED:15175157	9606	9606	Low Throughput	-	-	-	-	BIOGRID	O15350	A0A024R4C3	NP_005418|NP_001191120|NP_001119714|NP_001119713|NP_001119712|NP_001191118|NP_001191115|NP_001191114|NP_001191117|NP_001191116|NP_001191113|NP_001191119|NP_001191121	Q09472	Q7Z6C1	NP_001420	-	-	-	-	-	-	Homo sapiens	Homo sapiens
MDM2	719381	4193	7161	110358	113014	-	-	MDM2	TP73	ACTFS|HDMX|hdm2	P73	Affinity Capture-Western	physical	Ongkeko WM (1999)	PUBMED:10469568	9606	9606	Low Throughput	-	-	-	-	BIOGRID	Q00987	A7UKX8|Q96DS0|A7UKX9|A7UKX7|G3XA89	NP_001265391|NP_002383|NP_001138809|NP_001138811|NP_001138812	O15350	A0A024R4C3	NP_005418|NP_001191120|NP_001119714|NP_001119713|NP_001119712|NP_001191118|NP_001191115|NP_001191114|NP_001191117|NP_001191116|NP_001191113|NP_001191119|NP_001191121	-	-	-	-	-	-	Homo sapiens	Homo sapiens
MDM2	719382	7161	4193	113014	110358	-	-	TP73	MDM2	P73	ACTFS|HDMX|hdm2	Affinity Capture-Western	physical	Ongkeko WM (1999)	PUBMED:10469568	9606	9606	Low Throughput	-	-	-	-	BIOGRID	O15350	A0A024R4C3	NP_005418|NP_001191120|NP_001119714|NP_001119713|NP_001119712|NP_001191118|NP_001191115|NP_001191114|NP_001191117|NP_001191116|NP_001191113|NP_001191119|NP_001191121	Q00987	A7UKX8|Q96DS0|A7UKX9|A7UKX7|G3XA89	NP_001265391|NP_002383|NP_001138809|NP_001138811|NP_001138812	-	-	-	-	-	-	Homo sapiens	Homo sapiens
MDM2	719383	4193	7161	110358	113014	-	-	MDM2	TP73	ACTFS|HDMX|hdm2	P73	Reconstituted Complex	physical	Ongkeko WM (1999)	PUBMED:10469568	9606	9606	Low Throughput	-	-	-	-	BIOGRID	Q00987	A7UKX8|Q96DS0|A7UKX9|A7UKX7|G3XA89	NP_001265391|NP_002383|NP_001138809|NP_001138811|NP_001138812	O15350	A0A024R4C3	NP_005418|NP_001191120|NP_001119714|NP_001119713|NP_001119712|NP_001191118|NP_001191115|NP_001191114|NP_001191117|NP_001191116|NP_001191113|NP_001191119|NP_001191121	-	-	-	-	-	-	Homo sapiens	Homo sapiens
MDM2	719384	7161	4193	113014	110358	-	-	TP73	MDM2	P73	ACTFS|HDMX|hdm2	Reconstituted Complex	physical	Ongkeko WM (1999)	PUBMED:10469568	9606	9606	Low Throughput	-	-	-	-	BIOGRID	O15350	A0A024R4C3	NP_005418|NP_001191120|NP_001119714|NP_001119713|NP_001119712|NP_001191118|NP_001191115|NP_001191114|NP_001191117|NP_001191116|NP_001191113|NP_001191119|NP_001191121	Q00987	A7UKX8|Q96DS0|A7UKX9|A7UKX7|G3XA89	NP_001265391|NP_002383|NP_001138809|NP_001138811|NP_001138812	-	-	-	-	-	-	Homo sapiens	Homo sapiens
DAXX	721770	7161	1616	113014	107985	-	DADB-159G18.9	TP73	DAXX	P73	BING2|DAP6|EAP1	Two-hybrid	physical	Gostissa M (2004)	PUBMED:15339933	9606	9606	Low Throughput	-	-	-	-	BIOGRID	O15350	A0A024R4C3	NP_005418|NP_001191120|NP_001119714|NP_001119713|NP_001119712|NP_001191118|NP_001191115|NP_001191114|NP_001191117|NP_001191116|NP_001191113|NP_001191119|NP_001191121	Q9UER7	Q53F85|A0A024RCS3|B4E1C1	NP_001135441|NP_001341|NP_001241646|NP_001135442	-	-	-	-	-	-	Homo sapiens	Homo sapiens
DAXX	721773	7161	1616	113014	107985	-	DADB-159G18.9	TP73	DAXX	P73	BING2|DAP6|EAP1	Reconstituted Complex	physical	Gostissa M (2004)	PUBMED:15339933	9606	9606	Low Throughput	-	-	-	-	BIOGRID	O15350	A0A024R4C3	NP_005418|NP_001191120|NP_001119714|NP_001119713|NP_001119712|NP_001191118|NP_001191115|NP_001191114|NP_001191117|NP_001191116|NP_001191113|NP_001191119|NP_001191121	Q9UER7	Q53F85|A0A024RCS3|B4E1C1	NP_001135441|NP_001341|NP_001241646|NP_001135442	-	-	-	-	-	-	Homo sapiens	Homo sapiens
DAXX	721775	1616	7161	107985	113014	DADB-159G18.9	-	DAXX	TP73	BING2|DAP6|EAP1	P73	Affinity Capture-Western	physical	Gostissa M (2004)	PUBMED:15339933	9606	9606	Low Throughput	-	-	-	-	BIOGRID	Q9UER7	Q53F85|A0A024RCS3|B4E1C1	NP_001135441|NP_001341|NP_001241646|NP_001135442	O15350	A0A024R4C3	NP_005418|NP_001191120|NP_001119714|NP_001119713|NP_001119712|NP_001191118|NP_001191115|NP_001191114|NP_001191117|NP_001191116|NP_001191113|NP_001191119|NP_001191121	-	-	-	-	-	-	Homo sapiens	Homo sapiens
KAT2B	727142	7161	8850	113014	114375	-	-	TP73	KAT2B	P73	CAF|P/CAF|PCAF	Two-hybrid	physical	Zhao LY (2003)	PUBMED:14614455	9606	9606	Low Throughput	-	-	-	-	BIOGRID	O15350	A0A024R4C3	NP_005418|NP_001191120|NP_001119714|NP_001119713|NP_001119712|NP_001191118|NP_001191115|NP_001191114|NP_001191117|NP_001191116|NP_001191113|NP_001191119|NP_001191121	Q92831	-	NP_003875	-	-	-	-	-	-	Homo sapiens	Homo sapiens
KAT2B	727144	7161	8850	113014	114375	-	-	TP73	KAT2B	P73	CAF|P/CAF|PCAF	Reconstituted Complex	physical	Zhao LY (2003)	PUBMED:14614455	9606	9606	Low Throughput	-	-	-	-	BIOGRID	O15350	A0A024R4C3	NP_005418|NP_001191120|NP_001119714|NP_001119713|NP_001119712|NP_001191118|NP_001191115|NP_001191114|NP_001191117|NP_001191116|NP_001191113|NP_001191119|NP_001191121	Q92831	-	NP_003875	-	-	-	-	-	-	Homo sapiens	Homo sapiens
KAT2B	727145	7161	8850	113014	114375	-	-	TP73	KAT2B	P73	CAF|P/CAF|PCAF	Affinity Capture-Western	physical	Zhao LY (2003)	PUBMED:14614455	9606	9606	Low Throughput	-	-	-	-	BIOGRID	O15350	A0A024R4C3	NP_005418|NP_001191120|NP_001119714|NP_001119713|NP_001119712|NP_001191118|NP_001191115|NP_001191114|NP_001191117|NP_001191116|NP_001191113|NP_001191119|NP_001191121	Q92831	-	NP_003875	-	-	-	-	-	-	Homo sapiens	Homo sapiens
KAT2B	727146	8850	7161	114375	113014	-	-	KAT2B	TP73	CAF|P/CAF|PCAF	P73	Affinity Capture-Western	physical	Zhao LY (2003)	PUBMED:14614455	9606	9606	Low Throughput	-	-	-	-	BIOGRID	Q92831	-	NP_003875	O15350	A0A024R4C3	NP_005418|NP_001191120|NP_001119714|NP_001119713|NP_001119712|NP_001191118|NP_001191115|NP_001191114|NP_001191117|NP_001191116|NP_001191113|NP_001191119|NP_001191121	-	-	-	-	-	-	Homo sapiens	Homo sapiens
YAP1	727338	10413	7161	115684	113014	-	-	YAP1	TP73	COB1|YAP|YAP2|YAP65|YKI	P73	Affinity Capture-Western	physical	Oka T (2008)	PUBMED:18640976	9606	9606	Low Throughput	-	-	-	-	BIOGRID	P46937	A0A024R3E4|Q86T74|K0KVU2	NP_001269030|NP_001181974|NP_001123617|NP_001269026|NP_001269029|NP_001269028|NP_001269027|NP_006097|NP_001181973	O15350	A0A024R4C3	NP_005418|NP_001191120|NP_001119714|NP_001119713|NP_001119712|NP_001191118|NP_001191115|NP_001191114|NP_001191117|NP_001191116|NP_001191113|NP_001191119|NP_001191121	-	-	-	-	-	-	Homo sapiens	Homo sapiens
EP300	727392	7161	2033	113014	108347	-	RP1-85F18.1	TP73	EP300	P73	KAT3B|RSTS2|p300	Co-crystal Structure	physical	Burge S (2009)	PUBMED:19218448	9606	9606	Low Throughput	-	-	NMR spectroscopy	-	BIOGRID	O15350	A0A024R4C3	NP_005418|NP_001191120|NP_001119714|NP_001119713|NP_001119712|NP_001191118|NP_001191115|NP_001191114|NP_001191117|NP_001191116|NP_001191113|NP_001191119|NP_001191121	Q09472	Q7Z6C1	NP_001420	-	-	-	-	-	-	Homo sapiens	Homo sapiens
EP300	727393	7161	2033	113014	108347	-	RP1-85F18.1	TP73	EP300	P73	KAT3B|RSTS2|p300	Reconstituted Complex	physical	Burge S (2009)	PUBMED:19218448	9606	9606	Low Throughput	-	-	NMR spectroscopy	-	BIOGRID	O15350	A0A024R4C3	NP_005418|NP_001191120|NP_001119714|NP_001119713|NP_001119712|NP_001191118|NP_001191115|NP_001191114|NP_001191117|NP_001191116|NP_001191113|NP_001191119|NP_001191121	Q09472	Q7Z6C1	NP_001420	-	-	-	-	-	-	Homo sapiens	Homo sapiens
RCHY1	732937	7161	25898	113014	117406	-	-	TP73	RCHY1	P73	ARNIP|CHIMP|PIRH2|PRO1996|RNF199|ZCHY|ZNF363	Affinity Capture-Western	physical	Wu H (2011)	PUBMED:21994467	9606	9606	Low Throughput	-	-	-	-	BIOGRID	O15350	A0A024R4C3	NP_005418|NP_001191120|NP_001119714|NP_001119713|NP_001119712|NP_001191118|NP_001191115|NP_001191114|NP_001191117|NP_001191116|NP_001191113|NP_001191119|NP_001191121	Q96PM5	-	NP_056251|NP_001265468|NP_001265467|NP_001265466|NP_001265465|NP_001009922	-	-	-	-	-	-	Homo sapiens	Homo sapiens
RCHY1	732940	25898	7161	117406	113014	-	-	RCHY1	TP73	ARNIP|CHIMP|PIRH2|PRO1996|RNF199|ZCHY|ZNF363	P73	Affinity Capture-Western	physical	Wu H (2011)	PUBMED:21994467	9606	9606	Low Throughput	-	-	-	-	BIOGRID	Q96PM5	-	NP_056251|NP_001265468|NP_001265467|NP_001265466|NP_001265465|NP_001009922	O15350	A0A024R4C3	NP_005418|NP_001191120|NP_001119714|NP_001119713|NP_001119712|NP_001191118|NP_001191115|NP_001191114|NP_001191117|NP_001191116|NP_001191113|NP_001191119|NP_001191121	-	-	-	-	-	-	Homo sapiens	Homo sapiens
RCHY1	732945	7161	25898	113014	117406	-	-	TP73	RCHY1	P73	ARNIP|CHIMP|PIRH2|PRO1996|RNF199|ZCHY|ZNF363	Reconstituted Complex	physical	Wu H (2011)	PUBMED:21994467	9606	9606	Low Throughput	-	-	-	-	BIOGRID	O15350	A0A024R4C3	NP_005418|NP_001191120|NP_001119714|NP_001119713|NP_001119712|NP_001191118|NP_001191115|NP_001191114|NP_001191117|NP_001191116|NP_001191113|NP_001191119|NP_001191121	Q96PM5	-	NP_056251|NP_001265468|NP_001265467|NP_001265466|NP_001265465|NP_001009922	-	-	-	-	-	-	Homo sapiens	Homo sapiens
RCHY1	732946	25898	7161	117406	113014	-	-	RCHY1	TP73	ARNIP|CHIMP|PIRH2|PRO1996|RNF199|ZCHY|ZNF363	P73	Reconstituted Complex	physical	Wu H (2011)	PUBMED:21994467	9606	9606	Low Throughput	-	-	-	-	BIOGRID	Q96PM5	-	NP_056251|NP_001265468|NP_001265467|NP_001265466|NP_001265465|NP_001009922	O15350	A0A024R4C3	NP_005418|NP_001191120|NP_001119714|NP_001119713|NP_001119712|NP_001191118|NP_001191115|NP_001191114|NP_001191117|NP_001191116|NP_001191113|NP_001191119|NP_001191121	-	-	-	-	-	-	Homo sapiens	Homo sapiens
RCHY1	732947	25898	7161	117406	113014	-	-	RCHY1	TP73	ARNIP|CHIMP|PIRH2|PRO1996|RNF199|ZCHY|ZNF363	P73	Biochemical Activity	physical	Wu H (2011)	PUBMED:21994467	9606	9606	Low Throughput	-	Ubiquitination	-	-	BIOGRID	Q96PM5	-	NP_056251|NP_001265468|NP_001265467|NP_001265466|NP_001265465|NP_001009922	O15350	A0A024R4C3	NP_005418|NP_001191120|NP_001119714|NP_001119713|NP_001119712|NP_001191118|NP_001191115|NP_001191114|NP_001191117|NP_001191116|NP_001191113|NP_001191119|NP_001191121	-	-	-	-	-	-	Homo sapiens	Homo sapiens
DDB1	735838	1642	7161	108009	113014	-	-	DDB1	TP73	DDBA|UV-DDB1|XAP1|XPCE|XPE|XPE-BF	P73	Affinity Capture-Western	physical	Malatesta M (2012)	PUBMED:23085759	9606	9606	Low Throughput	-	-	-	-	BIOGRID	Q16531	-	NP_001914	O15350	A0A024R4C3	NP_005418|NP_001191120|NP_001119714|NP_001119713|NP_001119712|NP_001191118|NP_001191115|NP_001191114|NP_001191117|NP_001191116|NP_001191113|NP_001191119|NP_001191121	-	-	-	-	-	-	Homo sapiens	Homo sapiens
DDB1	735839	7161	1642	113014	108009	-	-	TP73	DDB1	P73	DDBA|UV-DDB1|XAP1|XPCE|XPE|XPE-BF	Affinity Capture-Western	physical	Malatesta M (2012)	PUBMED:23085759	9606	9606	Low Throughput	-	-	-	-	BIOGRID	O15350	A0A024R4C3	NP_005418|NP_001191120|NP_001119714|NP_001119713|NP_001119712|NP_001191118|NP_001191115|NP_001191114|NP_001191117|NP_001191116|NP_001191113|NP_001191119|NP_001191121	Q16531	-	NP_001914	-	-	-	-	-	-	Homo sapiens	Homo sapiens
TP53BP1	809809	7158	7161	113011	113014	-	-	TP53BP1	TP73	53BP1|p202	P73	Affinity Capture-MS	physical	Woods NT (2012)	PUBMED:22990118	9606	9606	High Throughput	-	-	-	-	BIOGRID	Q12888	-	NP_005648|NP_001135452|NP_001135451	O15350	A0A024R4C3	NP_005418|NP_001191120|NP_001119714|NP_001119713|NP_001119712|NP_001191118|NP_001191115|NP_001191114|NP_001191117|NP_001191116|NP_001191113|NP_001191119|NP_001191121	-	-	-	-	-	-	Homo sapiens	Homo sapiens
HSPA9	829554	7161	3313	113014	109545	-	-	TP73	HSPA9	P73	CRP40|CSA|GRP-75|GRP75|HEL-S-124m|HSPA9B|MOT|MOT2|MTHSP75|PBP74	Co-fractionation	physical	Katayama H (2012)	PUBMED:22340593	9606	9606	Low Throughput	-	-	-	-	BIOGRID	O15350	A0A024R4C3	NP_005418|NP_001191120|NP_001119714|NP_001119713|NP_001119712|NP_001191118|NP_001191115|NP_001191114|NP_001191117|NP_001191116|NP_001191113|NP_001191119|NP_001191121	P38646	-	NP_004125	-	-	-	-	-	-	Homo sapiens	Homo sapiens
HSPA9	829556	3313	7161	109545	113014	-	-	HSPA9	TP73	CRP40|CSA|GRP-75|GRP75|HEL-S-124m|HSPA9B|MOT|MOT2|MTHSP75|PBP74	P73	Affinity Capture-Western	physical	Katayama H (2012)	PUBMED:22340593	9606	9606	Low Throughput	-	-	-	-	BIOGRID	P38646	-	NP_004125	O15350	A0A024R4C3	NP_005418|NP_001191120|NP_001119714|NP_001119713|NP_001119712|NP_001191118|NP_001191115|NP_001191114|NP_001191117|NP_001191116|NP_001191113|NP_001191119|NP_001191121	-	-	-	-	-	-	Homo sapiens	Homo sapiens
HSPA9	829557	7161	3313	113014	109545	-	-	TP73	HSPA9	P73	CRP40|CSA|GRP-75|GRP75|HEL-S-124m|HSPA9B|MOT|MOT2|MTHSP75|PBP74	Affinity Capture-Western	physical	Katayama H (2012)	PUBMED:22340593	9606	9606	Low Throughput	-	-	-	-	BIOGRID	O15350	A0A024R4C3	NP_005418|NP_001191120|NP_001119714|NP_001119713|NP_001119712|NP_001191118|NP_001191115|NP_001191114|NP_001191117|NP_001191116|NP_001191113|NP_001191119|NP_001191121	P38646	-	NP_004125	-	-	-	-	-	-	Homo sapiens	Homo sapiens
PRKACA	829558	7161	5566	113014	111553	-	-	TP73	PRKACA	P73	PKACA	Affinity Capture-Western	physical	Katayama H (2012)	PUBMED:22340593	9606	9606	Low Throughput	-	-	-	-	BIOGRID	O15350	A0A024R4C3	NP_005418|NP_001191120|NP_001119714|NP_001119713|NP_001119712|NP_001191118|NP_001191115|NP_001191114|NP_001191117|NP_001191116|NP_001191113|NP_001191119|NP_001191121	P17612	A0A024R7J0	NP_001291278|NP_002721|NP_997401	-	-	-	-	-	-	Homo sapiens	Homo sapiens
MAD2L1	829559	7161	4085	113014	110260	-	-	TP73	MAD2L1	P73	HSMAD2|MAD2	Affinity Capture-Western	physical	Katayama H (2012)	PUBMED:22340593	9606	9606	Low Throughput	-	-	-	-	BIOGRID	O15350	A0A024R4C3	NP_005418|NP_001191120|NP_001119714|NP_001119713|NP_001119712|NP_001191118|NP_001191115|NP_001191114|NP_001191117|NP_001191116|NP_001191113|NP_001191119|NP_001191121	Q13257	-	NP_002349	-	-	-	-	-	-	Homo sapiens	Homo sapiens
CDC20	829560	7161	991	113014	107427	-	-	TP73	CDC20	P73	CDC20A|bA276H19.3|p55CDC	Affinity Capture-Western	physical	Katayama H (2012)	PUBMED:22340593	9606	9606	Low Throughput	-	-	-	-	BIOGRID	O15350	A0A024R4C3	NP_005418|NP_001191120|NP_001119714|NP_001119713|NP_001119712|NP_001191118|NP_001191115|NP_001191114|NP_001191117|NP_001191116|NP_001191113|NP_001191119|NP_001191121	Q12834	-	NP_001246	-	-	-	-	-	-	Homo sapiens	Homo sapiens
AURKA	829561	7161	6790	113014	112666	-	RP5-1167H4.6	TP73	AURKA	P73	AIK|ARK1|AURA|AURORA2|BTAK|PPP1R47|STK15|STK6|STK7	Affinity Capture-Western	physical	Katayama H (2012)	PUBMED:22340593	9606	9606	Low Throughput	-	-	-	-	BIOGRID	O15350	A0A024R4C3	NP_005418|NP_001191120|NP_001119714|NP_001119713|NP_001119712|NP_001191118|NP_001191115|NP_001191114|NP_001191117|NP_001191116|NP_001191113|NP_001191119|NP_001191121	O14965	-	NP_001310233|NP_940836|NP_940837|NP_003591|NP_001310232|NP_001310234|NP_940835|NP_940838|NP_940839	-	-	-	-	-	-	Homo sapiens	Homo sapiens
CDC20	829563	991	7161	107427	113014	-	-	CDC20	TP73	CDC20A|bA276H19.3|p55CDC	P73	Affinity Capture-Western	physical	Katayama H (2012)	PUBMED:22340593	9606	9606	Low Throughput	-	-	-	-	BIOGRID	Q12834	-	NP_001246	O15350	A0A024R4C3	NP_005418|NP_001191120|NP_001119714|NP_001119713|NP_001119712|NP_001191118|NP_001191115|NP_001191114|NP_001191117|NP_001191116|NP_001191113|NP_001191119|NP_001191121	-	-	-	-	-	-	Homo sapiens	Homo sapiens
AURKA	829565	6790	7161	112666	113014	RP5-1167H4.6	-	AURKA	TP73	AIK|ARK1|AURA|AURORA2|BTAK|PPP1R47|STK15|STK6|STK7	P73	Biochemical Activity	physical	Katayama H (2012)	PUBMED:22340593	9606	9606	Low Throughput	-	Phosphorylation	-	-	BIOGRID	O14965	-	NP_001310233|NP_940836|NP_940837|NP_003591|NP_001310232|NP_001310234|NP_940835|NP_940838|NP_940839	O15350	A0A024R4C3	NP_005418|NP_001191120|NP_001119714|NP_001119713|NP_001119712|NP_001191118|NP_001191115|NP_001191114|NP_001191117|NP_001191116|NP_001191113|NP_001191119|NP_001191121	-	-	-	-	-	-	Homo sapiens	Homo sapiens
AURKA	829566	6790	7161	112666	113014	RP5-1167H4.6	-	AURKA	TP73	AIK|ARK1|AURA|AURORA2|BTAK|PPP1R47|STK15|STK6|STK7	P73	Affinity Capture-Western	physical	Katayama H (2012)	PUBMED:22340593	9606	9606	Low Throughput	-	-	-	-	BIOGRID	O14965	-	NP_001310233|NP_940836|NP_940837|NP_003591|NP_001310232|NP_001310234|NP_940835|NP_940838|NP_940839	O15350	A0A024R4C3	NP_005418|NP_001191120|NP_001119714|NP_001119713|NP_001119712|NP_001191118|NP_001191115|NP_001191114|NP_001191117|NP_001191116|NP_001191113|NP_001191119|NP_001191121	-	-	-	-	-	-	Homo sapiens	Homo sapiens
CDK2	835146	1017	7161	107452	113014	-	-	CDK2	TP73	CDKN2|p33(CDK2)	P73	Biochemical Activity	physical	Gaiddon C (2003)	PUBMED:12676926	9606	9606	Low Throughput	-	Phosphorylation	-	-	BIOGRID	P24941	A0A024RB77|A0A024RB10|B4DDL9|E7ESI2	NP_001789|NP_439892|NP_001277159	O15350	A0A024R4C3	NP_005418|NP_001191120|NP_001119714|NP_001119713|NP_001119712|NP_001191118|NP_001191115|NP_001191114|NP_001191117|NP_001191116|NP_001191113|NP_001191119|NP_001191121	-	-	-	-	-	-	Homo sapiens	Homo sapiens
CCNA2	835147	890	7161	107331	113014	-	-	CCNA2	TP73	CCN1|CCNA	P73	Biochemical Activity	physical	Gaiddon C (2003)	PUBMED:12676926	9606	9606	Low Throughput	-	Phosphorylation	-	-	BIOGRID	P20248	-	NP_001228	O15350	A0A024R4C3	NP_005418|NP_001191120|NP_001119714|NP_001119713|NP_001119712|NP_001191118|NP_001191115|NP_001191114|NP_001191117|NP_001191116|NP_001191113|NP_001191119|NP_001191121	-	-	-	-	-	-	Homo sapiens	Homo sapiens
CCNE1	835150	898	7161	107338	113014	-	-	CCNE1	TP73	CCNE	P73	Biochemical Activity	physical	Gaiddon C (2003)	PUBMED:12676926	9606	9606	Low Throughput	-	Phosphorylation	-	-	BIOGRID	P24864	-	NP_001229	O15350	A0A024R4C3	NP_005418|NP_001191120|NP_001119714|NP_001119713|NP_001119712|NP_001191118|NP_001191115|NP_001191114|NP_001191117|NP_001191116|NP_001191113|NP_001191119|NP_001191121	-	-	-	-	-	-	Homo sapiens	Homo sapiens
CCNA2	835158	890	7161	107331	113014	-	-	CCNA2	TP73	CCN1|CCNA	P73	Reconstituted Complex	physical	Gaiddon C (2003)	PUBMED:12676926	9606	9606	Low Throughput	-	-	-	-	BIOGRID	P20248	-	NP_001228	O15350	A0A024R4C3	NP_005418|NP_001191120|NP_001119714|NP_001119713|NP_001119712|NP_001191118|NP_001191115|NP_001191114|NP_001191117|NP_001191116|NP_001191113|NP_001191119|NP_001191121	-	-	-	-	-	-	Homo sapiens	Homo sapiens
CCNB1	835159	891	7161	107332	113014	-	-	CCNB1	TP73	CCNB	P73	Reconstituted Complex	physical	Gaiddon C (2003)	PUBMED:12676926	9606	9606	Low Throughput	-	-	-	-	BIOGRID	P14635	-	NP_114172	O15350	A0A024R4C3	NP_005418|NP_001191120|NP_001119714|NP_001119713|NP_001119712|NP_001191118|NP_001191115|NP_001191114|NP_001191117|NP_001191116|NP_001191113|NP_001191119|NP_001191121	-	-	-	-	-	-	Homo sapiens	Homo sapiens
CCNE1	835160	898	7161	107338	113014	-	-	CCNE1	TP73	CCNE	P73	Reconstituted Complex	physical	Gaiddon C (2003)	PUBMED:12676926	9606	9606	Low Throughput	-	-	co-expression of cyclin E with CDK2 reduced the amount of p73 proteins in the complex	-	BIOGRID	P24864	-	NP_001229	O15350	A0A024R4C3	NP_005418|NP_001191120|NP_001119714|NP_001119713|NP_001119712|NP_001191118|NP_001191115|NP_001191114|NP_001191117|NP_001191116|NP_001191113|NP_001191119|NP_001191121	-	-	-	-	-	-	Homo sapiens	Homo sapiens
CCND1	835161	595	7161	107067	113014	-	-	CCND1	TP73	BCL1|D11S287E|PRAD1|U21B31	P73	Reconstituted Complex	physical	Gaiddon C (2003)	PUBMED:12676926	9606	9606	Low Throughput	-	-	co-expression of cyclin D with CDK4 reduced the amount of p73 proteins in the complex	-	BIOGRID	P24385	Q6FI00	NP_444284	O15350	A0A024R4C3	NP_005418|NP_001191120|NP_001119714|NP_001119713|NP_001119712|NP_001191118|NP_001191115|NP_001191114|NP_001191117|NP_001191116|NP_001191113|NP_001191119|NP_001191121	-	-	-	-	-	-	Homo sapiens	Homo sapiens
PIN1	856765	5300	7161	111317	113014	-	-	PIN1	TP73	DOD|UBL5	P73	Reconstituted Complex	physical	Mantovani F (2004)	PUBMED:15175157	9606	9606	Low Throughput	-	-	-	-	BIOGRID	Q13526	-	NP_006212	O15350	A0A024R4C3	NP_005418|NP_001191120|NP_001119714|NP_001119713|NP_001119712|NP_001191118|NP_001191115|NP_001191114|NP_001191117|NP_001191116|NP_001191113|NP_001191119|NP_001191121	-	-	-	-	-	-	Homo sapiens	Homo sapiens
XPO1	857408	7514	7161	113348	113014	-	-	XPO1	TP73	CRM1|emb|exp1	P73	Protein-peptide	physical	Xu D (2012)	PUBMED:22833565	9606	9606	Low Throughput	-	-	-	-	BIOGRID	O14980	B3KWD0	NP_003391	O15350	A0A024R4C3	NP_005418|NP_001191120|NP_001119714|NP_001119713|NP_001119712|NP_001191118|NP_001191115|NP_001191114|NP_001191117|NP_001191116|NP_001191113|NP_001191119|NP_001191121	-	-	-	-	-	-	Homo sapiens	Homo sapiens
SOX2	863254	6657	7161	112540	113014	-	-	SOX2	TP73	ANOP3|MCOPS3	P73	Affinity Capture-MS	physical	Cox JL (2013)	PUBMED:23667531	9606	9606	High Throughput	-	-	-	-	BIOGRID	P48431	-	NP_003097	O15350	A0A024R4C3	NP_005418|NP_001191120|NP_001119714|NP_001119713|NP_001119712|NP_001191118|NP_001191115|NP_001191114|NP_001191117|NP_001191116|NP_001191113|NP_001191119|NP_001191121	-	-	-	-	-	-	Homo sapiens	Homo sapiens
EP300	868585	2033	7161	108347	113014	RP1-85F18.1	-	EP300	TP73	KAT3B|RSTS2|p300	P73	Biochemical Activity	physical	Costanzo A (2002)	PUBMED:11804596	9606	9606	Low Throughput	-	Acetylation	-	-	BIOGRID	Q09472	Q7Z6C1	NP_001420	O15350	A0A024R4C3	NP_005418|NP_001191120|NP_001119714|NP_001119713|NP_001119712|NP_001191118|NP_001191115|NP_001191114|NP_001191117|NP_001191116|NP_001191113|NP_001191119|NP_001191121	-	-	-	-	-	-	Homo sapiens	Homo sapiens
PFDN5	869123	7161	5204	113014	111226	-	-	TP73	PFDN5	P73	MM-1|MM1|PFD5	Two-hybrid	physical	Watanabe K (2002)	PUBMED:11844794	9606	9606	Low Throughput	-	-	-	-	BIOGRID	O15350	A0A024R4C3	NP_005418|NP_001191120|NP_001119714|NP_001119713|NP_001119712|NP_001191118|NP_001191115|NP_001191114|NP_001191117|NP_001191116|NP_001191113|NP_001191119|NP_001191121	Q99471	-	NP_665904|NP_002615	-	-	-	-	-	-	Homo sapiens	Homo sapiens
PFDN5	869149	5204	7161	111226	113014	-	-	PFDN5	TP73	MM-1|MM1|PFD5	P73	Reconstituted Complex	physical	Watanabe K (2002)	PUBMED:11844794	9606	9606	Low Throughput	-	-	-	-	BIOGRID	Q99471	-	NP_665904|NP_002615	O15350	A0A024R4C3	NP_005418|NP_001191120|NP_001119714|NP_001119713|NP_001119712|NP_001191118|NP_001191115|NP_001191114|NP_001191117|NP_001191116|NP_001191113|NP_001191119|NP_001191121	-	-	-	-	-	-	Homo sapiens	Homo sapiens
PFDN5	869150	5204	7161	111226	113014	-	-	PFDN5	TP73	MM-1|MM1|PFD5	P73	Affinity Capture-Western	physical	Watanabe K (2002)	PUBMED:11844794	9606	9606	Low Throughput	-	-	-	-	BIOGRID	Q99471	-	NP_665904|NP_002615	O15350	A0A024R4C3	NP_005418|NP_001191120|NP_001119714|NP_001119713|NP_001119712|NP_001191118|NP_001191115|NP_001191114|NP_001191117|NP_001191116|NP_001191113|NP_001191119|NP_001191121	-	-	-	-	-	-	Homo sapiens	Homo sapiens
MYC	869157	4609	7161	110694	113014	-	-	MYC	TP73	MRTL|MYCC|bHLHe39|c-Myc	P73	Affinity Capture-Western	physical	Watanabe K (2002)	PUBMED:11844794	9606	9606	Low Throughput	-	-	-	-	BIOGRID	P01106	-	NP_002458	O15350	A0A024R4C3	NP_005418|NP_001191120|NP_001119714|NP_001119713|NP_001119712|NP_001191118|NP_001191115|NP_001191114|NP_001191117|NP_001191116|NP_001191113|NP_001191119|NP_001191121	-	-	-	-	-	-	Homo sapiens	Homo sapiens
MYC	869158	7161	4609	113014	110694	-	-	TP73	MYC	P73	MRTL|MYCC|bHLHe39|c-Myc	Affinity Capture-Western	physical	Watanabe K (2002)	PUBMED:11844794	9606	9606	Low Throughput	-	-	-	-	BIOGRID	O15350	A0A024R4C3	NP_005418|NP_001191120|NP_001119714|NP_001119713|NP_001119712|NP_001191118|NP_001191115|NP_001191114|NP_001191117|NP_001191116|NP_001191113|NP_001191119|NP_001191121	P01106	-	NP_002458	-	-	-	-	-	-	Homo sapiens	Homo sapiens
CCNA2	870560	7161	890	113014	107331	-	-	TP73	CCNA2	P73	CCN1|CCNA	Affinity Capture-Western	physical	Gaiddon C (2003)	PUBMED:12676926	9606	9606	Low Throughput	-	-	-	-	BIOGRID	O15350	A0A024R4C3	NP_005418|NP_001191120|NP_001119714|NP_001119713|NP_001119712|NP_001191118|NP_001191115|NP_001191114|NP_001191117|NP_001191116|NP_001191113|NP_001191119|NP_001191121	P20248	-	NP_001228	-	-	-	-	-	-	Homo sapiens	Homo sapiens
CCNA2	870561	890	7161	107331	113014	-	-	CCNA2	TP73	CCN1|CCNA	P73	Affinity Capture-Western	physical	Gaiddon C (2003)	PUBMED:12676926	9606	9606	Low Throughput	-	-	-	-	BIOGRID	P20248	-	NP_001228	O15350	A0A024R4C3	NP_005418|NP_001191120|NP_001119714|NP_001119713|NP_001119712|NP_001191118|NP_001191115|NP_001191114|NP_001191117|NP_001191116|NP_001191113|NP_001191119|NP_001191121	-	-	-	-	-	-	Homo sapiens	Homo sapiens
TRIM32	875788	22954	7161	116608	113014	RP11-67K19.1	-	TRIM32	TP73	BBS11|HT2A|LGMD2H|TATIP	P73	Affinity Capture-Western	physical	Gonzalez-Cano L (2013)	PUBMED:23828567	9606	9606	Low Throughput	-	-	-	-	BIOGRID	Q13049	A0A024R843	NP_036342|NP_001093149	O15350	A0A024R4C3	NP_005418|NP_001191120|NP_001119714|NP_001119713|NP_001119712|NP_001191118|NP_001191115|NP_001191114|NP_001191117|NP_001191116|NP_001191113|NP_001191119|NP_001191121	-	-	-	-	-	-	Homo sapiens	Homo sapiens
TRIM32	875789	7161	22954	113014	116608	-	RP11-67K19.1	TP73	TRIM32	P73	BBS11|HT2A|LGMD2H|TATIP	Affinity Capture-Western	physical	Gonzalez-Cano L (2013)	PUBMED:23828567	9606	9606	Low Throughput	-	-	-	-	BIOGRID	O15350	A0A024R4C3	NP_005418|NP_001191120|NP_001119714|NP_001119713|NP_001119712|NP_001191118|NP_001191115|NP_001191114|NP_001191117|NP_001191116|NP_001191113|NP_001191119|NP_001191121	Q13049	A0A024R843	NP_036342|NP_001093149	-	-	-	-	-	-	Homo sapiens	Homo sapiens
WWOX	935058	51741	7161	119707	113014	-	-	WWOX	TP73	D16S432E|FOR|FRA16D|HHCMA56|PRO0128|SCAR12|SDR41C1|WOX1	P73	Affinity Capture-MS	physical	Abu-Odeh M (2014)	PUBMED:24550385	9606	9606	High Throughput	-	-	-	-	BIOGRID	Q9NZC7	-	NP_057457|NP_570859|NP_001278926|NP_570607	O15350	A0A024R4C3	NP_005418|NP_001191120|NP_001119714|NP_001119713|NP_001119712|NP_001191118|NP_001191115|NP_001191114|NP_001191117|NP_001191116|NP_001191113|NP_001191119|NP_001191121	-	-	-	-	-	-	Homo sapiens	Homo sapiens
YAP1	1023692	10413	7161	115684	113014	-	-	YAP1	TP73	COB1|YAP|YAP2|YAP65|YKI	P73	Affinity Capture-Western	physical	Levy D (2008)	PUBMED:18280240	9606	9606	Low Throughput	-	-	-	-	BIOGRID	P46937	A0A024R3E4|Q86T74|K0KVU2	NP_001269030|NP_001181974|NP_001123617|NP_001269026|NP_001269029|NP_001269028|NP_001269027|NP_006097|NP_001181973	O15350	A0A024R4C3	NP_005418|NP_001191120|NP_001119714|NP_001119713|NP_001119712|NP_001191118|NP_001191115|NP_001191114|NP_001191117|NP_001191116|NP_001191113|NP_001191119|NP_001191121	-	-	-	-	-	-	Homo sapiens	Homo sapiens
YAP1	1023693	7161	10413	113014	115684	-	-	TP73	YAP1	P73	COB1|YAP|YAP2|YAP65|YKI	Affinity Capture-Western	physical	Levy D (2008)	PUBMED:18280240	9606	9606	Low Throughput	-	-	-	-	BIOGRID	O15350	A0A024R4C3	NP_005418|NP_001191120|NP_001119714|NP_001119713|NP_001119712|NP_001191118|NP_001191115|NP_001191114|NP_001191117|NP_001191116|NP_001191113|NP_001191119|NP_001191121	P46937	A0A024R3E4|Q86T74|K0KVU2	NP_001269030|NP_001181974|NP_001123617|NP_001269026|NP_001269029|NP_001269028|NP_001269027|NP_006097|NP_001181973	-	-	-	-	-	-	Homo sapiens	Homo sapiens
FUS	1031700	2521	7161	108797	113014	-	-	FUS	TP73	ALS6|ETM4|FUS1|HNRNPP2|POMP75|TLS	P73	Affinity Capture-MS	physical	Wang T (2014)	PUBMED:25192599	9606	9606	High Throughput	-	-	-	-	BIOGRID	P35637	Q6IBQ5|Q13344	NP_004951|NP_001164105|NP_001164408	O15350	A0A024R4C3	NP_005418|NP_001191120|NP_001119714|NP_001119713|NP_001119712|NP_001191118|NP_001191115|NP_001191114|NP_001191117|NP_001191116|NP_001191113|NP_001191119|NP_001191121	-	-	-	-	-	-	Homo sapiens	Homo sapiens
PLAGL1	1053961	7161	5325	113014	111341	-	RP3-468K18.1	TP73	PLAGL1	P73	LOT1|ZAC|ZAC1	Affinity Capture-Western	physical	Hoffmann A (2008)	PUBMED:18663001	9606	9606	Low Throughput	-	-	Figure 2|Figure 6	-	BIOGRID	O15350	A0A024R4C3	NP_005418|NP_001191120|NP_001119714|NP_001119713|NP_001119712|NP_001191118|NP_001191115|NP_001191114|NP_001191117|NP_001191116|NP_001191113|NP_001191119|NP_001191121	Q9UM63	A1YLA2|A1YLA1	NP_001304089|NP_001304088|NP_001304087|NP_001304086|NP_001304085|NP_001275969|NP_001275968|NP_001275967|NP_001275966|NP_001074423|NP_002647|NP_001304090|NP_001304091|NP_006709|NP_001074422|NP_001074421|NP_001074420|NP_001275978|NP_001074425|NP_001074424|NP_001275974|NP_001275975|NP_001275976|NP_001275977|NP_001275970|NP_001275971|NP_001275972|NP_001275973	-	-	-	-	-	-	Homo sapiens	Homo sapiens
PLAGL1	1053962	7161	5325	113014	111341	-	RP3-468K18.1	TP73	PLAGL1	P73	LOT1|ZAC|ZAC1	Reconstituted Complex	physical	Hoffmann A (2008)	PUBMED:18663001	9606	9606	Low Throughput	-	-	Figure 2	-	BIOGRID	O15350	A0A024R4C3	NP_005418|NP_001191120|NP_001119714|NP_001119713|NP_001119712|NP_001191118|NP_001191115|NP_001191114|NP_001191117|NP_001191116|NP_001191113|NP_001191119|NP_001191121	Q9UM63	A1YLA2|A1YLA1	NP_001304089|NP_001304088|NP_001304087|NP_001304086|NP_001304085|NP_001275969|NP_001275968|NP_001275967|NP_001275966|NP_001074423|NP_002647|NP_001304090|NP_001304091|NP_006709|NP_001074422|NP_001074421|NP_001074420|NP_001275978|NP_001074425|NP_001074424|NP_001275974|NP_001275975|NP_001275976|NP_001275977|NP_001275970|NP_001275971|NP_001275972|NP_001275973	-	-	-	-	-	-	Homo sapiens	Homo sapiens
PLAGL1	1053963	5325	7161	111341	113014	RP3-468K18.1	-	PLAGL1	TP73	LOT1|ZAC|ZAC1	P73	Reconstituted Complex	physical	Hoffmann A (2008)	PUBMED:18663001	9606	9606	Low Throughput	-	-	Figure 2	-	BIOGRID	Q9UM63	A1YLA2|A1YLA1	NP_001304089|NP_001304088|NP_001304087|NP_001304086|NP_001304085|NP_001275969|NP_001275968|NP_001275967|NP_001275966|NP_001074423|NP_002647|NP_001304090|NP_001304091|NP_006709|NP_001074422|NP_001074421|NP_001074420|NP_001275978|NP_001074425|NP_001074424|NP_001275974|NP_001275975|NP_001275976|NP_001275977|NP_001275970|NP_001275971|NP_001275972|NP_001275973	O15350	A0A024R4C3	NP_005418|NP_001191120|NP_001119714|NP_001119713|NP_001119712|NP_001191118|NP_001191115|NP_001191114|NP_001191117|NP_001191116|NP_001191113|NP_001191119|NP_001191121	-	-	-	-	-	-	Homo sapiens	Homo sapiens
KAT2B	1053966	7161	8850	113014	114375	-	-	TP73	KAT2B	P73	CAF|P/CAF|PCAF	Affinity Capture-Western	physical	Hoffmann A (2008)	PUBMED:18663001	9606	9606	Low Throughput	-	-	Figure 6	-	BIOGRID	O15350	A0A024R4C3	NP_005418|NP_001191120|NP_001119714|NP_001119713|NP_001119712|NP_001191118|NP_001191115|NP_001191114|NP_001191117|NP_001191116|NP_001191113|NP_001191119|NP_001191121	Q92831	-	NP_003875	-	-	-	-	-	-	Homo sapiens	Homo sapiens
EP300	1053967	7161	2033	113014	108347	-	RP1-85F18.1	TP73	EP300	P73	KAT3B|RSTS2|p300	Affinity Capture-Western	physical	Hoffmann A (2008)	PUBMED:18663001	9606	9606	Low Throughput	-	-	Figure 6	-	BIOGRID	O15350	A0A024R4C3	NP_005418|NP_001191120|NP_001119714|NP_001119713|NP_001119712|NP_001191118|NP_001191115|NP_001191114|NP_001191117|NP_001191116|NP_001191113|NP_001191119|NP_001191121	Q09472	Q7Z6C1	NP_001420	-	-	-	-	-	-	Homo sapiens	Homo sapiens
PLAGL1	1053970	7161	5325	113014	111341	-	RP3-468K18.1	TP73	PLAGL1	P73	LOT1|ZAC|ZAC1	Co-localization	physical	Hoffmann A (2008)	PUBMED:18663001	9606	9606	Low Throughput	-	-	Figure 9|sequential ChIP	-	BIOGRID	O15350	A0A024R4C3	NP_005418|NP_001191120|NP_001119714|NP_001119713|NP_001119712|NP_001191118|NP_001191115|NP_001191114|NP_001191117|NP_001191116|NP_001191113|NP_001191119|NP_001191121	Q9UM63	A1YLA2|A1YLA1	NP_001304089|NP_001304088|NP_001304087|NP_001304086|NP_001304085|NP_001275969|NP_001275968|NP_001275967|NP_001275966|NP_001074423|NP_002647|NP_001304090|NP_001304091|NP_006709|NP_001074422|NP_001074421|NP_001074420|NP_001275978|NP_001074425|NP_001074424|NP_001275974|NP_001275975|NP_001275976|NP_001275977|NP_001275970|NP_001275971|NP_001275972|NP_001275973	-	-	-	-	-	-	Homo sapiens	Homo sapiens
PLAGL1	1053971	5325	7161	111341	113014	RP3-468K18.1	-	PLAGL1	TP73	LOT1|ZAC|ZAC1	P73	Co-localization	physical	Hoffmann A (2008)	PUBMED:18663001	9606	9606	Low Throughput	-	-	Figure 9|sequential ChIP	-	BIOGRID	Q9UM63	A1YLA2|A1YLA1	NP_001304089|NP_001304088|NP_001304087|NP_001304086|NP_001304085|NP_001275969|NP_001275968|NP_001275967|NP_001275966|NP_001074423|NP_002647|NP_001304090|NP_001304091|NP_006709|NP_001074422|NP_001074421|NP_001074420|NP_001275978|NP_001074425|NP_001074424|NP_001275974|NP_001275975|NP_001275976|NP_001275977|NP_001275970|NP_001275971|NP_001275972|NP_001275973	O15350	A0A024R4C3	NP_005418|NP_001191120|NP_001119714|NP_001119713|NP_001119712|NP_001191118|NP_001191115|NP_001191114|NP_001191117|NP_001191116|NP_001191113|NP_001191119|NP_001191121	-	-	-	-	-	-	Homo sapiens	Homo sapiens
tat	1054184	7161	155871	113014	1205541	-	HIV1gp5	TP73	tat	P73	-	Affinity Capture-Western	physical	Amini S (2005)	PUBMED:16135803	9606	11676	Low Throughput	-	-	Figure 1|Figure 7	-	BIOGRID	O15350	A0A024R4C3	NP_005418|NP_001191120|NP_001119714|NP_001119713|NP_001119712|NP_001191118|NP_001191115|NP_001191114|NP_001191117|NP_001191116|NP_001191113|NP_001191119|NP_001191121	P04608	-	NP_057853	-	-	-	-	-	-	Homo sapiens	Human Immunodeficiency Virus 1
tat	1054185	155871	7161	1205541	113014	HIV1gp5	-	tat	TP73	-	P73	Affinity Capture-Western	physical	Amini S (2005)	PUBMED:16135803	11676	9606	Low Throughput	-	-	Figure 1|Figure 7	-	BIOGRID	P04608	-	NP_057853	O15350	A0A024R4C3	NP_005418|NP_001191120|NP_001119714|NP_001119713|NP_001119712|NP_001191118|NP_001191115|NP_001191114|NP_001191117|NP_001191116|NP_001191113|NP_001191119|NP_001191121	-	-	-	-	-	-	Human Immunodeficiency Virus 1	Homo sapiens
tat	1054186	155871	7161	1205541	113014	HIV1gp5	-	tat	TP73	-	P73	Reconstituted Complex	physical	Amini S (2005)	PUBMED:16135803	11676	9606	Low Throughput	-	-	Figure 1	-	BIOGRID	P04608	-	NP_057853	O15350	A0A024R4C3	NP_005418|NP_001191120|NP_001119714|NP_001119713|NP_001119712|NP_001191118|NP_001191115|NP_001191114|NP_001191117|NP_001191116|NP_001191113|NP_001191119|NP_001191121	-	-	-	-	-	-	Human Immunodeficiency Virus 1	Homo sapiens
CCNT1	1054192	7161	904	113014	107343	-	-	TP73	CCNT1	P73	CCNT|CYCT1|HIVE1	Affinity Capture-Western	physical	Amini S (2005)	PUBMED:16135803	9606	9606	Low Throughput	-	-	Figure 7|when HIV-1 Tat is overexpressed	-	BIOGRID	O15350	A0A024R4C3	NP_005418|NP_001191120|NP_001119714|NP_001119713|NP_001119712|NP_001191118|NP_001191115|NP_001191114|NP_001191117|NP_001191116|NP_001191113|NP_001191119|NP_001191121	O60563	A8K4M5	NP_001264771|NP_001231	-	-	-	-	-	-	Homo sapiens	Homo sapiens
CCNT1	1054193	904	7161	107343	113014	-	-	CCNT1	TP73	CCNT|CYCT1|HIVE1	P73	Affinity Capture-Western	physical	Amini S (2005)	PUBMED:16135803	9606	9606	Low Throughput	-	-	Figure 7|when HIV-1 Tat is overexpressed	-	BIOGRID	O60563	A8K4M5	NP_001264771|NP_001231	O15350	A0A024R4C3	NP_005418|NP_001191120|NP_001119714|NP_001119713|NP_001119712|NP_001191118|NP_001191115|NP_001191114|NP_001191117|NP_001191116|NP_001191113|NP_001191119|NP_001191121	-	-	-	-	-	-	Homo sapiens	Homo sapiens
ABL1	1059481	7161	25	113014	106543	-	RP11-83J21.1	TP73	ABL1	P73	ABL|JTK7|bcr/abl|c-ABL|c-ABL1|p150|v-abl	Affinity Capture-Western	physical	Tompkins JD (2009)	PUBMED:19442657	9606	9606	Low Throughput	-	-	-	-	BIOGRID	O15350	A0A024R4C3	NP_005418|NP_001191120|NP_001119714|NP_001119713|NP_001119712|NP_001191118|NP_001191115|NP_001191114|NP_001191117|NP_001191116|NP_001191113|NP_001191119|NP_001191121	P00519	A0A024R8E2|Q59FK4	NP_009297|NP_005148	-	-	-	-	-	-	Homo sapiens	Homo sapiens
OAZ1	1100972	4946	7161	111000	113014	-	-	OAZ1	TP73	AZI|OAZ	P73	Affinity Capture-Western	physical	Dulloo I (2010)	PUBMED:20185758	9606	9606	Low Throughput	-	-	Figure 4H	-	BIOGRID	P54368	J3QQY4	NP_001287949|NP_004143	O15350	A0A024R4C3	NP_005418|NP_001191120|NP_001119714|NP_001119713|NP_001119712|NP_001191118|NP_001191115|NP_001191114|NP_001191117|NP_001191116|NP_001191113|NP_001191119|NP_001191121	-	-	-	-	-	-	Homo sapiens	Homo sapiens
OAZ1	1100973	7161	4946	113014	111000	-	-	TP73	OAZ1	P73	AZI|OAZ	Affinity Capture-Western	physical	Dulloo I (2010)	PUBMED:20185758	9606	9606	Low Throughput	-	-	Figure 4H	-	BIOGRID	O15350	A0A024R4C3	NP_005418|NP_001191120|NP_001119714|NP_001119713|NP_001119712|NP_001191118|NP_001191115|NP_001191114|NP_001191117|NP_001191116|NP_001191113|NP_001191119|NP_001191121	P54368	J3QQY4	NP_001287949|NP_004143	-	-	-	-	-	-	Homo sapiens	Homo sapiens
DDB1	1102852	1642	7161	108009	113014	-	-	DDB1	TP73	DDBA|UV-DDB1|XAP1|XPCE|XPE|XPE-BF	P73	Biochemical Activity	physical	Malatesta M (2012)	PUBMED:23085759	9606	9606	Low Throughput	-	Ubiquitination	E2 UbcH5, CDL4A complex Cul4A,DDB1,Roc1|Substrate is shown to bind directly to DDB1	-	BIOGRID	Q16531	-	NP_001914	O15350	A0A024R4C3	NP_005418|NP_001191120|NP_001119714|NP_001119713|NP_001119712|NP_001191118|NP_001191115|NP_001191114|NP_001191117|NP_001191116|NP_001191113|NP_001191119|NP_001191121	-	-	-	-	-	-	Homo sapiens	Homo sapiens
SIRT1	1105987	23411	7161	116983	113014	RP11-57G10.3	-	SIRT1	TP73	SIR2L1	P73	Affinity Capture-Western	physical	Dai JM (2007)	PUBMED:16998810	9606	9606	Low Throughput	-	-	-	-	BIOGRID	Q96EB6	B0QZ35|E9PC49|A8K128|A0A024QZQ1	NP_036370|NP_001300978|NP_001135970	O15350	A0A024R4C3	NP_005418|NP_001191120|NP_001119714|NP_001119713|NP_001119712|NP_001191118|NP_001191115|NP_001191114|NP_001191117|NP_001191116|NP_001191113|NP_001191119|NP_001191121	-	-	-	-	-	-	Homo sapiens	Homo sapiens
SIRT1	1105988	7161	23411	113014	116983	-	RP11-57G10.3	TP73	SIRT1	P73	SIR2L1	Affinity Capture-Western	physical	Dai JM (2007)	PUBMED:16998810	9606	9606	Low Throughput	-	-	-	-	BIOGRID	O15350	A0A024R4C3	NP_005418|NP_001191120|NP_001119714|NP_001119713|NP_001119712|NP_001191118|NP_001191115|NP_001191114|NP_001191117|NP_001191116|NP_001191113|NP_001191119|NP_001191121	Q96EB6	B0QZ35|E9PC49|A8K128|A0A024QZQ1	NP_036370|NP_001300978|NP_001135970	-	-	-	-	-	-	Homo sapiens	Homo sapiens
SIRT1	1105989	23411	7161	116983	113014	RP11-57G10.3	-	SIRT1	TP73	SIR2L1	P73	Biochemical Activity	physical	Dai JM (2007)	PUBMED:16998810	9606	9606	Low Throughput	-	Deacetylation	-	-	BIOGRID	Q96EB6	B0QZ35|E9PC49|A8K128|A0A024QZQ1	NP_036370|NP_001300978|NP_001135970	O15350	A0A024R4C3	NP_005418|NP_001191120|NP_001119714|NP_001119713|NP_001119712|NP_001191118|NP_001191115|NP_001191114|NP_001191117|NP_001191116|NP_001191113|NP_001191119|NP_001191121	-	-	-	-	-	-	Homo sapiens	Homo sapiens
MLF1	1178925	4291	7161	110437	113014	-	-	MLF1	TP73	-	P73	Affinity Capture-MS	physical	Huttlin EL (2015)	PUBMED:26186194	9606	9606	High Throughput	0.861687	-	Quantitative scores are a modified CompPASS score derived from Sowa et al., Cell, 2009 (PMID 19615732). The cut-off threshold is > 0.75.	-	BIOGRID	P58340	B2RD48|Q5HYH4|Q2TLE4	NP_071888|NP_001182362|NP_001182363|NP_001182361|NP_001123628|NP_001123629	O15350	A0A024R4C3	NP_005418|NP_001191120|NP_001119714|NP_001119713|NP_001119712|NP_001191118|NP_001191115|NP_001191114|NP_001191117|NP_001191116|NP_001191113|NP_001191119|NP_001191121	-	-	-	-	-	-	Homo sapiens	Homo sapiens
PRMT6	1182046	55170	7161	120469	113014	-	-	PRMT6	TP73	HRMT1L6	P73	Affinity Capture-MS	physical	Huttlin EL (2015)	PUBMED:26186194	9606	9606	High Throughput	0.89666	-	Quantitative scores are a modified CompPASS score derived from Sowa et al., Cell, 2009 (PMID 19615732). The cut-off threshold is > 0.75.	-	BIOGRID	Q96LA8	-	NP_060607	O15350	A0A024R4C3	NP_005418|NP_001191120|NP_001119714|NP_001119713|NP_001119712|NP_001191118|NP_001191115|NP_001191114|NP_001191117|NP_001191116|NP_001191113|NP_001191119|NP_001191121	-	-	-	-	-	-	Homo sapiens	Homo sapiens
TALDO1	1184296	6888	7161	112751	113014	-	-	TALDO1	TP73	TAL|TAL-H|TALDOR|TALH	P73	Affinity Capture-MS	physical	Huttlin EL (2015)	PUBMED:26186194	9606	9606	High Throughput	0.786193	-	Quantitative scores are a modified CompPASS score derived from Sowa et al., Cell, 2009 (PMID 19615732). The cut-off threshold is > 0.75.	-	BIOGRID	P37837	-	NP_006746	O15350	A0A024R4C3	NP_005418|NP_001191120|NP_001119714|NP_001119713|NP_001119712|NP_001191118|NP_001191115|NP_001191114|NP_001191117|NP_001191116|NP_001191113|NP_001191119|NP_001191121	-	-	-	-	-	-	Homo sapiens	Homo sapiens
DNM3	1187188	26052	7161	117515	113014	RP1-106H8.3	-	DNM3	TP73	Dyna III	P73	Affinity Capture-MS	physical	Huttlin EL (2015)	PUBMED:26186194	9606	9606	High Throughput	0.896418	-	Quantitative scores are a modified CompPASS score derived from Sowa et al., Cell, 2009 (PMID 19615732). The cut-off threshold is > 0.75.	-	BIOGRID	Q9UQ16	-	NP_056384|NP_001129599|NP_001265181	O15350	A0A024R4C3	NP_005418|NP_001191120|NP_001119714|NP_001119713|NP_001119712|NP_001191118|NP_001191115|NP_001191114|NP_001191117|NP_001191116|NP_001191113|NP_001191119|NP_001191121	-	-	-	-	-	-	Homo sapiens	Homo sapiens
DSN1	1189722	79980	7161	123045	113014	RP3-469A13.1	-	DSN1	TP73	C20orf172|KNL3|MIS13|dJ469A13.2|hKNL-3	P73	Affinity Capture-MS	physical	Huttlin EL (2015)	PUBMED:26186194	9606	9606	High Throughput	0.911736	-	Quantitative scores are a modified CompPASS score derived from Sowa et al., Cell, 2009 (PMID 19615732). The cut-off threshold is > 0.75.	-	BIOGRID	Q9H410	A8K3X3	NP_001138790|NP_001138789|NP_001138787|NP_079194|NP_001138788	O15350	A0A024R4C3	NP_005418|NP_001191120|NP_001119714|NP_001119713|NP_001119712|NP_001191118|NP_001191115|NP_001191114|NP_001191117|NP_001191116|NP_001191113|NP_001191119|NP_001191121	-	-	-	-	-	-	Homo sapiens	Homo sapiens
RABL2A	1197760	11159	7161	116330	113014	RP11-395L14.2	-	RABL2A	TP73	-	P73	Affinity Capture-MS	physical	Huttlin EL (2015)	PUBMED:26186194	9606	9606	High Throughput	0.854209	-	Quantitative scores are a modified CompPASS score derived from Sowa et al., Cell, 2009 (PMID 19615732). The cut-off threshold is > 0.75.	-	BIOGRID	Q9UBK7	A0AUY0|B7ZBD5|Q6IC14	NP_001293088|NP_001293089|NP_001293090|NP_001293087|NP_038198|NP_009013	O15350	A0A024R4C3	NP_005418|NP_001191120|NP_001119714|NP_001119713|NP_001119712|NP_001191118|NP_001191115|NP_001191114|NP_001191117|NP_001191116|NP_001191113|NP_001191119|NP_001191121	-	-	-	-	-	-	Homo sapiens	Homo sapiens
IER2	1198293	9592	7161	114959	113014	-	-	IER2	TP73	ETR101	P73	Affinity Capture-MS	physical	Huttlin EL (2015)	PUBMED:26186194	9606	9606	High Throughput	0.995741	-	Interaction also contained in second paper after re-analysis of the data, Architecture of the human interactome defines protein communities and disease networks, PUBMED:28514442|Quantitative scores are a modified CompPASS score derived from Sowa et al., Cell, 2009 (PMID 19615732). The cut-off threshold is > 0.75.	-	BIOGRID	Q9BTL4	A0A024R7H1	NP_004898	O15350	A0A024R4C3	NP_005418|NP_001191120|NP_001119714|NP_001119713|NP_001119712|NP_001191118|NP_001191115|NP_001191114|NP_001191117|NP_001191116|NP_001191113|NP_001191119|NP_001191121	-	-	-	-	-	-	Homo sapiens	Homo sapiens
EP300	1240543	7161	2033	113014	108347	-	RP1-85F18.1	TP73	EP300	P73	KAT3B|RSTS2|p300	Affinity Capture-Western	physical	Kramer D (2015)	PUBMED:25675294	9606	9606	Low Throughput	-	-	-	-	BIOGRID	O15350	A0A024R4C3	NP_005418|NP_001191120|NP_001119714|NP_001119713|NP_001119712|NP_001191118|NP_001191115|NP_001191114|NP_001191117|NP_001191116|NP_001191113|NP_001191119|NP_001191121	Q09472	Q7Z6C1	NP_001420	-	-	-	-	-	-	Homo sapiens	Homo sapiens
YAP1	1255070	10413	7161	115684	113014	-	-	YAP1	TP73	COB1|YAP|YAP2|YAP65|YKI	P73	Reconstituted Complex	physical	Schuchardt BJ (2014)	PUBMED:25283809	9606	9606	Low Throughput	-	-	ITC	-	BIOGRID	P46937	A0A024R3E4|Q86T74|K0KVU2	NP_001269030|NP_001181974|NP_001123617|NP_001269026|NP_001269029|NP_001269028|NP_001269027|NP_006097|NP_001181973	O15350	A0A024R4C3	NP_005418|NP_001191120|NP_001119714|NP_001119713|NP_001119712|NP_001191118|NP_001191115|NP_001191114|NP_001191117|NP_001191116|NP_001191113|NP_001191119|NP_001191121	-	-	-	-	-	-	Homo sapiens	Homo sapiens
MDM2	1435320	4193	7161	110358	113014	-	-	MDM2	TP73	ACTFS|HDMX|hdm2	P73	Biochemical Activity	physical	Wu H (2015)	PUBMED:26025930	9606	9606	Low Throughput	-	Ubiquitination	The reaction contained E1, UbcH5b [E2] and MDM2 [E3].	-	BIOGRID	Q00987	A7UKX8|Q96DS0|A7UKX9|A7UKX7|G3XA89	NP_001265391|NP_002383|NP_001138809|NP_001138811|NP_001138812	O15350	A0A024R4C3	NP_005418|NP_001191120|NP_001119714|NP_001119713|NP_001119712|NP_001191118|NP_001191115|NP_001191114|NP_001191117|NP_001191116|NP_001191113|NP_001191119|NP_001191121	-	-	-	-	-	-	Homo sapiens	Homo sapiens
TP53	1505241	7157	7161	113010	113014	-	-	TP53	TP73	BCC7|LFS1|P53|TRP53	P73	Affinity Capture-Western	physical	Stindt MH (2015)	PUBMED:25417702	9606	9606	Low Throughput	-	-	Figure 1	-	BIOGRID	P04637	H2EHT1|A0A087WT22|A0A087WXZ1|Q53GA5|A0A087X1Q1|K7PPA8	NP_001119586|NP_001119590|NP_001119584|NP_000537|NP_001263627|NP_001263626|NP_001263625|NP_001119588|NP_001263628|NP_001119587|NP_001263624|NP_001119585|NP_001263690|NP_001119589|NP_001263689	O15350	A0A024R4C3	NP_005418|NP_001191120|NP_001119714|NP_001119713|NP_001119712|NP_001191118|NP_001191115|NP_001191114|NP_001191117|NP_001191116|NP_001191113|NP_001191119|NP_001191121	-	-	-	-	-	-	Homo sapiens	Homo sapiens
MDM2	1505243	4193	7161	110358	113014	-	-	MDM2	TP73	ACTFS|HDMX|hdm2	P73	Affinity Capture-Western	physical	Stindt MH (2015)	PUBMED:25417702	9606	9606	Low Throughput	-	-	Figure 3	-	BIOGRID	Q00987	A7UKX8|Q96DS0|A7UKX9|A7UKX7|G3XA89	NP_001265391|NP_002383|NP_001138809|NP_001138811|NP_001138812	O15350	A0A024R4C3	NP_005418|NP_001191120|NP_001119714|NP_001119713|NP_001119712|NP_001191118|NP_001191115|NP_001191114|NP_001191117|NP_001191116|NP_001191113|NP_001191119|NP_001191121	-	-	-	-	-	-	Homo sapiens	Homo sapiens
RPL11	1505783	6135	7161	112055	113014	RP11-223J15.3	-	RPL11	TP73	DBA7|GIG34|L11	P73	Affinity Capture-Western	physical	Zhou X (2015)	PUBMED:25301064	9606	9606	Low Throughput	-	-	Figure 1	-	BIOGRID	P62913	Q5VVD0	NP_001186731|NP_000966	O15350	A0A024R4C3	NP_005418|NP_001191120|NP_001119714|NP_001119713|NP_001119712|NP_001191118|NP_001191115|NP_001191114|NP_001191117|NP_001191116|NP_001191113|NP_001191119|NP_001191121	-	-	-	-	-	-	Homo sapiens	Homo sapiens
RPS14	1505784	6208	7161	112122	113014	PRO2640	-	RPS14	TP73	EMTB|S14	P73	Affinity Capture-Western	physical	Zhou X (2015)	PUBMED:25301064	9606	9606	Low Throughput	-	-	Figure 1	-	BIOGRID	P62263	-	NP_001020242|NP_001020241|NP_005608	O15350	A0A024R4C3	NP_005418|NP_001191120|NP_001119714|NP_001119713|NP_001119712|NP_001191118|NP_001191115|NP_001191114|NP_001191117|NP_001191116|NP_001191113|NP_001191119|NP_001191121	-	-	-	-	-	-	Homo sapiens	Homo sapiens
RPL5	1505785	6125	7161	112045	113014	MSTP030	-	RPL5	TP73	DBA6|L5|PPP1R135	P73	Affinity Capture-Western	physical	Zhou X (2015)	PUBMED:25301064	9606	9606	Low Throughput	-	-	Figure 1	-	BIOGRID	P46777	A2RUM7	NP_000960	O15350	A0A024R4C3	NP_005418|NP_001191120|NP_001119714|NP_001119713|NP_001119712|NP_001191118|NP_001191115|NP_001191114|NP_001191117|NP_001191116|NP_001191113|NP_001191119|NP_001191121	-	-	-	-	-	-	Homo sapiens	Homo sapiens
RPL11	1505786	7161	6135	113014	112055	-	RP11-223J15.3	TP73	RPL11	P73	DBA7|GIG34|L11	Affinity Capture-Western	physical	Zhou X (2015)	PUBMED:25301064	9606	9606	Low Throughput	-	-	Figure 1	-	BIOGRID	O15350	A0A024R4C3	NP_005418|NP_001191120|NP_001119714|NP_001119713|NP_001119712|NP_001191118|NP_001191115|NP_001191114|NP_001191117|NP_001191116|NP_001191113|NP_001191119|NP_001191121	P62913	Q5VVD0	NP_001186731|NP_000966	-	-	-	-	-	-	Homo sapiens	Homo sapiens
RPL5	1505787	7161	6125	113014	112045	-	MSTP030	TP73	RPL5	P73	DBA6|L5|PPP1R135	Affinity Capture-Western	physical	Zhou X (2015)	PUBMED:25301064	9606	9606	Low Throughput	-	-	Figure 1	-	BIOGRID	O15350	A0A024R4C3	NP_005418|NP_001191120|NP_001119714|NP_001119713|NP_001119712|NP_001191118|NP_001191115|NP_001191114|NP_001191117|NP_001191116|NP_001191113|NP_001191119|NP_001191121	P46777	A2RUM7	NP_000960	-	-	-	-	-	-	Homo sapiens	Homo sapiens
MDM2	1505788	4193	7161	110358	113014	-	-	MDM2	TP73	ACTFS|HDMX|hdm2	P73	Affinity Capture-Western	physical	Zhou X (2015)	PUBMED:25301064	9606	9606	Low Throughput	-	-	Figure 3	-	BIOGRID	Q00987	A7UKX8|Q96DS0|A7UKX9|A7UKX7|G3XA89	NP_001265391|NP_002383|NP_001138809|NP_001138811|NP_001138812	O15350	A0A024R4C3	NP_005418|NP_001191120|NP_001119714|NP_001119713|NP_001119712|NP_001191118|NP_001191115|NP_001191114|NP_001191117|NP_001191116|NP_001191113|NP_001191119|NP_001191121	-	-	-	-	-	-	Homo sapiens	Homo sapiens
MDM2	1505789	7161	4193	113014	110358	-	-	TP73	MDM2	P73	ACTFS|HDMX|hdm2	Reconstituted Complex	physical	Zhou X (2015)	PUBMED:25301064	9606	9606	Low Throughput	-	-	Figure 3	-	BIOGRID	O15350	A0A024R4C3	NP_005418|NP_001191120|NP_001119714|NP_001119713|NP_001119712|NP_001191118|NP_001191115|NP_001191114|NP_001191117|NP_001191116|NP_001191113|NP_001191119|NP_001191121	Q00987	A7UKX8|Q96DS0|A7UKX9|A7UKX7|G3XA89	NP_001265391|NP_002383|NP_001138809|NP_001138811|NP_001138812	-	-	-	-	-	-	Homo sapiens	Homo sapiens
RPL5	1505790	7161	6125	113014	112045	-	MSTP030	TP73	RPL5	P73	DBA6|L5|PPP1R135	Reconstituted Complex	physical	Zhou X (2015)	PUBMED:25301064	9606	9606	Low Throughput	-	-	Figure 3	-	BIOGRID	O15350	A0A024R4C3	NP_005418|NP_001191120|NP_001119714|NP_001119713|NP_001119712|NP_001191118|NP_001191115|NP_001191114|NP_001191117|NP_001191116|NP_001191113|NP_001191119|NP_001191121	P46777	A2RUM7	NP_000960	-	-	-	-	-	-	Homo sapiens	Homo sapiens
RPL11	1505791	7161	6135	113014	112055	-	RP11-223J15.3	TP73	RPL11	P73	DBA7|GIG34|L11	Reconstituted Complex	physical	Zhou X (2015)	PUBMED:25301064	9606	9606	Low Throughput	-	-	Figure 3	-	BIOGRID	O15350	A0A024R4C3	NP_005418|NP_001191120|NP_001119714|NP_001119713|NP_001119712|NP_001191118|NP_001191115|NP_001191114|NP_001191117|NP_001191116|NP_001191113|NP_001191119|NP_001191121	P62913	Q5VVD0	NP_001186731|NP_000966	-	-	-	-	-	-	Homo sapiens	Homo sapiens
MUL1	1513563	7161	79594	113014	122734	-	RP11-401M16.2	TP73	MUL1	P73	C1orf166|GIDE|MAPL|MULAN|RNF218	Affinity Capture-Western	physical	Min B (2015)	PUBMED:26435500	9606	9606	Low Throughput	-	-	Figure 1	-	BIOGRID	O15350	A0A024R4C3	NP_005418|NP_001191120|NP_001119714|NP_001119713|NP_001119712|NP_001191118|NP_001191115|NP_001191114|NP_001191117|NP_001191116|NP_001191113|NP_001191119|NP_001191121	Q969V5	A0A024RAA0	NP_078820	-	-	-	-	-	-	Homo sapiens	Homo sapiens
MUL1	1513564	79594	7161	122734	113014	RP11-401M16.2	-	MUL1	TP73	C1orf166|GIDE|MAPL|MULAN|RNF218	P73	Biochemical Activity	physical	Min B (2015)	PUBMED:26435500	9606	9606	Low Throughput	-	Ubiquitination	E2: UbcH5C|Figure 3	-	BIOGRID	Q969V5	A0A024RAA0	NP_078820	O15350	A0A024R4C3	NP_005418|NP_001191120|NP_001119714|NP_001119713|NP_001119712|NP_001191118|NP_001191115|NP_001191114|NP_001191117|NP_001191116|NP_001191113|NP_001191119|NP_001191121	-	-	-	-	-	-	Homo sapiens	Homo sapiens
YAP1	2205596	10413	7161	115684	113014	-	-	YAP1	TP73	COB1|YAP|YAP2|YAP65|YKI	P73	Affinity Capture-Western	physical	Pefani DE (2016)	PUBMED:27292796	9606	9606	Low Throughput	-	-	-	-	BIOGRID	P46937	A0A024R3E4|Q86T74|K0KVU2	NP_001269030|NP_001181974|NP_001123617|NP_001269026|NP_001269029|NP_001269028|NP_001269027|NP_006097|NP_001181973	O15350	A0A024R4C3	NP_005418|NP_001191120|NP_001119714|NP_001119713|NP_001119712|NP_001191118|NP_001191115|NP_001191114|NP_001191117|NP_001191116|NP_001191113|NP_001191119|NP_001191121	-	-	-	-	-	-	Homo sapiens	Homo sapiens
WWP2	2208938	11060	7161	116244	113014	-	-	WWP2	TP73	AIP2|WWp2-like	P73	Affinity Capture-MS	physical	Chaudhary N (2014)	PUBMED:25071155	9606	9606	High Throughput	-	-	-	-	BIOGRID	O00308	A0A024R711|B4DHF6	NP_001257383|NP_008945|NP_955456|NP_001257382|NP_001257384	O15350	A0A024R4C3	NP_005418|NP_001191120|NP_001119714|NP_001119713|NP_001119712|NP_001191118|NP_001191115|NP_001191114|NP_001191117|NP_001191116|NP_001191113|NP_001191119|NP_001191121	-	-	-	-	-	-	Homo sapiens	Homo sapiens
WWP2	2208939	11060	7161	116244	113014	-	-	WWP2	TP73	AIP2|WWp2-like	P73	Affinity Capture-Western	physical	Chaudhary N (2014)	PUBMED:25071155	9606	9606	Low Throughput	-	-	-	-	BIOGRID	O00308	A0A024R711|B4DHF6	NP_001257383|NP_008945|NP_955456|NP_001257382|NP_001257384	O15350	A0A024R4C3	NP_005418|NP_001191120|NP_001119714|NP_001119713|NP_001119712|NP_001191118|NP_001191115|NP_001191114|NP_001191117|NP_001191116|NP_001191113|NP_001191119|NP_001191121	-	-	-	-	-	-	Homo sapiens	Homo sapiens
WWP2	2208940	7161	11060	113014	116244	-	-	TP73	WWP2	P73	AIP2|WWp2-like	Affinity Capture-Western	physical	Chaudhary N (2014)	PUBMED:25071155	9606	9606	Low Throughput	-	-	-	-	BIOGRID	O15350	A0A024R4C3	NP_005418|NP_001191120|NP_001119714|NP_001119713|NP_001119712|NP_001191118|NP_001191115|NP_001191114|NP_001191117|NP_001191116|NP_001191113|NP_001191119|NP_001191121	O00308	A0A024R711|B4DHF6	NP_001257383|NP_008945|NP_955456|NP_001257382|NP_001257384	-	-	-	-	-	-	Homo sapiens	Homo sapiens
WWP2	2208941	7161	11060	113014	116244	-	-	TP73	WWP2	P73	AIP2|WWp2-like	Reconstituted Complex	physical	Chaudhary N (2014)	PUBMED:25071155	9606	9606	Low Throughput	-	-	-	-	BIOGRID	O15350	A0A024R4C3	NP_005418|NP_001191120|NP_001119714|NP_001119713|NP_001119712|NP_001191118|NP_001191115|NP_001191114|NP_001191117|NP_001191116|NP_001191113|NP_001191119|NP_001191121	O00308	A0A024R711|B4DHF6	NP_001257383|NP_008945|NP_955456|NP_001257382|NP_001257384	-	-	-	-	-	-	Homo sapiens	Homo sapiens
WWP2	2208943	11060	7161	116244	113014	-	-	WWP2	TP73	AIP2|WWp2-like	P73	Biochemical Activity	physical	Chaudhary N (2014)	PUBMED:25071155	9606	9606	Low Throughput	-	Ubiquitination	-	-	BIOGRID	O00308	A0A024R711|B4DHF6	NP_001257383|NP_008945|NP_955456|NP_001257382|NP_001257384	O15350	A0A024R4C3	NP_005418|NP_001191120|NP_001119714|NP_001119713|NP_001119712|NP_001191118|NP_001191115|NP_001191114|NP_001191117|NP_001191116|NP_001191113|NP_001191119|NP_001191121	-	-	-	-	-	-	Homo sapiens	Homo sapiens
TP53	2209335	7161	7157	113014	113010	-	-	TP73	TP53	P73	BCC7|LFS1|P53|TRP53	Affinity Capture-Western	physical	Puca R (2011)	PUBMED:21508668	9606	9606	Low Throughput	-	-	-	-	BIOGRID	O15350	A0A024R4C3	NP_005418|NP_001191120|NP_001119714|NP_001119713|NP_001119712|NP_001191118|NP_001191115|NP_001191114|NP_001191117|NP_001191116|NP_001191113|NP_001191119|NP_001191121	P04637	H2EHT1|A0A087WT22|A0A087WXZ1|Q53GA5|A0A087X1Q1|K7PPA8	NP_001119586|NP_001119590|NP_001119584|NP_000537|NP_001263627|NP_001263626|NP_001263625|NP_001119588|NP_001263628|NP_001119587|NP_001263624|NP_001119585|NP_001263690|NP_001119589|NP_001263689	-	-	-	-	-	-	Homo sapiens	Homo sapiens
CSNK2A1	2210594	1457	7161	107841	113014	-	-	CSNK2A1	TP73	CK2A1|CKII|CSNK2A3	P73	Affinity Capture-Western	physical	Lu H (2014)	PUBMED:25379016	9606	9606	Low Throughput	-	-	-	-	BIOGRID	P68400	-	NP_808228|NP_001886|NP_808227	O15350	A0A024R4C3	NP_005418|NP_001191120|NP_001119714|NP_001119713|NP_001119712|NP_001191118|NP_001191115|NP_001191114|NP_001191117|NP_001191116|NP_001191113|NP_001191119|NP_001191121	-	-	-	-	-	-	Homo sapiens	Homo sapiens
CSNK2A1	2210595	7161	1457	113014	107841	-	-	TP73	CSNK2A1	P73	CK2A1|CKII|CSNK2A3	Affinity Capture-Western	physical	Lu H (2014)	PUBMED:25379016	9606	9606	Low Throughput	-	-	-	-	BIOGRID	O15350	A0A024R4C3	NP_005418|NP_001191120|NP_001119714|NP_001119713|NP_001119712|NP_001191118|NP_001191115|NP_001191114|NP_001191117|NP_001191116|NP_001191113|NP_001191119|NP_001191121	P68400	-	NP_808228|NP_001886|NP_808227	-	-	-	-	-	-	Homo sapiens	Homo sapiens
CSNK2A1	2210597	1457	7161	107841	113014	-	-	CSNK2A1	TP73	CK2A1|CKII|CSNK2A3	P73	Biochemical Activity	physical	Lu H (2014)	PUBMED:25379016	9606	9606	Low Throughput	-	Phosphorylation	-	-	BIOGRID	P68400	-	NP_808228|NP_001886|NP_808227	O15350	A0A024R4C3	NP_005418|NP_001191120|NP_001119714|NP_001119713|NP_001119712|NP_001191118|NP_001191115|NP_001191114|NP_001191117|NP_001191116|NP_001191113|NP_001191119|NP_001191121	-	-	-	-	-	-	Homo sapiens	Homo sapiens
TP63	2221851	8626	7161	114181	113014	-	-	TP63	TP73	AIS|B(p51A)|B(p51B)|EEC3|KET|LMS|NBP|OFC8|RHS|SHFM4|TP53CP|TP53L|TP73L|p40|p51|p53CP|p63|p73H|p73L	P73	Affinity Capture-MS	physical	Huttlin EL (2017)	PUBMED:28514442	9606	9606	High Throughput	0.999996	-	Quantitative scores are a modified CompPASS score derived from Sowa et al., Cell, 2009 (PMID 19615732). The cut-off threshold is > 0.75.	-	BIOGRID	Q9H3D4	-	NP_001108454|NP_001108452|NP_001108453|NP_001108450|NP_001108451|NP_003713	O15350	A0A024R4C3	NP_005418|NP_001191120|NP_001119714|NP_001119713|NP_001119712|NP_001191118|NP_001191115|NP_001191114|NP_001191117|NP_001191116|NP_001191113|NP_001191119|NP_001191121	-	-	-	-	-	-	Homo sapiens	Homo sapiens
MDM4	2231881	4194	7161	110359	113014	RP11-430C7.1	-	MDM4	TP73	HDMX|MDMX|MRP1	P73	Affinity Capture-MS	physical	Huttlin EL (2017)	PUBMED:28514442	9606	9606	High Throughput	0.999136	-	Quantitative scores are a modified CompPASS score derived from Sowa et al., Cell, 2009 (PMID 19615732). The cut-off threshold is > 0.75.	-	BIOGRID	O15151	Q68DC0|A0A087WTR9|Q59FS6|A0A087WUE3|A0A024R990|A0A087WZ58	NP_001265445|NP_001265447|NP_001265446|NP_002384|NP_001265448|NP_001191100|NP_001191101	O15350	A0A024R4C3	NP_005418|NP_001191120|NP_001119714|NP_001119713|NP_001119712|NP_001191118|NP_001191115|NP_001191114|NP_001191117|NP_001191116|NP_001191113|NP_001191119|NP_001191121	-	-	-	-	-	-	Homo sapiens	Homo sapiens
IER2	2248378	9592	7161	114959	113014	-	-	IER2	TP73	ETR101	P73	Affinity Capture-MS	physical	Huttlin EL (2017)	PUBMED:28514442	9606	9606	High Throughput	0.967099	-	Quantitative scores are a modified CompPASS score derived from Sowa et al., Cell, 2009 (PMID 19615732). The cut-off threshold is > 0.75.|Re-analysis of the data from the first paper, The BioPlex Network: A Systematic Exploration of the Human Interactome, PUBMED:26186194	-	BIOGRID	Q9BTL4	A0A024R7H1	NP_004898	O15350	A0A024R4C3	NP_005418|NP_001191120|NP_001119714|NP_001119713|NP_001119712|NP_001191118|NP_001191115|NP_001191114|NP_001191117|NP_001191116|NP_001191113|NP_001191119|NP_001191121	-	-	-	-	-	-	Homo sapiens	Homo sapiens
L3MBTL1	2251730	26013	7161	117486	113014	RP1-138B7.1	-	L3MBTL1	TP73	H-L(3)MBT|L3MBTL|ZC2HC3|dJ138B7.3	P73	Affinity Capture-MS	physical	Huttlin EL (2017)	PUBMED:28514442	9606	9606	High Throughput	0.950379	-	Quantitative scores are a modified CompPASS score derived from Sowa et al., Cell, 2009 (PMID 19615732). The cut-off threshold is > 0.75.	-	BIOGRID	Q9Y468	-	NP_115479|NP_056293	O15350	A0A024R4C3	NP_005418|NP_001191120|NP_001119714|NP_001119713|NP_001119712|NP_001191118|NP_001191115|NP_001191114|NP_001191117|NP_001191116|NP_001191113|NP_001191119|NP_001191121	-	-	-	-	-	-	Homo sapiens	Homo sapiens
C6orf141	2262072	135398	7161	126429	113014	-	-	C6orf141	TP73	-	P73	Affinity Capture-MS	physical	Huttlin EL (2017)	PUBMED:28514442	9606	9606	High Throughput	0.87084	-	Quantitative scores are a modified CompPASS score derived from Sowa et al., Cell, 2009 (PMID 19615732). The cut-off threshold is > 0.75.	-	BIOGRID	Q5SZD1	A0A024RD72	NP_001139124	O15350	A0A024R4C3	NP_005418|NP_001191120|NP_001119714|NP_001119713|NP_001119712|NP_001191118|NP_001191115|NP_001191114|NP_001191117|NP_001191116|NP_001191113|NP_001191119|NP_001191121	-	-	-	-	-	-	Homo sapiens	Homo sapiens
SKP2	2272467	6502	7161	112393	113014	-	-	SKP2	TP73	FBL1|FBXL1|FLB1|p45	P73	Affinity Capture-MS	physical	Huttlin EL (2017)	PUBMED:28514442	9606	9606	High Throughput	0.75421	-	Quantitative scores are a modified CompPASS score derived from Sowa et al., Cell, 2009 (PMID 19615732). The cut-off threshold is > 0.75.	-	BIOGRID	Q13309	A0A024R069	NP_116026|NP_001230049|NP_005974	O15350	A0A024R4C3	NP_005418|NP_001191120|NP_001119714|NP_001119713|NP_001119712|NP_001191118|NP_001191115|NP_001191114|NP_001191117|NP_001191116|NP_001191113|NP_001191119|NP_001191121	-	-	-	-	-	-	Homo sapiens	Homo sapiens
[truncated: 76 more rows]

## Sheet: p53 inter
Name	#BioGRID Interaction ID	Entrez Gene Interactor A	Entrez Gene Interactor B	BioGRID ID Interactor A	BioGRID ID Interactor B	Systematic Name Interactor A	Systematic Name Interactor B	Official Symbol Interactor A	Official Symbol Interactor B	Synonyms Interactor A	Synonyms Interactor B	Experimental System	Experimental System Type	Author	Publication Source	Organism ID Interactor A	Organism ID Interactor B	Throughput	Score	Modification	Qualifications	Tags	Source Database	SWISS-PROT Accessions Interactor A	TREMBL Accessions Interactor A	REFSEQ Accessions Interactor A	SWISS-PROT Accessions Interactor B	TREMBL Accessions Interactor B	REFSEQ Accessions Interactor B	Ontology Term IDs	Ontology Term Names	Ontology Term Categories	Ontology Term Qualifier IDs	Ontology Term Qualifier Names	Ontology Term Types	Organism Name Interactor A	Organism Name Interactor B
[truncated: 3,744 more rows]

[truncated: 2 more sheets: p63 inter, GTL portal Expression]
